# Supplementary material for: The effect of the fused-ring substituent on anthracene chalcones: crystal structural and DFT studies of 1-(anthracen-9-yl)-3-(naphthalen-2-yl)prop-2-en-1-one and 1-(anthracen-9-yl)-3-(pyren-1-yl)prop-2-en-1-one
Source: Acta Crystallogr E Crystallogr Commun. 2018 Apr 12;74(Pt 5):650–5. doi: 10.1107/S2056989018005467 (PMC5947480; doi:10.1107/S2056989018005467)
Supplement: Supplementary file 1 [file e-74-00650-sup1.cif]

##############################################################################
#                                                                            #
# This CIF contains the data in a paper accepted for publication in          #
# Acta Crystallographica Section E. It conforms to the requirements of       #
# Notes for Authors for Acta Crystallographica Section E, and has been       #
# peer reviewed under the auspices of the IUCr Commission on Journals.       #
#                                                                            #
# Full details of the Crystallographic Information File format               #
# are given in the paper "The Crystallographic Information File (CIF):       #
# a New Standard Archive File for Crystallography" by S. R. Hall, F. H.      #
# Allen and I. D. Brown [Acta Cryst. (1991), A47, 655-685].                  #
#                                                                            #
# The current version of the core CIF dictionary is obtainable from          #
# ftp://ftp.iucr.org/pub/cif_core.dic.                                       #
#                                                                            #
# Software is freely available for graphical display of the structure(s)     #
# in this CIF. For information consult the CIF software page                 #
# http://www.iucr.org/resources/cif/software.                                #
#                                                                            #
# This file may be used for bona fide research purposes within the           #
# scientific community so long as proper attribution is given to the journal # 
# article from which it was obtained.                                        #
#                                                                            #
##############################################################################
data_I
_database_code_depnum_ccdc_archive 'CCDC 1817219'
_audit_creation_method     'SHELXL-2014/7'
_journal_date_recd_electronic     2018-03-23
_journal_date_accepted     2018-04-09
_journal_name_full     'Acta Crystallographica, Section E'
_journal_year     2018
_journal_volume     74
_journal_issue      5
_journal_page_first     0
_journal_page_last     0
_journal_paper_category     GO
_journal_paper_doi     10.1107/S2056989018005467
_journal_coeditor_code     RZ5230
_publ_contact_author_name     'Dr. Arshad, Suhana'
_publ_contact_author_address
;
      X-ray Crystallography Unit
      School of Physics
      Universiti Sains Malaysia
      11800 USM, Penang
      Malaysia
;
_publ_contact_author_email     'suhanaarshad@usm.my'
_publ_contact_author_fax     '604 6579150'
_publ_contact_author_phone     '604 6533652'
_publ_section_title
;
The effect of the fused-ring substituent on anthracene chalcones: crystal
structural and DFT studies of
1-(anthracen-9-yl)-3-(naphthalen-2-yl)prop-2-en-1-one and
1-(anthracen-9-yl)-3-(pyren-1-yl)prop-2-en-1-one
;
loop_
    _publ_author_name
    _publ_author_footnote
    _publ_author_address
    'Dian Alwani Zainuri' ?
;
X-ray Crystallography Unit
School of Physics
Universiti Sains Malaysia
11800 USM, Penang
Malaysia
;
    'Ibrahim Abdul Razak' ?
;
X-ray Crystallography Unit
School of Physics
Universiti Sains Malaysia
11800 USM, Penang
Malaysia
;
    'Suhana Arshad' ?
;
X-ray Crystallography Unit
School of Physics
Universiti Sains Malaysia
11800 USM, Penang
Malaysia
;
_publ_section_synopsis
;
Two new anthracene chalcones, namely
1-(anthracen-9-yl)-3-(naphthalen-2-yl)prop-2-en-1-one and
1-(anthracen-9-yl)-3-(pyren-1-yl)prop-2-en-1-one, have been successfully
synthesized and the effect of the different fused ring substituent system
attached to the anthracene chalcone derivative investigated. These compounds
show a very narrow band gap due to the large <i>p</i>-conjugated systems,
making them promising candidates as optoelectronic materials. Hirshfeld
surface analysis has been carried out to show the contribution of
intermolecular contacts and weak interactions to supramolecular stabilization.
;
_chemical_name_systematic
;
1-(Anthracen-9-yl)-3-(naphthalen-2-yl)prop-2-en-1-one
;
_chemical_name_common     ?
_chemical_formula_moiety     'C27 H18 O'
_chemical_formula_sum     'C27 H18 O'
_chemical_formula_iupac     'C27 H18 O'
_chemical_formula_weight     358.41
_chemical_melting_point     ?
_shelx_space_group_comment
;
The symmetry employed for this shelxl refinement is uniquely defined
by the following loop, which should always be used as a source of
symmetry information in preference to the above space-group names.
They are only intended as comments.
;
_space_group_crystal_system     orthorhombic
_space_group_name_H-M_alt     'P b c a'
_space_group_name_Hall     '-P 2ac 2ab'
loop_
    _space_group_symop_operation_xyz
    'x, y, z'
    '-x+1/2, -y, z+1/2'
    '-x, y+1/2, -z+1/2'
    'x+1/2, -y+1/2, -z'
    '-x, -y, -z'
    'x-1/2, y, -z-1/2'
    'x, -y-1/2, z-1/2'
    '-x-1/2, y-1/2, z'
_cell_length_a     13.2129(10)
_cell_length_b     11.1224(8)
_cell_length_c     25.1604(19)
_cell_angle_alpha     90
_cell_angle_beta     90
_cell_angle_gamma     90
_cell_volume     3697.6(5)
_cell_formula_units_Z     8
_cell_measurement_reflns_used     9963
_cell_measurement_theta_min     2.24
_cell_measurement_theta_max     28.12
_cell_measurement_temperature     100(2)
_exptl_crystal_description     'plate'
_exptl_crystal_colour     'yellow'
_exptl_crystal_size_max     0.872
_exptl_crystal_size_mid     0.428
_exptl_crystal_size_min     0.196
_exptl_crystal_density_diffrn     1.288
_exptl_crystal_density_meas     ?
_exptl_crystal_density_method     ?
_exptl_crystal_F_000     1504
_exptl_absorpt_coefficient_mu     0.077
_exptl_absorpt_correction_type     multi-scan
_exptl_absorpt_process_details
;
(<i>SADABS</i>; Bruker, 2009)
;
_shelx_estimated_absorpt_T_min     0.936
_shelx_estimated_absorpt_T_max     0.985
_exptl_absorpt_correction_T_min     0.5021
_exptl_absorpt_correction_T_max     0.7456
_diffrn_ambient_temperature     100(2)
_diffrn_radiation_type     MoK\a
_diffrn_radiation_wavelength     0.71073
_diffrn_measurement_device_type
;
Bruker SMART APEXII Duo CCD area-detector
;
_diffrn_measurement_method     '\f and \w scans'
_diffrn_detector_area_resol_mean     ?
_diffrn_reflns_number     96576
_diffrn_reflns_av_R_equivalents     0.0671
_diffrn_reflns_theta_min     1.619
_diffrn_reflns_theta_max     28.277
_diffrn_reflns_theta_full     25.242
_diffrn_measured_fraction_theta_max     0.998
_diffrn_measured_fraction_theta_full     1.000
_diffrn_reflns_limit_h_min     -17
_diffrn_reflns_limit_h_max     17
_diffrn_reflns_limit_k_min     -14
_diffrn_reflns_limit_k_max     14
_diffrn_reflns_limit_l_min     -33
_diffrn_reflns_limit_l_max     33
_refine_special_details     ?
_reflns_number_total     4581
_reflns_number_gt     3919
_reflns_threshold_expression     'I > 2\s(I)'
_refine_ls_structure_factor_coef     Fsqd
_refine_ls_matrix_type     full
_refine_ls_R_factor_all     0.0512
_refine_ls_R_factor_gt     0.0431
_refine_ls_wR_factor_gt     0.1059
_refine_ls_wR_factor_ref     0.1140
_refine_ls_goodness_of_fit_ref     1.038
_refine_ls_restrained_S_all     1.038
_refine_ls_number_reflns     4581
_refine_ls_number_parameters     253
_refine_ls_number_restraints     0
_refine_ls_hydrogen_treatment     constr
_refine_ls_weighting_scheme     calc
_refine_ls_weighting_details
              'w=1/[\s^2^(Fo^2^)+(0.0514P)^2^+1.8430P] where P=(Fo^2^+2Fc^2^)/3'
_atom_sites_solution_hydrogens     geom
_atom_sites_solution_primary     ?
_atom_sites_solution_secondary     ?
_refine_ls_shift/su_max     0.000
_refine_ls_shift/su_mean     0.000
_refine_diff_density_max     0.257
_refine_diff_density_min     -0.239
_refine_ls_extinction_method     none
_refine_ls_extinction_coef     .
loop_
    _atom_type_symbol
    _atom_type_description
    _atom_type_scat_dispersion_real
    _atom_type_scat_dispersion_imag
    _atom_type_scat_source
    'C' 'C' 0.0033 0.0016
                         'International Tables Vol C Tables 4.2.6.8 and 6.1.1.4'
    'H' 'H' 0.0000 0.0000
                         'International Tables Vol C Tables 4.2.6.8 and 6.1.1.4'
    'O' 'O' 0.0106 0.0060
                         'International Tables Vol C Tables 4.2.6.8 and 6.1.1.4'
_computing_data_collection
;
APEX2 (Bruker, 2009)
;
_computing_cell_refinement
;
SAINT (Bruker, 2009)
;
_computing_data_reduction
;
SAINT (Bruker, 2009)
;
_computing_structure_solution
;
SHELXTL (Sheldrick, 2008)
;
_computing_structure_refinement
;
SHELXL2014 (Sheldrick, 2015)
;
_computing_molecular_graphics
;
SHELXTL (Sheldrick, 2008)
;
_computing_publication_material
;
SHELXTL (Sheldrick, 2008) and PLATON (Spek, 2009)
;
loop_
    _atom_site_type_symbol
    _atom_site_label
    _atom_site_fract_x
    _atom_site_fract_y
    _atom_site_fract_z
    _atom_site_U_iso_or_equiv
    _atom_site_adp_type
    _atom_site_calc_flag
    _atom_site_occupancy
    _atom_site_disorder_assembly
    _atom_site_disorder_group
    O O1 0.15754(7) 0.24179(8) 0.41888(4) 0.0269(2) Uani d 1 . .
    C C1 0.08186(8) 0.50963(10) 0.42203(4) 0.0177(2) Uani d 1 . .
    C C2 0.03476(9) 0.47889(11) 0.37257(4) 0.0211(2) Uani d 1 . .
    H H2A 0.0611 0.4144 0.3521 0.025 Uiso calc 1 . .
    C C3 -0.04727(9) 0.54078(11) 0.35452(5) 0.0248(3) Uani d 1 . .
    H H3A -0.0768 0.5196 0.3214 0.030 Uiso calc 1 . .
    C C4 -0.08930(9) 0.63697(11) 0.38471(5) 0.0253(3) Uani d 1 . .
    H H4A -0.1471 0.6787 0.3719 0.030 Uiso calc 1 . .
    C C5 -0.04678(9) 0.66920(10) 0.43191(5) 0.0227(2) Uani d 1 . .
    H H5A -0.0755 0.7333 0.4518 0.027 Uiso calc 1 . .
    C C6 0.04037(8) 0.60806(10) 0.45192(4) 0.0185(2) Uani d 1 . .
    C C7 0.08565(9) 0.64129(10) 0.49988(4) 0.0196(2) Uani d 1 . .
    H H7A 0.0565 0.7043 0.5203 0.024 Uiso calc 1 . .
    C C8 0.17270(9) 0.58413(10) 0.51852(4) 0.0186(2) Uani d 1 . .
    C C9 0.22208(9) 0.62058(11) 0.56649(4) 0.0226(2) Uani d 1 . .
    H H9A 0.1955 0.6861 0.5863 0.027 Uiso calc 1 . .
    C C10 0.30638(10) 0.56309(11) 0.58417(5) 0.0251(3) Uani d 1 . .
    H H10A 0.3381 0.5886 0.6161 0.030 Uiso calc 1 . .
    C C11 0.34727(10) 0.46500(11) 0.55501(5) 0.0258(3) Uani d 1 . .
    H H11A 0.4064 0.4256 0.5676 0.031 Uiso calc 1 . .
    C C12 0.30260(9) 0.42693(11) 0.50918(5) 0.0223(2) Uani d 1 . .
    H H12A 0.3307 0.3608 0.4903 0.027 Uiso calc 1 . .
    C C13 0.21408(8) 0.48513(10) 0.48908(4) 0.0179(2) Uani d 1 . .
    C C14 0.16655(8) 0.44797(10) 0.44189(4) 0.0172(2) Uani d 1 . .
    C C15 0.20387(9) 0.33672(10) 0.41364(4) 0.0189(2) Uani d 1 . .
    C C16 0.29376(9) 0.34358(11) 0.37952(4) 0.0211(2) Uani d 1 . .
    H H16A 0.3175 0.2724 0.3628 0.025 Uiso calc 1 . .
    C C17 0.34341(8) 0.44712(11) 0.37123(4) 0.0195(2) Uani d 1 . .
    H H17A 0.3184 0.5158 0.3894 0.023 Uiso calc 1 . .
    C C18 0.43188(8) 0.46569(10) 0.33722(4) 0.0195(2) Uani d 1 . .
    C C19 0.47087(9) 0.37481(11) 0.30286(4) 0.0217(2) Uani d 1 . .
    H H19A 0.4391 0.2982 0.3015 0.026 Uiso calc 1 . .
    C C20 0.55373(9) 0.39751(11) 0.27192(4) 0.0223(2) Uani d 1 . .
    H H20A 0.5775 0.3369 0.2485 0.027 Uiso calc 1 . .
    C C21 0.60512(9) 0.50964(11) 0.27401(4) 0.0202(2) Uani d 1 . .
    C C22 0.69383(9) 0.53418(11) 0.24427(5) 0.0240(3) Uani d 1 . .
    H H22A 0.7192 0.4754 0.2204 0.029 Uiso calc 1 . .
    C C23 0.74340(10) 0.64171(12) 0.24957(5) 0.0268(3) Uani d 1 . .
    H H23A 0.8035 0.6561 0.2298 0.032 Uiso calc 1 . .
    C C24 0.70585(9) 0.73139(12) 0.28419(5) 0.0255(3) Uani d 1 . .
    H H24A 0.7410 0.8055 0.2878 0.031 Uiso calc 1 . .
    C C25 0.61895(9) 0.71144(11) 0.31242(4) 0.0222(2) Uani d 1 . .
    H H25A 0.5932 0.7728 0.3349 0.027 Uiso calc 1 . .
    C C26 0.56693(8) 0.60044(10) 0.30848(4) 0.0194(2) Uani d 1 . .
    C C27 0.47889(8) 0.57612(10) 0.33878(4) 0.0193(2) Uani d 1 . .
    H H27A 0.4516 0.6376 0.3607 0.023 Uiso calc 1 . .
loop_
    _atom_site_aniso_label
    _atom_site_aniso_U_11
    _atom_site_aniso_U_22
    _atom_site_aniso_U_33
    _atom_site_aniso_U_12
    _atom_site_aniso_U_13
    _atom_site_aniso_U_23
    O1 0.0302(5) 0.0210(4) 0.0294(5) -0.0044(3) -0.0006(4) -0.0043(3)
    C1 0.0196(5) 0.0191(5) 0.0143(5) -0.0023(4) 0.0018(4) 0.0014(4)
    C2 0.0232(5) 0.0243(6) 0.0157(5) -0.0014(4) -0.0002(4) -0.0006(4)
    C3 0.0256(6) 0.0299(6) 0.0191(5) -0.0017(5) -0.0036(4) 0.0015(5)
    C4 0.0225(6) 0.0266(6) 0.0269(6) 0.0021(5) -0.0018(5) 0.0052(5)
    C5 0.0233(6) 0.0197(5) 0.0251(6) 0.0008(4) 0.0031(4) 0.0025(4)
    C6 0.0196(5) 0.0182(5) 0.0176(5) -0.0022(4) 0.0030(4) 0.0022(4)
    C7 0.0240(5) 0.0171(5) 0.0177(5) -0.0021(4) 0.0045(4) -0.0009(4)
    C8 0.0239(5) 0.0178(5) 0.0141(5) -0.0035(4) 0.0021(4) 0.0004(4)
    C9 0.0319(6) 0.0204(5) 0.0154(5) -0.0033(5) 0.0017(4) -0.0022(4)
    C10 0.0357(7) 0.0247(6) 0.0150(5) -0.0058(5) -0.0050(5) -0.0009(4)
    C11 0.0312(6) 0.0253(6) 0.0209(6) 0.0015(5) -0.0078(5) 0.0007(5)
    C12 0.0278(6) 0.0203(5) 0.0188(5) 0.0020(4) -0.0032(4) -0.0009(4)
    C13 0.0220(5) 0.0174(5) 0.0142(5) -0.0024(4) 0.0002(4) 0.0003(4)
    C14 0.0205(5) 0.0170(5) 0.0141(5) -0.0019(4) 0.0013(4) 0.0004(4)
    C15 0.0221(5) 0.0201(5) 0.0146(5) 0.0006(4) -0.0045(4) -0.0020(4)
    C16 0.0243(6) 0.0226(5) 0.0163(5) 0.0037(4) -0.0024(4) -0.0039(4)
    C17 0.0211(5) 0.0240(5) 0.0134(5) 0.0042(4) -0.0028(4) -0.0019(4)
    C18 0.0198(5) 0.0249(6) 0.0137(5) 0.0036(4) -0.0028(4) -0.0011(4)
    C19 0.0243(5) 0.0244(6) 0.0165(5) 0.0016(4) -0.0028(4) -0.0037(4)
    C20 0.0258(6) 0.0266(6) 0.0144(5) 0.0051(5) -0.0012(4) -0.0046(4)
    C21 0.0223(5) 0.0266(6) 0.0118(5) 0.0037(4) -0.0025(4) -0.0002(4)
    C22 0.0260(6) 0.0307(6) 0.0154(5) 0.0046(5) 0.0022(4) -0.0013(4)
    C23 0.0250(6) 0.0349(6) 0.0205(5) 0.0015(5) 0.0030(5) 0.0037(5)
    C24 0.0267(6) 0.0274(6) 0.0223(6) -0.0008(5) -0.0015(5) 0.0036(5)
    C25 0.0258(6) 0.0235(6) 0.0174(5) 0.0034(4) -0.0022(4) -0.0003(4)
    C26 0.0215(5) 0.0248(6) 0.0120(5) 0.0044(4) -0.0030(4) 0.0006(4)
    C27 0.0209(5) 0.0239(5) 0.0132(5) 0.0050(4) -0.0020(4) -0.0015(4)
_geom_special_details
;
 All esds (except the esd in the dihedral angle between two l.s. planes)
 are estimated using the full covariance matrix.  The cell esds are taken
 into account individually in the estimation of esds in distances, angles
 and torsion angles; correlations between esds in cell parameters are only
 used when they are defined by crystal symmetry.  An approximate (isotropic)
 treatment of cell esds is used for estimating esds involving l.s. planes.
;
loop_
    _geom_bond_atom_site_label_1
    _geom_bond_atom_site_label_2
    _geom_bond_site_symmetry_2
    _geom_bond_distance
    _geom_bond_publ_flag
    O1 C15 . 1.2275(14) ?
    C1 C14 . 1.4044(15) ?
    C1 C2 . 1.4328(15) ?
    C1 C6 . 1.4370(15) ?
    C2 C3 . 1.3619(17) ?
    C2 H2A . 0.9500 ?
    C3 C4 . 1.4247(18) ?
    C3 H3A . 0.9500 ?
    C4 C5 . 1.3618(17) ?
    C4 H4A . 0.9500 ?
    C5 C6 . 1.4290(16) ?
    C5 H5A . 0.9500 ?
    C6 C7 . 1.3965(16) ?
    C7 C8 . 1.3954(16) ?
    C7 H7A . 0.9500 ?
    C8 C9 . 1.4306(15) ?
    C8 C13 . 1.4353(15) ?
    C9 C10 . 1.3593(18) ?
    C9 H9A . 0.9500 ?
    C10 C11 . 1.4214(17) ?
    C10 H10A . 0.9500 ?
    C11 C12 . 1.3629(16) ?
    C11 H11A . 0.9500 ?
    C12 C13 . 1.4292(16) ?
    C12 H12A . 0.9500 ?
    C13 C14 . 1.4052(15) ?
    C14 C15 . 1.5097(15) ?
    C15 C16 . 1.4675(16) ?
    C16 C17 . 1.3416(17) ?
    C16 H16A . 0.9500 ?
    C17 C18 . 1.4634(16) ?
    C17 H17A . 0.9500 ?
    C18 C27 . 1.3769(16) ?
    C18 C19 . 1.4265(15) ?
    C19 C20 . 1.3668(17) ?
    C19 H19A . 0.9500 ?
    C20 C21 . 1.4210(17) ?
    C20 H20A . 0.9500 ?
    C21 C22 . 1.4171(16) ?
    C21 C26 . 1.4237(15) ?
    C22 C23 . 1.3701(18) ?
    C22 H22A . 0.9500 ?
    C23 C24 . 1.4142(18) ?
    C23 H23A . 0.9500 ?
    C24 C25 . 1.3682(17) ?
    C24 H24A . 0.9500 ?
    C25 C26 . 1.4165(17) ?
    C25 H25A . 0.9500 ?
    C26 C27 . 1.4168(16) ?
    C27 H27A . 0.9500 ?
loop_
    _geom_angle_atom_site_label_1
    _geom_angle_atom_site_label_2
    _geom_angle_atom_site_label_3
    _geom_angle_site_symmetry_1
    _geom_angle_site_symmetry_3
    _geom_angle
    _geom_angle_publ_flag
    C14 C1 C2 . . 122.59(10) ?
    C14 C1 C6 . . 119.32(10) ?
    C2 C1 C6 . . 118.08(10) ?
    C3 C2 C1 . . 120.97(11) ?
    C3 C2 H2A . . 119.5 ?
    C1 C2 H2A . . 119.5 ?
    C2 C3 C4 . . 120.80(11) ?
    C2 C3 H3A . . 119.6 ?
    C4 C3 H3A . . 119.6 ?
    C5 C4 C3 . . 120.12(11) ?
    C5 C4 H4A . . 119.9 ?
    C3 C4 H4A . . 119.9 ?
    C4 C5 C6 . . 120.96(11) ?
    C4 C5 H5A . . 119.5 ?
    C6 C5 H5A . . 119.5 ?
    C7 C6 C5 . . 121.58(10) ?
    C7 C6 C1 . . 119.37(10) ?
    C5 C6 C1 . . 119.05(10) ?
    C8 C7 C6 . . 121.54(10) ?
    C8 C7 H7A . . 119.2 ?
    C6 C7 H7A . . 119.2 ?
    C7 C8 C9 . . 122.03(10) ?
    C7 C8 C13 . . 119.34(10) ?
    C9 C8 C13 . . 118.63(10) ?
    C10 C9 C8 . . 121.10(11) ?
    C10 C9 H9A . . 119.5 ?
    C8 C9 H9A . . 119.5 ?
    C9 C10 C11 . . 120.24(11) ?
    C9 C10 H10A . . 119.9 ?
    C11 C10 H10A . . 119.9 ?
    C12 C11 C10 . . 120.70(11) ?
    C12 C11 H11A . . 119.6 ?
    C10 C11 H11A . . 119.6 ?
    C11 C12 C13 . . 120.87(11) ?
    C11 C12 H12A . . 119.6 ?
    C13 C12 H12A . . 119.6 ?
    C14 C13 C12 . . 122.10(10) ?
    C14 C13 C8 . . 119.44(10) ?
    C12 C13 C8 . . 118.46(10) ?
    C1 C14 C13 . . 120.87(10) ?
    C1 C14 C15 . . 119.53(9) ?
    C13 C14 C15 . . 119.53(10) ?
    O1 C15 C16 . . 120.73(10) ?
    O1 C15 C14 . . 119.45(10) ?
    C16 C15 C14 . . 119.81(10) ?
    C17 C16 C15 . . 122.09(10) ?
    C17 C16 H16A . . 119.0 ?
    C15 C16 H16A . . 119.0 ?
    C16 C17 C18 . . 127.06(11) ?
    C16 C17 H17A . . 116.5 ?
    C18 C17 H17A . . 116.5 ?
    C27 C18 C19 . . 119.10(10) ?
    C27 C18 C17 . . 118.01(10) ?
    C19 C18 C17 . . 122.88(11) ?
    C20 C19 C18 . . 120.24(11) ?
    C20 C19 H19A . . 119.9 ?
    C18 C19 H19A . . 119.9 ?
    C19 C20 C21 . . 121.59(11) ?
    C19 C20 H20A . . 119.2 ?
    C21 C20 H20A . . 119.2 ?
    C22 C21 C20 . . 123.01(11) ?
    C22 C21 C26 . . 118.57(11) ?
    C20 C21 C26 . . 118.41(10) ?
    C23 C22 C21 . . 120.81(11) ?
    C23 C22 H22A . . 119.6 ?
    C21 C22 H22A . . 119.6 ?
    C22 C23 C24 . . 120.53(12) ?
    C22 C23 H23A . . 119.7 ?
    C24 C23 H23A . . 119.7 ?
    C25 C24 C23 . . 119.98(12) ?
    C25 C24 H24A . . 120.0 ?
    C23 C24 H24A . . 120.0 ?
    C24 C25 C26 . . 120.82(11) ?
    C24 C25 H25A . . 119.6 ?
    C26 C25 H25A . . 119.6 ?
    C25 C26 C27 . . 121.82(10) ?
    C25 C26 C21 . . 119.27(10) ?
    C27 C26 C21 . . 118.90(11) ?
    C18 C27 C26 . . 121.70(10) ?
    C18 C27 H27A . . 119.2 ?
    C26 C27 H27A . . 119.2 ?
loop_
    _geom_torsion_atom_site_label_1
    _geom_torsion_atom_site_label_2
    _geom_torsion_atom_site_label_3
    _geom_torsion_atom_site_label_4
    _geom_torsion_site_symmetry_1
    _geom_torsion_site_symmetry_2
    _geom_torsion_site_symmetry_3
    _geom_torsion_site_symmetry_4
    _geom_torsion
    _geom_torsion_publ_flag
    C14 C1 C2 C3 . . . . -179.94(11) ?
    C6 C1 C2 C3 . . . . -0.31(16) ?
    C1 C2 C3 C4 . . . . -0.79(18) ?
    C2 C3 C4 C5 . . . . 0.86(18) ?
    C3 C4 C5 C6 . . . . 0.21(18) ?
    C4 C5 C6 C7 . . . . 179.05(11) ?
    C4 C5 C6 C1 . . . . -1.30(17) ?
    C14 C1 C6 C7 . . . . 0.64(16) ?
    C2 C1 C6 C7 . . . . -179.01(10) ?
    C14 C1 C6 C5 . . . . -179.02(10) ?
    C2 C1 C6 C5 . . . . 1.33(15) ?
    C5 C6 C7 C8 . . . . -177.86(10) ?
    C1 C6 C7 C8 . . . . 2.49(16) ?
    C6 C7 C8 C9 . . . . 177.43(10) ?
    C6 C7 C8 C13 . . . . -2.98(16) ?
    C7 C8 C9 C10 . . . . 179.50(11) ?
    C13 C8 C9 C10 . . . . -0.10(17) ?
    C8 C9 C10 C11 . . . . 0.05(18) ?
    C9 C10 C11 C12 . . . . -0.25(19) ?
    C10 C11 C12 C13 . . . . 0.48(19) ?
    C11 C12 C13 C14 . . . . 179.87(11) ?
    C11 C12 C13 C8 . . . . -0.51(17) ?
    C7 C8 C13 C14 . . . . 0.33(16) ?
    C9 C8 C13 C14 . . . . 179.94(10) ?
    C7 C8 C13 C12 . . . . -179.29(10) ?
    C9 C8 C13 C12 . . . . 0.32(16) ?
    C2 C1 C14 C13 . . . . 176.37(10) ?
    C6 C1 C14 C13 . . . . -3.26(16) ?
    C2 C1 C14 C15 . . . . -6.65(16) ?
    C6 C1 C14 C15 . . . . 173.72(10) ?
    C12 C13 C14 C1 . . . . -177.61(10) ?
    C8 C13 C14 C1 . . . . 2.78(16) ?
    C12 C13 C14 C15 . . . . 5.41(16) ?
    C8 C13 C14 C15 . . . . -174.20(10) ?
    C1 C14 C15 O1 . . . . -76.15(14) ?
    C13 C14 C15 O1 . . . . 100.87(13) ?
    C1 C14 C15 C16 . . . . 102.72(12) ?
    C13 C14 C15 C16 . . . . -80.26(13) ?
    O1 C15 C16 C17 . . . . 177.11(11) ?
    C14 C15 C16 C17 . . . . -1.74(16) ?
    C15 C16 C17 C18 . . . . -178.36(10) ?
    C16 C17 C18 C27 . . . . -172.68(11) ?
    C16 C17 C18 C19 . . . . 7.35(18) ?
    C27 C18 C19 C20 . . . . -0.07(16) ?
    C17 C18 C19 C20 . . . . 179.89(10) ?
    C18 C19 C20 C21 . . . . 1.88(17) ?
    C19 C20 C21 C22 . . . . 177.08(11) ?
    C19 C20 C21 C26 . . . . -1.46(16) ?
    C20 C21 C22 C23 . . . . -176.84(11) ?
    C26 C21 C22 C23 . . . . 1.70(17) ?
    C21 C22 C23 C24 . . . . -1.17(18) ?
    C22 C23 C24 C25 . . . . -0.48(18) ?
    C23 C24 C25 C26 . . . . 1.55(17) ?
    C24 C25 C26 C27 . . . . 177.67(11) ?
    C24 C25 C26 C21 . . . . -0.98(16) ?
    C22 C21 C26 C25 . . . . -0.63(16) ?
    C20 C21 C26 C25 . . . . 177.98(10) ?
    C22 C21 C26 C27 . . . . -179.32(10) ?
    C20 C21 C26 C27 . . . . -0.72(15) ?
    C19 C18 C27 C26 . . . . -2.15(16) ?
    C17 C18 C27 C26 . . . . 177.88(10) ?
    C25 C26 C27 C18 . . . . -176.12(10) ?
    C21 C26 C27 C18 . . . . 2.54(16) ?
loop_
    _geom_hbond_atom_site_label_D
    _geom_hbond_atom_site_label_H
    _geom_hbond_atom_site_label_A
    _geom_hbond_site_symmetry_A
    _geom_hbond_distance_DH
    _geom_hbond_distance_HA
    _geom_hbond_distance_DA
    _geom_hbond_angle_DHA
    _geom_hbond_publ_flag
    C27 H27A O1 8_665 0.95 2.36 3.2721(14) 161 yes
    C10 H10A Cg4 5_666 0.95 2.85 3.6610(14) 142 yes
_shelx_hkl_file
;
  -1   0   0 3.69245 0.42464   6
  -1   0   0 2.91518 0.42060   4
  -1   0   0 2.66264 0.41640   1
  -1   0   0 2.42309 0.41623   2
  -1   0   0 2.10838 0.44662   7
  -1   0   0 2.27876 0.39773   3
  -1   0   0 3.08493 0.50137   5
   1   0   0 1.75240 0.43805   5
   1   0   0 2.44354 0.39542   1
   1   0   0 1.80469 0.42842   7
   1   0   0 2.70824 0.37468   6
   1   0   0 2.91346 0.43900   2
  -2   0   0 8911.49 646.712   6
  -2   0   0 6822.96 645.833   5
  -2   0   0 9126.59 647.845   2
   2   0   0 8128.06 646.508   7
   2   0   0 7456.64 646.571   4
   2   0   0 8137.47 646.335   6
   2   0   0 7857.18 646.591   3
   2   0   0 8698.31 646.613   2
   2   0   0 7792.22 646.221   5
   2   0   0 7958.07 646.342   1
  -3   0   0 -0.0282 0.43524   5
  -3   0   0 -0.2482 0.34254   2
   3   0   0 0.02671 0.39457   2
   3   0   0 -0.1295 0.35374   3
   3   0   0 0.22302 0.31643   6
   3   0   0 0.72377 0.60045   7
   3   0   0 -0.5420 0.47917   5
   3   0   0 -0.2310 0.34622   4
   3   0   0 -0.4984 0.34375   1
  -4   0   0 9.79911 1.79747   5
  -4   0   0 9.68320 1.72923   2
   4   0   0 10.7331 1.76515   2
   4   0   0 11.5600 1.67240   3
   4   0   0 13.8295 1.65665   6
   4   0   0 11.4314 1.71729   4
   4   0   0 13.3152 2.11686   5
   4   0   0 11.2210 1.70129   1
   4   0   0 13.9512 2.16221   7
  -5   0   0 1.01128 0.72779   5
  -5   0   0 0.33626 0.64477   2
  -5   0   0 -0.2557 0.51108   4
   5   0   0 0.11101 0.53494   6
   5   0   0 0.04108 0.59709   2
   5   0   0 0.22804 0.64380   5
   5   0   0 -0.8826 0.67306   7
   5   0   0 0.39899 0.59263   3
   5   0   0 -0.5791 0.49183   4
   5   0   0 1.11490 0.73762   1
  -6   0   0 0.38806 0.68872   4
  -6   0   0 2.50091 0.86611   6
  -6   0   0 0.30388 0.94463   5
  -6   0   0 0.93658 0.91732   2
   6   0   0 1.49777 1.14865   7
   6   0   0 1.03536 0.96077   2
   6   0   0 1.93989 0.82460   6
   6   0   0 0.70770 0.87782   4
   6   0   0 0.28809 0.99477   5
   6   0   0 -0.2771 0.69115   1
   6   0   0 1.38739 0.85102   3
  -7   0   0 0.01251 0.63842   6
  -7   0   0 -0.5925 0.68901   4
  -7   0   0 0.17359 0.82260   2
  -7   0   0 -1.2797 0.84133   5
   7   0   0 0.65601 0.71669   1
   7   0   0 0.56069 0.64699   6
   7   0   0 0.56794 0.97025   2
   7   0   0 0.68909 0.83222   3
   7   0   0 -0.6599 0.78970   4
   7   0   0 0.21157 0.79546   7
   7   0   0 0.33288 1.22979   5
  -8   0   0 274.363 23.6537   4
  -8   0   0 259.349 23.9993   5
  -8   0   0 288.774 23.3795   6
  -8   0   0 276.446 23.9204   2
  -8   0   0 281.192 23.6491   1
   8   0   0 287.898 23.3852   6
   8   0   0 287.396 23.9045   4
   8   0   0 265.732 24.2802   5
   8   0   0 267.128 23.6830   1
   8   0   0 325.690 24.3260   2
   8   0   0 277.256 24.3045   7
   8   0   0 267.718 23.4808   3
  -9   0   0 -0.0298 0.80291   6
  -9   0   0 -1.5013 0.85495   1
  -9   0   0 0.15948 0.97048   2
  -9   0   0 0.88388 1.35129   5
  -9   0   0 1.64207 1.05811   4
   9   0   0 -0.5821 1.09529   1
   9   0   0 2.60721 1.90994   7
   9   0   0 0.37064 0.89105   6
   9   0   0 -0.2869 1.21270   4
   9   0   0 0.50898 1.39764   5
   9   0   0 2.86625 1.77929   2
   9   0   0 0.67236 1.06541   3
 -10   0   0 204.772 18.4679   1
 -10   0   0 199.571 18.7348   2
 -10   0   0 212.744 18.5576   4
 -10   0   0 195.375 18.1306   3
 -10   0   0 196.204 18.9174   5
 -10   0   0 244.272 18.2606   6
 -10   0   0 162.536 18.4716   7
  10   0   0 230.559 18.8346   1
  10   0   0 197.624 18.1957   3
  10   0   0 244.899 19.0829   4
  10   0   0 207.375 18.0783   6
  10   0   0 215.156 19.4330   5
  10   0   0 229.635 19.1925   2
  10   0   0 231.765 19.5796   7
 -11   0   0 -0.9500 1.09187   4
 -11   0   0 -1.4588 0.88643   6
 -11   0   0 -0.3937 1.50596   7
 -11   0   0 -0.8023 0.92716   3
 -11   0   0 -0.4167 1.28104   2
 -11   0   0 -1.9296 1.10790   1
 -11   0   0 -0.4953 1.43773   5
  11   0   0 -0.5600 1.18421   6
  11   0   0 -0.8564 1.13598   3
  11   0   0 -1.5249 1.60277   5
  11   0   0 -0.6079 1.44922   4
  11   0   0 -0.1173 1.54413   1
  11   0   0 -0.7284 1.78976   7
  11   0   0 -0.9898 1.61513   2
 -12   0   0 0.30641 1.13949   1
 -12   0   0 -0.0809 1.59341   2
 -12   0   0 -0.3926 1.22037   3
 -12   0   0 1.10711 1.92966   7
 -12   0   0 -0.4417 1.77567   5
 -12   0   0 0.53151 1.46867   4
  12   0   0 -0.7076 1.78383   4
  12   0   0 -1.1638 2.15389   7
  12   0   0 -1.5016 1.50788   1
  12   0   0 1.55682 2.09950   5
  12   0   0 -1.9464 1.07574   3
 -13   0   0 -0.6472 1.48197   4
 -13   0   0 -1.6037 1.82267   7
 -13   0   0 2.59886 2.03349   1
 -13   0   0 -0.8634 1.81804   5
  13   0   0 -0.2392 1.70483   4
  13   0   0 -0.6743 1.84304   1
  13   0   0 -0.0221 1.99853   7
 -14   0   0 3.78134 2.46206   7
 -14   0   0 4.26721 2.49698   1
 -14   0   0 1.17211 1.97020   4
  14   0   0 2.09219 2.43591   1
  14   0   0 4.55297 2.77513   4
  14  -1   0 -0.6732 1.92719   1
  14  -1   0 1.66144 3.12028   5
  14  -1   0 -2.7897 1.62675   4
 -14   1   0 1.63940 2.34977   5
 -14   1   0 -1.7026 1.66972   4
 -14   1   0 -0.5450 2.04822   1
  13  -1   0 -2.2199 1.74181   4
  13  -1   0 -0.2033 2.04118   5
  13  -1   0 3.44982 2.30419   1
  13  -1   0 -1.9591 3.21635   7
 -13   1   0 1.40916 1.69401   4
 -13   1   0 1.27906 2.29669   5
 -13   1   0 2.27936 2.03012   1
 -13   1   0 -0.3282 2.25589   2
 -13   1   0 -0.3312 1.85914   7
  12  -1   0 -0.6189 0.96638   1
  12  -1   0 -0.9800 1.92130   5
  12  -1   0 0.77309 1.89255   7
  12  -1   0 0.98614 2.16768   6
  12  -1   0 -0.0079 2.05055   3
  12  -1   0 3.34411 2.35663   2
  12  -1   0 1.01059 1.74783   4
 -12   1   0 -0.7209 1.37359   1
 -12   1   0 1.77844 1.56308   6
 -12   1   0 -2.4622 1.64189   2
 -12   1   0 -1.7217 1.61163   5
 -12   1   0 -0.3776 1.35118   4
 -12   1   0 0.58646 1.72122   7
 -12   1   0 -0.4943 1.13898   3
  11  -1   0 -0.1248 1.67299   2
  11  -1   0 0.66331 1.25644   6
  11  -1   0 1.00411 1.97881   5
  11  -1   0 -1.6247 1.24573   4
  11  -1   0 1.87473 1.83938   1
  11  -1   0 1.00533 1.88817   7
  11  -1   0 -0.8170 1.33651   3
 -11   1   0 -1.4046 1.22341   7
 -11   1   0 -1.9133 0.93491   3
 -11   1   0 -1.7364 1.00224   4
 -11   1   0 0.66521 1.27148   2
 -11   1   0 -1.1320 0.80969   6
 -11   1   0 -0.6539 1.50813   5
 -11   1   0 -0.9288 1.17776   1
  10  -1   0 -0.3852 1.02468   3
  10  -1   0 -0.2306 1.00780   6
  10  -1   0 1.18236 1.74885   5
  10  -1   0 0.33604 1.67901   7
  10  -1   0 -0.0979 1.34190   4
  10  -1   0 0.30034 1.27847   1
  10  -1   0 0.44952 1.65130   2
 -10   1   0 -2.1969 0.89225   4
 -10   1   0 -0.2364 1.23666   1
 -10   1   0 -0.4459 0.99787   3
 -10   1   0 0.80441 1.58242   5
 -10   1   0 0.57095 1.13890   6
 -10   1   0 1.92027 1.64084   7
 -10   1   0 1.76183 1.58404   2
   9  -1   0 0.65527 1.40520   2
   9  -1   0 0.41458 1.03966   3
   9  -1   0 -0.8371 1.31326   5
   9  -1   0 0.28895 1.19591   4
   9  -1   0 -0.5212 0.97683   6
   9  -1   0 0.38011 1.49579   7
   9  -1   0 0.65157 1.28381   1
  -9   1   0 0.13756 1.22539   7
  -9   1   0 1.29715 1.39344   5
  -9   1   0 -1.3099 0.92123   2
  -9   1   0 -0.0447 0.83942   6
  -9   1   0 1.50511 1.23745   1
  -9   1   0 -0.4879 0.77451   3
  -9   1   0 0.27603 1.05739   4
   8  -1   0 4.00327 1.50278   1
   8  -1   0 2.95873 1.83611   5
   8  -1   0 -1.5943 1.10665   7
   8  -1   0 0.14365 1.23208   2
   8  -1   0 1.60802 1.07822   3
   8  -1   0 0.88337 0.87422   6
   8  -1   0 -0.0597 0.97466   4
  -8   1   0 0.25091 1.28570   5
  -8   1   0 2.56370 1.13809   3
  -8   1   0 0.40202 0.90563   4
  -8   1   0 2.28595 1.02668   6
  -8   1   0 1.23061 1.27324   2
   7  -1   0 1.44962 1.36428   2
   7  -1   0 -0.7448 1.01834   5
   7  -1   0 -0.6830 0.74399   4
   7  -1   0 -0.2521 0.81084   3
   7  -1   0 1.53514 1.16930   7
   7  -1   0 1.90182 1.12419   1
   7  -1   0 1.49772 0.84274   6
  -7   1   0 1.00779 1.08014   5
  -7   1   0 -0.2269 1.06717   2
  -7   1   0 1.09453 0.84340   6
  -7   1   0 0.32999 0.65326   3
   6  -1   0 1.34279 1.01919   7
   6  -1   0 0.19535 0.72141   1
   6  -1   0 -0.0399 0.77828   5
   6  -1   0 -0.3203 0.51623   4
   6  -1   0 0.17636 0.63957   3
   6  -1   0 1.14862 1.03757   2
   6  -1   0 0.40615 0.74101   6
  -6   1   0 2.01551 1.13842   5
  -6   1   0 0.67165 0.69370   6
  -6   1   0 0.00799 0.56348   3
  -6   1   0 -0.0482 0.88446   2
   5  -1   0 -0.4110 0.51301   1
   5  -1   0 0.56061 0.59131   3
   5  -1   0 0.24971 0.79752   2
   5  -1   0 -0.0463 0.49502   6
   5  -1   0 0.48525 0.93739   5
   5  -1   0 0.13808 0.71560   4
   5  -1   0 0.04318 0.68312   7
  -5   1   0 -0.0427 0.70797   2
  -5   1   0 -0.0278 0.43098   3
  -5   1   0 0.36095 0.64198   6
   4  -1   0 0.82020 0.60434   7
   4  -1   0 0.11322 0.43442   3
   4  -1   0 0.30089 0.57694   4
   4  -1   0 -0.1151 0.48179   5
   4  -1   0 1.41852 0.60800   1
   4  -1   0 0.70545 0.55598   2
   4  -1   0 0.87428 0.53634   6
  -4   1   0 -0.1767 0.50701   2
  -4   1   0 0.00698 0.37495   3
  -4   1   0 0.62602 0.49303   6
   3  -1   0 0.05010 0.33477   3
   3  -1   0 -0.0918 0.40963   7
   3  -1   0 0.00355 0.37652   6
   3  -1   0 0.24003 0.38436   1
   3  -1   0 -0.2939 0.52285   2
   3  -1   0 0.42990 0.36087   4
   3  -1   0 -0.3183 0.65723   5
  -3   1   0 -0.3449 0.32654   6
  -3   1   0 -0.5021 0.22146   3
   2  -1   0 0.17177 0.36435   2
   2  -1   0 -0.3728 0.27023   4
   2  -1   0 0.09997 0.30738   7
   2  -1   0 -0.3674 0.20137   3
   2  -1   0 0.80194 0.36763   6
   2  -1   0 0.63490 0.34326   1
   2  -1   0 -0.2675 0.27871   5
  -2   1   0 0.20229 0.24938   1
  -2   1   0 0.09438 0.30457   7
  -2   1   0 0.18409 0.25146   3
  -2   1   0 0.09318 0.28619   6
   1  -1   0 -0.1360 0.27258   5
   1  -1   0 0.33873 0.16697   7
   1  -1   0 -0.1106 0.17844   6
   1  -1   0 0.16799 0.16219   7
   1  -1   0 -0.1143 0.14936   4
   1  -1   0 0.18107 0.21827   2
   1  -1   0 0.13438 0.12045   1
   1  -1   0 0.19760 0.14277   3
   1  -1   0 -0.0040 0.10867   6
  -1   1   0 -0.0071 0.26350   5
  -1   1   0 0.34237 0.18718   7
  -1   1   0 0.16007 0.18336   6
  -1   1   0 0.46225 0.21597   4
  -1   1   0 -0.0650 0.12554   3
  -1   1   0 -0.0051 0.09640   2
  -1   1   0 0.16542 0.13738   7
  -1   1   0 0.21158 0.13005   1
  -1   1   0 0.28083 0.18080   6
   0  -1   0 0.14521 0.11280   6
   0  -1   0 0.02185 0.06046   1
   0  -1   0 0.02735 0.04528   3
   0  -1   0 0.11274 0.14060   2
   0  -1   0 0.01673 0.09090   7
   0  -1   0 0.03006 0.09956   5
   0  -1   0 0.01408 0.07758   4
   0   1   0 0.53970 0.14665   3
   0   1   0 0.02972 0.07231   1
   0   1   0 -0.0669 0.04790   5
   0   1   0 0.10768 0.11650   7
   0   1   0 0.08520 0.10695   2
   0   1   0 0.01870 0.07588   6
  -1  -1   0 0.12057 0.09743   7
  -1  -1   0 0.44935 0.26198   3
  -1  -1   0 -0.0035 0.12337   4
  -1  -1   0 -0.0499 0.07121   1
  -1  -1   0 0.05041 0.20318   1
  -1  -1   0 0.13907 0.11717   6
  -1  -1   0 0.00396 0.12710   5
   1   1   0 0.29854 0.31516   7
   1   1   0 0.12497 0.15178   5
   1   1   0 0.00134 0.05795   4
   1   1   0 0.09348 0.12234   6
   1   1   0 0.61225 0.29121   3
   1   1   0 -0.0537 0.20457   1
  -2  -1   0 0.11657 0.27355   2
  -2  -1   0 0.04025 0.28337   5
  -2  -1   0 0.51426 0.30305   2
  -2  -1   0 0.02815 0.21909   6
  -2  -1   0 0.16670 0.22979   4
   2   1   0 0.21663 0.37007   3
   2   1   0 0.29992 0.41196   7
   2   1   0 0.08458 0.34837   4
   2   1   0 0.05342 0.24134   2
   2   1   0 0.30541 0.21862   6
   2   1   0 0.18266 0.36235   1
  -3  -1   0 0.03474 0.35163   4
  -3  -1   0 -0.0845 0.35570   2
  -3  -1   0 0.41509 0.42875   5
   3   1   0 -0.1423 0.31120   6
   3   1   0 0.44606 0.44483   2
   3   1   0 0.07305 0.33978   1
   3   1   0 1.67444 0.87099   7
   3   1   0 0.43775 0.48947   5
   3   1   0 0.08825 0.46796   3
   3   1   0 0.05339 0.46958   4
  -4  -1   0 -0.2374 0.44139   5
  -4  -1   0 0.17001 0.49932   4
  -4  -1   0 0.03656 0.47727   2
   4   1   0 0.40327 0.59130   4
   4   1   0 -0.0026 0.50676   2
   4   1   0 0.65722 0.61722   1
   4   1   0 -0.0938 0.47355   3
   4   1   0 -0.1958 0.58823   5
   4   1   0 2.22129 0.59287   6
   4   1   0 -0.4689 0.62829   7
  -5  -1   0 0.01394 0.63916   2
  -5  -1   0 -0.3209 0.48096   4
  -5  -1   0 0.17435 0.75205   5
   5   1   0 0.92151 0.56881   6
   5   1   0 0.01541 0.56971   2
   5   1   0 0.58587 0.74258   4
   5   1   0 -0.2181 0.80220   7
   5   1   0 0.51623 0.63520   3
   5   1   0 -0.2417 0.63845   1
   5   1   0 0.20880 0.76007   5
  -6  -1   0 0.98079 0.78581   4
  -6  -1   0 -0.4459 0.79480   2
  -6  -1   0 0.44505 0.84978   5
   6   1   0 -0.3279 0.66813   3
   6   1   0 0.95166 1.09644   5
   6   1   0 1.41043 1.00334   2
   6   1   0 0.22112 0.59551   6
   6   1   0 0.29674 1.11651   7
   6   1   0 0.60335 0.80852   1
   6   1   0 0.11212 0.85110   4
  -7  -1   0 -1.1911 0.72604   2
  -7  -1   0 0.52914 0.92830   4
  -7  -1   0 -0.0413 0.99815   5
  -7  -1   0 2.39212 1.21002   1
   7   1   0 0.69427 1.12216   2
   7   1   0 0.84218 0.74897   6
   7   1   0 0.34949 0.77462   3
   7   1   0 -0.5591 0.82413   4
   7   1   0 -0.7530 0.89366   5
   7   1   0 -1.0291 0.70958   7
   7   1   0 0.80891 0.98232   1
  -8  -1   0 0.95835 0.85245   4
  -8  -1   0 0.27408 0.72613   6
  -8  -1   0 0.64101 1.19689   1
  -8  -1   0 1.58869 1.24276   5
  -8  -1   0 -0.7122 0.94669   2
   8   1   0 1.73962 1.41234   5
   8   1   0 1.54790 1.01866   1
   8   1   0 2.36070 0.97414   6
   8   1   0 3.57971 1.55333   2
   8   1   0 0.40515 0.93295   3
   8   1   0 0.59340 1.36754   7
   8   1   0 -0.4638 0.76793   4
  -9  -1   0 -1.4042 0.67318   6
  -9  -1   0 -1.3581 1.12553   2
  -9  -1   0 1.13103 1.15831   5
  -9  -1   0 -0.0630 1.03210   4
  -9  -1   0 -0.1870 0.83124   1
   9   1   0 -1.5370 1.24692   2
   9   1   0 -2.2971 1.01692   7
   9   1   0 -0.4861 0.95320   6
   9   1   0 1.18572 1.19406   1
   9   1   0 2.03067 1.52847   4
   9   1   0 0.06662 1.42315   5
   9   1   0 0.65880 1.08057   3
 -10  -1   0 -1.7711 1.02321   5
 -10  -1   0 0.08208 0.97163   6
 -10  -1   0 1.87850 1.50866   2
 -10  -1   0 -1.1542 0.70731   1
 -10  -1   0 -1.6218 1.04992   4
  10   1   0 -0.5825 1.36368   2
  10   1   0 0.06194 1.15596   4
  10   1   0 -1.6242 1.64260   7
  10   1   0 0.99221 1.06236   6
  10   1   0 -1.2845 1.42878   5
  10   1   0 0.34766 1.14252   1
  10   1   0 0.08481 1.40798   3
 -11  -1   0 -0.3220 1.24961   4
 -11  -1   0 -0.7476 1.18718   6
 -11  -1   0 -1.6763 0.65534   1
 -11  -1   0 -1.9973 1.02053   5
 -11  -1   0 0.95662 1.56808   2
  11   1   0 -1.0436 1.16496   3
  11   1   0 0.33702 1.94067   7
  11   1   0 1.09359 1.71733   4
  11   1   0 0.48313 1.23506   1
  11   1   0 0.80236 1.81978   2
 -12  -1   0 0.02957 1.11892   7
 -12  -1   0 2.35510 2.07513   5
 -12  -1   0 0.94881 1.36441   3
 -12  -1   0 -0.7533 1.35536   4
 -12  -1   0 -1.3988 1.14616   1
  12   1   0 0.10285 2.25756   7
  12   1   0 2.07721 1.66948   1
  12   1   0 -0.9716 1.26744   3
  12   1   0 -1.8549 1.77619   4
 -13  -1   0 0.78789 1.79593   1
 -13  -1   0 1.09534 1.78644   4
 -13  -1   0 -1.5947 1.75761   5
 -13  -1   0 2.04455 2.21568   7
  13   1   0 -0.4573 1.90407   1
  13   1   0 -0.0985 1.93353   4
  13   1   0 2.74355 2.91800   7
 -14  -1   0 -0.3599 1.69649   4
 -14  -1   0 -0.0840 2.10985   7
 -14  -1   0 -2.1873 1.88669   1
  14   1   0 0.71488 2.05306   4
  14   1   0 1.88669 2.41771   1
  14   1   0 2.61596 2.87453   7
  14  -2   0 37.2136 7.05909   5
  14  -2   0 40.0451 6.41973   4
 -14   2   0 34.2277 5.84570   4
 -14   2   0 33.9201 6.47170   5
  13  -2   0 3.93531 2.58974   1
  13  -2   0 -1.2608 1.86625   4
  13  -2   0 5.73130 3.37644   2
  13  -2   0 4.08790 2.79190   5
 -13   2   0 0.56397 2.21472   5
 -13   2   0 6.44474 2.97600   2
 -13   2   0 0.36328 1.97215   1
 -13   2   0 2.95791 2.11202   4
  12  -2   0 14.8092 4.30445   5
  12  -2   0 14.5412 3.12014   6
  12  -2   0 22.1779 4.67641   2
  12  -2   0 14.0416 4.32190   7
  12  -2   0 19.1593 4.13008   4
  12  -2   0 22.3418 4.12664   1
 -12   2   0 21.0428 3.90298   1
 -12   2   0 23.3970 4.00383   4
 -12   2   0 15.9750 4.27920   5
 -12   2   0 23.8006 3.61755   6
 -12   2   0 18.2029 4.19761   2
 -12   2   0 23.6292 4.39414   7
  11  -2   0 231.021 20.3798   7
  11  -2   0 234.176 19.5085   6
  11  -2   0 225.451 19.3765   3
  11  -2   0 226.167 20.6324   2
  11  -2   0 198.954 19.8382   4
  11  -2   0 241.767 19.9655   1
  11  -2   0 225.648 20.9605   5
 -11   2   0 226.912 19.8167   4
 -11   2   0 222.970 19.6181   1
 -11   2   0 255.420 20.7258   2
 -11   2   0 234.129 19.4740   6
 -11   2   0 196.736 19.8185   7
 -11   2   0 224.613 19.3069   3
 -11   2   0 195.286 20.3051   5
  10  -2   0 382.806 28.7921   1
  10  -2   0 368.632 29.2708   7
  10  -2   0 325.041 29.2202   2
  10  -2   0 308.938 29.4571   5
  10  -2   0 342.820 28.8316   4
  10  -2   0 352.643 28.2648   3
  10  -2   0 335.234 28.2675   6
 -10   2   0 305.119 28.6047   7
 -10   2   0 346.200 28.1774   3
 -10   2   0 353.263 28.3201   6
 -10   2   0 300.223 28.3932   4
 -10   2   0 308.720 29.1879   5
 -10   2   0 317.161 28.3097   1
 -10   2   0 361.855 29.3268   2
   9  -2   0 -0.0568 0.79141   4
   9  -2   0 1.28077 1.62159   2
   9  -2   0 -1.3207 1.10807   7
   9  -2   0 1.42726 1.07963   6
   9  -2   0 0.81720 1.12154   5
   9  -2   0 3.80230 1.57030   1
   9  -2   0 1.42848 1.16250   3
  -9   2   0 1.40714 1.32956   7
  -9   2   0 0.16823 1.40903   5
  -9   2   0 -0.9874 0.79799   6
  -9   2   0 0.56759 1.63975   2
  -9   2   0 1.78121 1.12637   3
   8  -2   0 94.2520 8.48869   6
   8  -2   0 97.1077 9.03605   7
   8  -2   0 100.051 8.66497   1
   8  -2   0 100.249 8.45052   3
   8  -2   0 83.4034 9.28994   5
   8  -2   0 94.2779 9.25844   2
   8  -2   0 91.1139 8.76948   4
  -8   2   0 89.9504 8.28710   3
  -8   2   0 83.4116 8.32384   6
  -8   2   0 86.9537 8.67397   7
  -8   2   0 85.6700 8.93417   2
  -8   2   0 83.8749 9.05911   5
   7  -2   0 8.03101 1.84890   4
   7  -2   0 7.29394 1.89008   7
   7  -2   0 5.41259 1.88423   5
   7  -2   0 4.27473 1.38001   1
   7  -2   0 7.37554 2.11988   2
   7  -2   0 5.47876 1.43411   3
   7  -2   0 8.33323 1.63287   6
  -7   2   0 2.69692 1.59911   2
  -7   2   0 7.36918 1.92665   7
  -7   2   0 7.02590 1.45493   3
  -7   2   0 7.33672 1.62440   6
   6  -2   0 4.46402 1.22467   1
   6  -2   0 6.87668 1.51353   6
   6  -2   0 5.92601 1.80830   5
   6  -2   0 4.24311 1.34939   4
   6  -2   0 5.71187 1.28934   3
   6  -2   0 3.12404 1.29140   7
   6  -2   0 5.36827 1.66170   2
  -6   2   0 4.39521 1.17237   3
  -6   2   0 3.88573 1.27693   7
  -6   2   0 5.72058 1.31238   6
  -6   2   0 3.39387 1.29615   2
   5  -2   0 80.3581 7.05497   2
   5  -2   0 77.2687 6.49746   6
   5  -2   0 81.3910 6.41483   3
   5  -2   0 70.6598 7.08655   5
   5  -2   0 71.9636 6.59239   7
   5  -2   0 60.7391 6.42396   4
   5  -2   0 69.7767 6.36768   1
  -5   2   0 67.7078 6.36388   6
  -5   2   0 63.7925 6.40791   7
  -5   2   0 65.7896 6.76173   2
  -5   2   0 69.6472 6.25470   3
   4  -2   0 343.041 28.0301   1
   4  -2   0 343.459 28.5539   2
   4  -2   0 358.743 28.1737   6
   4  -2   0 352.022 28.7368   5
   4  -2   0 363.696 28.0599   3
   4  -2   0 324.302 28.1628   4
   4  -2   0 354.005 28.2156   7
  -4   2   0 322.523 28.0853   7
  -4   2   0 344.011 28.4975   2
  -4   2   0 336.707 27.9646   3
  -4   2   0 343.093 28.1052   6
   3  -2   0 1007.17 72.3996   3
   3  -2   0 902.075 72.2969   1
   3  -2   0 940.508 72.4820   6
   3  -2   0 848.316 72.4359   4
   3  -2   0 888.856 72.7821   2
   3  -2   0 857.111 72.8510   5
   3  -2   0 912.806 72.4009   7
  -3   2   0 889.657 72.2854   3
  -3   2   0 911.803 72.4404   6
  -3   2   0 844.112 72.3203   7
   2  -2   0 568.598 44.4724   1
   2  -2   0 555.130 44.9788   5
   2  -2   0 569.122 44.9350   2
   2  -2   0 488.187 44.4578   7
   2  -2   0 588.645 44.6880   6
   2  -2   0 561.748 44.6465   4
  -2   2   0 531.080 44.4486   7
  -2   2   0 543.367 44.5086   7
  -2   2   0 574.723 44.4437   1
  -2   2   0 564.718 44.6540   6
  -2   2   0 556.446 44.5193   3
   1  -2   0 435.881 36.2317   2
   1  -2   0 452.416 35.8618   1
   1  -2   0 418.123 36.2276   5
   1  -2   0 474.422 35.8670   7
   1  -2   0 435.837 36.0299   4
  -1   2   0 456.710 35.9880   3
  -1   2   0 459.904 35.8542   1
  -1   2   0 470.109 35.8671   7
  -1   2   0 417.891 36.0521   6
   0  -2   0 194.368 16.3685   2
   0  -2   0 206.841 16.3914   5
   0  -2   0 179.046 16.3911   6
   0  -2   0 207.722 16.3329   7
   0  -2   0 183.357 16.2334   1
   0  -2   0 210.402 16.2881   1
   0  -2   0 210.661 16.3043   4
   0   2   0 197.060 16.3301   6
   0   2   0 189.728 16.2519   1
   0   2   0 215.389 16.3990   2
   0   2   0 205.484 16.3611   3
   0   2   0 191.075 16.3263   7
   0   2   0 233.951 16.5344   5
  -1  -2   0 398.211 34.5806   1
  -1  -2   0 443.781 34.4057   2
  -1  -2   0 447.453 34.5257   5
  -1  -2   0 428.977 34.5594   4
  -1  -2   0 432.192 34.5270   6
   1   2   0 447.589 34.5388   5
   1   2   0 426.264 34.5272   6
   1   2   0 397.819 34.7456   7
   1   2   0 407.146 34.6127   1
   1   2   0 424.632 34.7082   3
   1   2   0 462.762 34.3874   2
  -2  -2   0 545.114 43.7312   2
  -2  -2   0 595.592 43.7529   2
  -2  -2   0 537.252 43.9341   5
  -2  -2   0 529.365 43.9910   4
  -2  -2   0 525.756 44.0643   1
   2   2   0 539.615 43.8506   6
   2   2   0 543.876 44.1805   3
   2   2   0 533.941 44.3275   7
   2   2   0 561.972 44.1294   1
  -3  -2   0 821.874 70.8658   4
  -3  -2   0 936.712 70.7003   2
  -3  -2   0 948.627 70.7205   2
  -3  -2   0 828.789 70.8452   5
  -3  -2   0 834.008 70.9623   1
   3   2   0 878.916 70.6906   6
   3   2   0 872.759 71.0354   1
   3   2   0 977.085 70.7486   2
   3   2   0 861.518 71.3250   7
   3   2   0 840.593 71.0499   3
  -4  -2   0 348.063 27.4440   2
  -4  -2   0 322.697 27.5570   4
  -4  -2   0 309.484 27.6171   1
  -4  -2   0 317.439 27.5670   5
   4   2   0 345.054 27.3441   6
   4   2   0 326.751 28.0814   7
   4   2   0 355.964 27.7915   4
   4   2   0 383.629 27.5307   2
   4   2   0 318.363 27.7058   3
   4   2   0 338.743 27.7410   1
  -5  -2   0 67.2391 6.47491   1
  -5  -2   0 67.5365 6.47004   5
  -5  -2   0 77.5933 6.38183   2
  -5  -2   0 66.0769 6.39722   4
   5   2   0 84.6998 6.50621   2
   5   2   0 68.1808 7.00612   7
   5   2   0 59.7195 6.45164   3
   5   2   0 75.5644 6.66937   4
   5   2   0 65.9143 6.52400   1
   5   2   0 70.0673 6.15705   6
  -6  -2   0 2.92963 1.00174   2
  -6  -2   0 4.64612 1.35773   5
  -6  -2   0 3.42444 1.15773   1
  -6  -2   0 3.80428 1.12895   4
   6   2   0 5.25684 1.36527   2
   6   2   0 1.90170 1.43738   7
   6   2   0 2.71817 1.27939   4
   6   2   0 4.59980 1.39709   1
   6   2   0 5.77764 1.45986   3
   6   2   0 5.16176 1.07259   6
  -7  -2   0 7.60373 1.68490   4
  -7  -2   0 4.02964 1.51947   5
  -7  -2   0 9.46856 1.81289   2
  -7  -2   0 4.41907 1.40928   1
   7   2   0 6.48538 1.71083   2
   7   2   0 8.24249 1.52199   6
   7   2   0 5.71376 1.71750   3
   7   2   0 5.62226 1.62074   1
   7   2   0 4.76457 1.87675   7
   7   2   0 5.14448 1.65091   4
  -8  -2   0 97.0599 9.01038   4
  -8  -2   0 96.2165 8.99474   2
  -8  -2   0 82.8052 9.02750   5
  -8  -2   0 95.3228 9.12325   1
   8   2   0 111.226 9.30105   2
   8   2   0 92.0223 9.01593   3
   8   2   0 102.615 9.95034   7
   8   2   0 93.8626 8.59128   6
   8   2   0 96.1871 9.29410   4
   8   2   0 101.235 9.30127   1
  -9  -2   0 -0.3487 1.23136   5
  -9  -2   0 4.68473 1.68354   4
  -9  -2   0 1.27947 1.30735   2
  -9  -2   0 -0.0650 0.88138   1
   9   2   0 -0.6737 0.84495   1
   9   2   0 -0.2407 0.88505   6
   9   2   0 -1.1808 1.08310   2
   9   2   0 3.11802 1.73835   4
   9   2   0 -0.6144 0.99265   3
   9   2   0 0.01735 1.46478   7
 -10  -2   0 312.043 29.4116   5
 -10  -2   0 350.978 28.8113   6
 -10  -2   0 349.957 29.3759   4
 -10  -2   0 329.811 29.3823   1
 -10  -2   0 361.051 29.3647   2
  10   2   0 343.516 30.4790   7
  10   2   0 390.829 29.9605   4
  10   2   0 327.530 29.1929   3
  10   2   0 383.113 29.8267   1
  10   2   0 326.664 28.7166   6
 -11  -2   0 226.626 20.1341   5
 -11  -2   0 207.809 19.8754   1
 -11  -2   0 234.957 20.0052   4
  11   2   0 224.039 20.1749   1
  11   2   0 240.967 20.4314   4
  11   2   0 227.621 21.1728   7
  11   2   0 214.639 19.6788   3
 -12  -2   0 13.0163 3.31833   4
 -12  -2   0 21.7867 3.91927   1
 -12  -2   0 19.9279 3.93120   5
  12   2   0 16.9831 3.50908   3
  12   2   0 15.8321 3.82816   1
  12   2   0 28.6232 5.76388   7
  12   2   0 14.4533 3.79555   4
 -13  -2   0 7.43783 2.48959   4
 -13  -2   0 3.18138 2.13549   1
 -13  -2   0 0.88895 2.04119   7
  13   2   0 0.14777 1.72332   7
  13   2   0 0.72315 2.07373   1
 -14  -2   0 42.9745 7.40565   7
 -14  -2   0 49.0593 6.96533   4
 -14  -2   0 44.2868 6.70728   1
  14   2   0 41.6944 7.95790   7
  14   2   0 48.7665 7.13959   1
  14  -3   0 1.16692 1.92314   5
  14  -3   0 1.98159 3.19746   2
  14  -3   0 -1.1815 2.08776   4
 -14   3   0 -1.8992 2.23119   5
 -14   3   0 2.09151 2.57069   2
 -14   3   0 2.42424 2.18549   4
  13  -3   0 -2.3215 2.10486   5
  13  -3   0 -2.5162 1.94608   2
  13  -3   0 -2.0755 1.48805   4
 -13   3   0 0.29298 1.60733   6
 -13   3   0 -0.7333 1.61413   4
 -13   3   0 0.62341 2.19968   2
 -13   3   0 -0.9333 1.99121   5
  12  -3   0 1.33422 1.72830   4
  12  -3   0 -0.2515 2.29940   5
  12  -3   0 0.29087 1.46062   2
  12  -3   0 2.47247 1.90284   1
 -12   3   0 -0.2087 1.42733   6
 -12   3   0 -1.6071 1.66375   5
 -12   3   0 3.86071 2.05113   2
 -12   3   0 -1.6334 1.12644   4
 -12   3   0 -1.1395 1.62643   1
  11  -3   0 -1.2623 1.36000   4
  11  -3   0 -2.5014 1.72583   5
  11  -3   0 -0.0616 1.16818   3
  11  -3   0 3.52283 2.28199   2
  11  -3   0 1.36996 1.42923   6
  11  -3   0 2.26171 1.79313   1
 -11   3   0 3.79897 1.71803   4
 -11   3   0 1.92857 2.12472   2
 -11   3   0 0.21747 1.37314   1
 -11   3   0 1.22444 1.43662   6
 -11   3   0 0.35193 1.20357   3
 -11   3   0 0.02668 1.75725   5
 -11   3   0 -0.2175 1.84281   7
  10  -3   0 0.05259 1.19209   1
  10  -3   0 -0.9872 1.02301   5
  10  -3   0 -1.2751 1.10805   6
  10  -3   0 -0.8532 0.96369   3
  10  -3   0 -0.1348 1.38565   2
  10  -3   0 1.48853 1.86159   7
  10  -3   0 -0.9803 1.17865   4
 -10   3   0 -0.7695 1.16727   1
 -10   3   0 -1.6956 1.19411   2
 -10   3   0 0.03264 1.33865   7
 -10   3   0 1.65012 1.71745   5
 -10   3   0 -0.6693 1.09085   6
 -10   3   0 1.37595 1.26006   3
   9  -3   0 -1.4073 0.85821   6
   9  -3   0 -0.0830 1.53543   2
   9  -3   0 -0.3818 0.89987   3
   9  -3   0 -1.1407 1.04547   4
   9  -3   0 0.91352 1.52192   7
   9  -3   0 -1.6865 1.24908   5
   9  -3   0 -0.6662 1.05444   1
  -9   3   0 -0.7567 0.77817   3
  -9   3   0 -0.1918 1.42942   5
  -9   3   0 -0.0642 0.90445   6
  -9   3   0 -1.7067 1.09435   2
  -9   3   0 -0.3807 1.09397   7
   8  -3   0 0.26161 0.85572   1
   8  -3   0 0.87777 0.88662   6
   8  -3   0 0.46287 1.00885   4
   8  -3   0 -0.1296 1.00682   5
   8  -3   0 -1.0184 0.76084   2
   8  -3   0 -0.2168 1.00092   7
   8  -3   0 -0.1543 0.79813   3
  -8   3   0 0.74168 0.88677   6
  -8   3   0 -0.5615 0.86413   3
  -8   3   0 -0.6082 0.83218   2
  -8   3   0 0.38022 1.05719   7
   7  -3   0 1.59752 1.00090   6
   7  -3   0 -0.6004 0.65836   5
   7  -3   0 -1.3181 0.66592   7
   7  -3   0 0.57942 0.77380   1
   7  -3   0 -0.5334 0.82611   4
   7  -3   0 1.41490 1.35019   2
   7  -3   0 -0.1713 0.74737   3
  -7   3   0 -0.9889 0.64162   7
  -7   3   0 -1.3568 0.45251   3
  -7   3   0 -0.5474 0.67895   6
  -7   3   0 -0.2010 1.10836   2
   6  -3   0 0.09526 0.99975   5
   6  -3   0 -0.2153 0.57852   3
   6  -3   0 -0.6149 0.67391   7
   6  -3   0 -0.5534 0.55400   4
   6  -3   0 -0.5253 0.53035   1
   6  -3   0 -0.2321 0.64346   6
   6  -3   0 0.24873 1.00810   2
  -6   3   0 -0.0566 0.63253   6
  -6   3   0 0.33251 0.57023   3
  -6   3   0 2.65716 1.27493   2
  -6   3   0 -0.8939 0.46457   7
   5  -3   0 1.19970 0.69666   1
   5  -3   0 0.35980 0.65085   7
   5  -3   0 0.50765 0.74967   4
   5  -3   0 0.33646 1.10654   5
   5  -3   0 -0.2338 0.41836   6
   5  -3   0 -0.8137 0.48752   2
  -5   3   0 -0.3734 0.53215   7
  -5   3   0 0.51090 0.56014   3
  -5   3   0 1.40592 0.65711   6
  -5   3   0 -0.0950 0.68712   2
   4  -3   0 2.66426 0.89490   4
   4  -3   0 0.31436 0.62701   6
   4  -3   0 -0.1570 0.33565   1
   4  -3   0 0.19237 0.87599   5
   4  -3   0 -0.5130 0.44186   7
   4  -3   0 0.06750 0.84406   2
  -4   3   0 0.27998 0.44134   3
  -4   3   0 -0.0147 0.40531   7
  -4   3   0 -0.5224 0.35616   2
  -4   3   0 -0.7566 0.39226   6
   3  -3   0 0.00478 0.29005   1
   3  -3   0 0.32813 0.53403   5
   3  -3   0 0.97645 0.61877   6
   3  -3   0 -0.6863 0.60604   2
   3  -3   0 -0.0983 0.33463   4
  -3   3   0 0.07491 0.29858   7
  -3   3   0 1.72089 0.66646   6
  -3   3   0 0.47217 0.39696   3
   2  -3   0 0.00711 0.23241   7
   2  -3   0 -0.5129 0.49189   5
   2  -3   0 0.36632 0.39769   4
   2  -3   0 0.41094 0.23221   1
   2  -3   0 0.77943 0.70055   2
  -2   3   0 -0.2389 0.23461   6
  -2   3   0 0.35693 0.33031   3
  -2   3   0 0.23312 0.20690   1
  -2   3   0 0.01900 0.16973   7
   1  -3   0 0.20614 0.16876   1
   1  -3   0 0.12018 0.35039   2
   1  -3   0 0.33682 0.20259   7
   1  -3   0 0.13114 0.31554   4
   1  -3   0 0.51722 0.44079   5
  -1   3   0 0.77866 0.25202   7
  -1   3   0 0.20542 0.18084   1
  -1   3   0 0.80147 0.45714   6
  -1   3   0 0.17775 0.22874   3
   0  -3   0 0.09973 0.17864   1
   0  -3   0 0.03431 0.35611   2
   0  -3   0 0.04795 0.20344   4
   0  -3   0 -0.0009 0.22538   5
   0  -3   0 0.21685 0.27151   1
   0   3   0 -0.1641 0.30235   7
   0   3   0 0.60365 0.36949   6
   0   3   0 0.03267 0.27316   1
   0   3   0 0.15426 0.34011   3
  -1  -3   0 0.42155 0.30620   5
  -1  -3   0 0.22091 0.30041   4
  -1  -3   0 -0.0393 0.21513   2
  -1  -3   0 0.40458 0.30864   1
   1   3   0 -0.3847 0.38803   7
   1   3   0 -0.1695 0.24028   6
   1   3   0 0.11411 0.22075   2
   1   3   0 0.06936 0.24224   1
   1   3   0 0.55303 0.40083   3
  -2  -3   0 0.01002 0.24206   5
  -2  -3   0 0.47824 0.33463   4
  -2  -3   0 0.25049 0.31881   1
   2   3   0 -0.0466 0.27161   6
   2   3   0 0.24176 0.36575   1
   2   3   0 0.19278 0.62292   7
   2   3   0 -0.6438 0.42657   3
  -3  -3   0 -0.2295 0.52363   1
  -3  -3   0 0.15745 0.12801   2
  -3  -3   0 -0.0554 0.32757   5
  -3  -3   0 0.42562 0.17222   2
  -3  -3   0 0.24013 0.38449   4
   3   3   0 0.42776 0.30398   6
   3   3   0 1.64682 0.89925   7
   3   3   0 0.21790 0.57684   1
   3   3   0 0.35733 0.64435   3
  -4  -3   0 0.23714 0.56921   4
  -4  -3   0 -0.2799 0.24327   2
  -4  -3   0 0.27451 0.33683   2
  -4  -3   0 -0.0025 0.44120   1
  -4  -3   0 0.62997 0.53631   5
   4   3   0 0.82133 0.74815   3
   4   3   0 -0.3159 0.74267   7
   4   3   0 0.13035 0.32365   6
   4   3   0 -0.1923 0.45772   1
  -5  -3   0 0.10744 0.75266   1
  -5  -3   0 -0.1774 0.63177   4
  -5  -3   0 0.48341 0.63071   5
  -5  -3   0 -0.5287 0.39617   2
   5   3   0 0.00488 0.44776   6
   5   3   0 0.19694 0.75938   1
   5   3   0 -0.2864 0.69995   3
   5   3   0 -0.1432 0.68647   7
  -6  -3   0 0.42558 0.75526   4
  -6  -3   0 -0.1279 0.62689   1
  -6  -3   0 -0.9060 0.51644   2
  -6  -3   0 -0.6127 0.56872   5
   6   3   0 0.33526 0.88084   7
   6   3   0 0.14882 0.67048   1
   6   3   0 0.81122 0.54884   6
   6   3   0 0.53341 0.93274   3
  -7  -3   0 -1.4529 0.75516   1
  -7  -3   0 0.97754 0.87282   4
  -7  -3   0 0.05606 0.73548   2
  -7  -3   0 -0.7796 0.61263   5
   7   3   0 1.16875 1.17669   7
   7   3   0 -0.7232 0.78930   3
   7   3   0 0.10127 0.91411   1
   7   3   0 0.88353 0.68134   6
  -8  -3   0 0.35418 1.00975   4
  -8  -3   0 -0.1432 0.82264   2
  -8  -3   0 -0.0585 1.05760   5
  -8  -3   0 1.07434 1.18137   1
   8   3   0 -0.4910 0.74611   6
   8   3   0 -0.5219 1.10476   1
   8   3   0 0.14668 1.06342   3
   8   3   0 1.84546 1.67605   7
  -9  -3   0 -0.1427 1.18240   5
  -9  -3   0 -0.4576 1.04758   2
  -9  -3   0 -0.1037 1.02134   1
  -9  -3   0 -0.1891 0.84169   4
   9   3   0 -1.0542 0.96963   3
   9   3   0 -1.5803 1.51922   7
   9   3   0 0.70928 0.95797   6
   9   3   0 0.23895 1.10263   1
 -10  -3   0 -0.0559 1.24231   5
 -10  -3   0 -0.8176 1.42696   1
 -10  -3   0 -1.3631 1.11183   4
  10   3   0 -1.1115 1.18994   7
  10   3   0 2.00042 1.41818   3
  10   3   0 -0.1496 1.46171   1
 -11  -3   0 -0.0052 1.63653   4
 -11  -3   0 2.44512 1.72179   5
 -11  -3   0 1.61457 1.49315   1
  11   3   0 0.83053 1.41048   1
  11   3   0 3.61990 2.58145   7
  11   3   0 -1.4072 1.29648   3
 -12  -3   0 0.84313 1.75865   1
 -12  -3   0 1.00163 1.64294   4
 -12  -3   0 -2.3483 1.25457   5
  12   3   0 0.95470 2.14437   1
  12   3   0 2.16526 2.45041   7
  12   3   0 -0.1781 1.41539   3
 -13  -3   0 -1.6169 1.79041   1
 -13  -3   0 -0.2329 1.95930   7
 -13  -3   0 2.70505 2.05435   4
  13   3   0 0.74957 2.18086   1
  13   3   0 -1.5541 1.68366   7
 -14  -3   0 1.33065 2.34175   4
 -14  -3   0 1.36615 1.93279   7
 -14  -3   0 1.96468 2.38817   1
  14   3   0 5.57339 3.36499   7
  14   3   0 -0.3798 2.06895   1
  14  -4   0 4.45131 3.27130   2
  14  -4   0 5.91568 3.49561   5
 -14   4   0 -0.8277 2.27321   4
 -14   4   0 2.88059 3.17037   5
 -14   4   0 8.67315 3.54675   2
  13  -4   0 -1.4098 2.22897   5
  13  -4   0 -0.0383 2.40980   2
  13  -4   0 2.92299 1.93143   4
 -13   4   0 -1.3844 1.44016   4
 -13   4   0 0.77805 2.14331   2
 -13   4   0 -0.1812 1.58892   6
 -13   4   0 0.36023 2.41461   5
  12  -4   0 16.5926 3.56101   4
  12  -4   0 10.5166 3.63778   2
  12  -4   0 13.9372 4.34023   5
 -12   4   0 9.28901 3.49257   5
 -12   4   0 12.5650 3.52121   2
 -12   4   0 12.0072 2.85405   6
 -12   4   0 6.97241 2.63167   4
  11  -4   0 21.5505 4.55948   4
  11  -4   0 38.9901 7.06233   1
  11  -4   0 42.1066 6.38921   2
  11  -4   0 33.8822 6.08303   5
 -11   4   0 26.8403 4.37307   1
 -11   4   0 26.2605 5.44610   2
 -11   4   0 39.6866 4.95730   6
 -11   4   0 29.3521 5.40618   5
 -11   4   0 32.4588 4.27988   3
  10  -4   0 10.0120 3.36899   5
  10  -4   0 8.83796 3.20052   2
  10  -4   0 10.6531 2.45679   6
  10  -4   0 11.9287 2.48284   1
  10  -4   0 10.0328 2.70559   4
 -10   4   0 11.0435 2.46020   6
 -10   4   0 10.9695 2.18936   3
 -10   4   0 7.91126 2.15560   1
 -10   4   0 9.07077 3.24039   2
 -10   4   0 9.61537 2.70202   7
 -10   4   0 2.66893 1.97998   5
   9  -4   0 28.5228 3.97917   6
   9  -4   0 22.7240 3.91863   7
   9  -4   0 26.8076 4.66515   2
   9  -4   0 27.0436 3.83250   1
   9  -4   0 25.6334 4.09742   4
   9  -4   0 22.1533 4.68892   5
  -9   4   0 24.4090 3.39226   3
  -9   4   0 26.9898 3.87406   7
  -9   4   0 28.9802 3.95900   6
  -9   4   0 21.9438 4.37922   2
   8  -4   0 4.09728 1.33341   1
   8  -4   0 8.06798 2.43532   2
   8  -4   0 2.60627 1.78713   5
   8  -4   0 6.23448 1.63112   6
   8  -4   0 1.73083 1.14824   4
   8  -4   0 6.63455 1.86239   7
  -8   4   0 3.93105 1.40706   7
  -8   4   0 2.92873 1.91695   2
  -8   4   0 4.59072 1.49551   6
  -8   4   0 3.42621 1.28442   3
   7  -4   0 47.5551 6.44689   5
   7  -4   0 50.9618 4.76407   1
   7  -4   0 46.9373 4.91996   6
   7  -4   0 47.7435 4.91158   7
   7  -4   0 41.4046 4.91276   4
   7  -4   0 41.3733 5.91468   2
  -7   4   0 46.6841 4.81684   6
  -7   4   0 38.7692 5.76468   2
  -7   4   0 42.5671 4.66549   7
  -7   4   0 54.4629 4.69585   3
   6  -4   0 30.2385 4.56544   5
   6  -4   0 30.5230 3.10958   1
   6  -4   0 31.4503 4.46798   2
   6  -4   0 33.0997 3.32125   7
   6  -4   0 30.1211 3.78342   4
   6  -4   0 27.4471 3.54894   6
  -6   4   0 27.5353 3.00055   3
  -6   4   0 26.8816 3.50732   6
  -6   4   0 24.4324 2.98361   7
  -6   4   0 26.0685 4.02357   2
   5  -4   0 3.67897 1.17318   4
   5  -4   0 1.73031 1.35612   5
   5  -4   0 5.16032 1.58891   2
   5  -4   0 1.34955 0.69737   1
   5  -4   0 1.45711 0.79488   6
  -5   4   0 4.32003 0.94079   7
  -5   4   0 3.23154 0.90428   3
  -5   4   0 4.01263 1.08157   6
  -5   4   0 2.59748 1.26641   2
   4  -4   0 1622.30 133.788   4
   4  -4   0 1640.15 134.450   5
   4  -4   0 1678.54 134.346   2
   4  -4   0 1719.91 133.452   1
  -4   4   0 1586.63 134.207   2
  -4   4   0 1657.28 133.784   6
  -4   4   0 1682.56 133.334   7
  -4   4   0 1721.39 133.532   3
   3  -4   0 353.484 28.0675   1
   3  -4   0 339.555 28.4144   4
   3  -4   0 342.078 28.8710   2
   3  -4   0 334.948 28.9356   5
  -3   4   0 311.409 28.0805   7
  -3   4   0 389.842 27.9738   7
  -3   4   0 331.829 28.4231   6
  -3   4   0 364.807 28.2398   3
   2  -4   0 7.20967 1.56649   2
   2  -4   0 7.60984 1.30996   4
   2  -4   0 9.27984 0.93885   1
   2  -4   0 7.71544 1.67370   5
   2  -4   0 9.47675 0.95069   7
  -2   4   0 8.58800 0.90595   1
  -2   4   0 6.71722 1.29173   6
  -2   4   0 9.12988 0.93693   7
  -2   4   0 13.9298 1.27186   3
   1  -4   0 173.175 14.3057   4
   1  -4   0 164.180 14.5872   5
   1  -4   0 168.337 14.5866   2
   1  -4   0 169.349 14.0256   1
  -1   4   0 177.682 14.1730   7
  -1   4   0 164.994 14.3471   6
  -1   4   0 183.378 14.1116   1
  -1   4   0 183.163 14.3269   3
   0  -4   0 43.7001 3.85645   2
   0  -4   0 42.8357 3.69364   4
   0  -4   0 43.2384 3.89003   5
   0  -4   0 39.5895 3.54910   1
   0   4   0 39.1472 3.73117   6
   0   4   0 36.2413 3.71221   7
   0   4   0 44.8076 3.83540   3
  -1  -4   0 180.418 14.3080   4
  -1  -4   0 183.311 14.3633   5
  -1  -4   0 172.221 14.2429   2
  -1  -4   0 147.160 14.2366   1
   1   4   0 194.113 14.2666   2
   1   4   0 163.713 14.5497   7
   1   4   0 173.166 14.5493   3
   1   4   0 177.458 14.3729   1
   1   4   0 171.774 14.3163   6
  -2  -4   0 7.95956 1.29659   1
  -2  -4   0 7.34326 1.18019   4
  -2  -4   0 9.53269 1.23649   5
  -2  -4   0 8.54949 0.83202   2
   2   4   0 4.76153 1.23568   3
   2   4   0 8.51736 0.83719   2
   2   4   0 9.45572 1.47366   1
   2   4   0 5.20493 1.34890   7
   2   4   0 6.50333 1.07354   6
   2   4   0 10.0960 0.78346   2
  -3  -4   0 361.570 27.5472   5
  -3  -4   0 339.065 27.6477   4
  -3  -4   0 341.143 27.7914   1
   3   4   0 337.990 28.0408   3
   3   4   0 327.876 27.4363   6
   3   4   0 316.417 28.1573   7
   3   4   0 343.473 27.8576   1
  -4  -4   0 1632.94 131.542   1
  -4  -4   0 1625.12 131.368   4
  -4  -4   0 1685.11 131.234   5
   4   4   0 1635.49 131.073   6
   4   4   0 1588.23 132.052   7
   4   4   0 1636.18 131.777   3
   4   4   0 1643.06 131.616   1
  -5  -4   0 2.94892 1.04954   4
  -5  -4   0 3.71981 0.63146   2
  -5  -4   0 2.77735 0.56265   2
  -5  -4   0 3.24990 0.95512   5
  -5  -4   0 3.37690 1.09705   1
   5   4   0 2.73103 1.31092   7
   5   4   0 3.17571 0.78840   6
   5   4   0 3.48365 1.36029   3
   5   4   0 2.63786 1.04208   1
  -6  -4   0 25.7166 3.63478   1
  -6  -4   0 30.6559 3.22701   5
  -6  -4   0 29.4835 3.64374   4
  -6  -4   0 29.2285 2.80134   2
   6   4   0 22.2982 3.69970   3
   6   4   0 32.0925 2.99328   6
   6   4   0 28.8723 4.63107   7
   6   4   0 27.6120 3.81519   1
  -7  -4   0 45.6602 4.99550   4
  -7  -4   0 48.9877 4.51757   2
  -7  -4   0 46.7308 4.89041   5
  -7  -4   0 46.9574 5.11856   1
   7   4   0 54.8274 4.69833   6
   7   4   0 50.8949 5.30711   1
   7   4   0 37.1112 5.50223   3
   7   4   0 49.3827 6.71858   7
  -8  -4   0 4.99944 1.57898   5
  -8  -4   0 5.68891 1.71212   1
  -8  -4   0 5.68857 1.32768   2
  -8  -4   0 5.00153 1.56246   4
   8   4   0 6.14191 1.94626   3
   8   4   0 0.76074 1.16209   1
   8   4   0 2.81118 1.89946   7
   8   4   0 3.54873 1.12381   6
  -9  -4   0 24.4086 3.62003   5
  -9  -4   0 27.7191 3.98234   4
  -9  -4   0 25.2648 3.92080   1
   9   4   0 26.2528 3.27152   6
   9   4   0 26.2753 4.17392   1
   9   4   0 19.8775 4.41545   7
   9   4   0 16.6910 3.51668   3
 -10  -4   0 7.64201 2.64241   1
 -10  -4   0 9.90180 2.41039   5
 -10  -4   0 6.80371 2.03374   4
  10   4   0 8.72514 3.37253   7
  10   4   0 4.19264 1.94116   1
  10   4   0 6.70259 2.29298   3
 -11  -4   0 28.4494 4.86286   1
 -11  -4   0 29.1199 4.67087   5
 -11  -4   0 28.3075 4.66970   4
  11   4   0 42.3200 5.84050   1
  11   4   0 39.2678 6.70147   7
  11   4   0 31.2174 4.93993   3
 -12  -4   0 15.1291 3.32498   1
 -12  -4   0 11.4267 2.98480   4
  12   4   0 12.3381 3.23782   1
  12   4   0 6.28548 3.11373   7
  12   4   0 6.20804 2.51804   3
 -13  -4   0 -0.6066 2.00256   1
 -13  -4   0 3.84790 2.19621   4
  13   4   0 2.46871 3.03355   7
  13   4   0 -0.2100 1.99056   1
  13   4   0 1.27284 1.88949   3
 -14  -4   0 6.50976 2.50557   4
 -14  -4   0 11.1066 3.46434   1
 -14  -4   0 4.20864 3.24839   7
  14   4   0 6.79624 3.94402   7
  14   4   0 6.38691 3.39385   1
  14  -5   0 -1.5339 2.16487   5
  14  -5   0 4.78654 3.26735   2
 -14   5   0 -1.0664 2.85052   5
 -14   5   0 3.82805 2.84925   2
  13  -5   0 3.38966 2.09637   4
  13  -5   0 -4.2630 2.20950   5
  13  -5   0 0.34826 2.63686   2
 -13   5   0 1.62132 1.89290   5
 -13   5   0 1.79357 1.96999   4
 -13   5   0 1.93498 2.14644   2
 -13   5   0 0.27312 1.66158   6
  12  -5   0 0.10974 1.64309   4
  12  -5   0 -1.2891 2.10151   2
  12  -5   0 -1.0995 1.97269   5
 -12   5   0 1.56486 2.24854   2
 -12   5   0 2.55468 1.80481   6
 -12   5   0 1.48868 2.10312   5
  11  -5   0 0.34379 1.53941   4
  11  -5   0 1.31174 2.39301   5
  11  -5   0 2.81662 2.45372   2
 -11   5   0 -0.3888 0.91130   5
 -11   5   0 -0.0495 2.05772   2
 -11   5   0 0.71334 1.22789   6
 -11   5   0 0.46292 1.33275   3
  10  -5   0 0.24320 1.25387   4
  10  -5   0 1.42211 1.80596   5
  10  -5   0 0.11867 1.50183   2
 -10   5   0 0.11433 0.88209   6
 -10   5   0 -0.5178 1.03823   3
 -10   5   0 -0.2324 1.29714   2
   9  -5   0 0.86734 1.07431   1
   9  -5   0 0.38253 1.36412   4
   9  -5   0 -1.0026 1.61282   2
   9  -5   0 -2.3307 1.37820   5
  -9   5   0 -0.6824 0.84411   3
  -9   5   0 -0.7332 1.10219   6
  -9   5   0 -1.0342 1.42553   2
   8  -5   0 1.44263 1.16047   4
   8  -5   0 -0.9808 1.42837   5
   8  -5   0 0.15890 1.44769   2
   8  -5   0 0.29061 0.77991   1
  -8   5   0 -0.2421 0.90541   7
  -8   5   0 -0.3668 1.16982   2
  -8   5   0 0.62943 0.89261   3
  -8   5   0 0.64607 1.14073   6
   7  -5   0 0.41099 1.10338   4
   7  -5   0 0.21564 0.74851   1
   7  -5   0 0.03436 1.26188   2
   7  -5   0 0.80917 1.27249   5
  -7   5   0 0.34225 0.75856   7
  -7   5   0 -0.6386 0.62271   3
  -7   5   0 0.59843 0.95507   6
  -7   5   0 0.14774 1.31872   2
   6  -5   0 0.07270 0.91103   5
   6  -5   0 -0.9998 0.70144   4
   6  -5   0 1.54884 1.39533   2
   6  -5   0 -0.9776 0.48754   1
  -6   5   0 0.37408 0.55782   7
  -6   5   0 0.72969 0.91128   6
  -6   5   0 -0.7081 0.94402   2
  -6   5   0 -0.2728 0.57109   3
   5  -5   0 -0.4006 0.63466   4
   5  -5   0 0.04965 0.46588   1
   5  -5   0 -0.0305 1.12512   2
   5  -5   0 0.32866 0.87365   5
  -5   5   0 0.74992 0.82892   6
  -5   5   0 -0.1489 1.10432   2
  -5   5   0 0.09302 0.53268   3
  -5   5   0 -0.1834 0.42204   7
   4  -5   0 0.40677 0.43516   1
   4  -5   0 -0.7716 0.76695   2
   4  -5   0 -0.5121 0.58950   4
   4  -5   0 0.45749 0.73389   5
  -4   5   0 -0.2479 0.63420   2
  -4   5   0 0.14344 0.48895   3
  -4   5   0 -0.5742 0.52610   6
  -4   5   0 0.07401 0.30704   7
   3  -5   0 -0.1847 0.28082   1
   3  -5   0 -0.0371 0.49846   4
   3  -5   0 0.01590 0.67942   2
   3  -5   0 -0.1540 0.46548   5
  -3   5   0 0.05024 0.47478   7
  -3   5   0 0.17064 0.35516   3
  -3   5   0 0.41553 0.28011   7
  -3   5   0 -0.5826 0.34062   6
   2  -5   0 -0.0425 0.21123   1
   2  -5   0 0.53663 0.77056   5
   2  -5   0 -0.4343 0.42399   2
   2  -5   0 0.12307 0.48237   4
  -2   5   0 0.52437 0.29965   7
  -2   5   0 -0.1991 0.38780   3
  -2   5   0 -0.1211 0.37853   6
   1  -5   0 -0.0962 0.40093   5
   1  -5   0 -0.3228 0.37200   4
   1  -5   0 -0.3760 0.47408   2
   1  -5   0 0.48075 0.26896   1
  -1   5   0 0.14788 0.32977   3
  -1   5   0 0.23909 0.32774   7
  -1   5   0 -0.0269 0.45999   6
   0  -5   0 -0.1541 0.41357   2
   0  -5   0 0.04289 0.47866   5
   0  -5   0 0.94611 0.42749   4
   0  -5   0 -0.1154 0.29728   1
   0   5   0 0.11015 0.32006   6
   0   5   0 0.37548 0.51275   7
   0   5   0 -0.3471 0.44096   3
  -1  -5   0 -0.4746 0.37635   4
  -1  -5   0 -0.2750 0.29623   2
  -1  -5   0 -0.0993 0.34274   1
  -1  -5   0 0.03560 0.40686   5
   1   5   0 0.95251 0.65568   3
   1   5   0 0.14838 0.29049   6
   1   5   0 -0.6963 0.45044   7
  -2  -5   0 0.22951 0.27482   2
  -2  -5   0 0.22453 0.36433   5
  -2  -5   0 0.75716 0.53859   4
  -2  -5   0 -0.5087 0.44606   1
   2   5   0 1.37884 0.64690   1
   2   5   0 0.15403 0.53601   3
   2   5   0 -0.2303 0.24070   2
   2   5   0 -0.2921 0.19276   2
   2   5   0 0.37385 0.41204   6
   2   5   0 -0.6592 0.37691   7
  -3  -5   0 0.69644 0.64637   1
  -3  -5   0 0.35518 0.41091   4
  -3  -5   0 -0.3031 0.32647   5
   3   5   0 -0.6310 0.44396   3
   3   5   0 -0.1872 0.39545   6
   3   5   0 -1.0590 0.43525   7
   3   5   0 -0.1417 0.56961   1
  -4  -5   0 0.10936 0.58593   4
  -4  -5   0 -0.2358 0.37965   5
  -4  -5   0 0.28905 0.65367   1
   4   5   0 0.11437 0.83312   3
   4   5   0 0.33860 0.44070   6
   4   5   0 -0.8705 0.63244   1
   4   5   0 0.54462 0.80417   7
  -5  -5   0 -0.3165 0.59982   4
  -5  -5   0 0.00620 0.75796   1
  -5  -5   0 0.00240 0.49506   5
   5   5   0 -0.3631 0.72063   7
   5   5   0 0.38324 0.46161   6
   5   5   0 1.12884 0.99875   3
   5   5   0 0.35109 0.91365   1
  -6  -5   0 0.57966 0.24828   2
  -6  -5   0 -0.5213 0.57099   5
  -6  -5   0 0.90479 0.72914   4
  -6  -5   0 -0.0983 0.18160   2
  -6  -5   0 -0.6288 0.57043   1
   6   5   0 0.21825 0.77711   1
   6   5   0 0.48799 0.58209   6
   6   5   0 -1.1033 0.47150   3
   6   5   0 0.02486 1.04799   7
  -7  -5   0 -1.2457 0.48557   4
  -7  -5   0 -0.4967 0.68124   5
  -7  -5   0 0.52522 0.87599   1
   7   5   0 -0.9178 0.59572   1
   7   5   0 1.90581 1.39353   3
   7   5   0 -0.4900 0.95567   7
   7   5   0 -0.5534 0.64026   6
  -8  -5   0 0.42593 0.75124   4
  -8  -5   0 0.14837 0.90337   5
  -8  -5   0 -0.0966 1.17181   1
   8   5   0 -0.9916 1.16376   3
   8   5   0 2.54166 1.71508   7
   8   5   0 -0.1463 0.70093   6
   8   5   0 -0.5921 1.12140   1
  -9  -5   0 -0.0967 1.00098   1
  -9  -5   0 2.46667 1.61843   4
  -9  -5   0 0.85642 1.25601   5
   9   5   0 1.28091 2.24680   7
   9   5   0 -0.5358 1.13140   1
   9   5   0 0.31188 1.40529   3
 -10  -5   0 -1.7080 0.98854   1
 -10  -5   0 1.76092 1.44631   5
 -10  -5   0 0.55256 1.57990   4
  10   5   0 -0.3403 1.05172   1
  10   5   0 -1.6289 1.96670   7
  10   5   0 0.59724 1.27087   3
 -11  -5   0 4.34333 1.98404   4
 -11  -5   0 0.73758 1.89648   1
  11   5   0 1.38761 1.96440   1
  11   5   0 0.83094 1.70803   3
  11   5   0 0.83328 1.74161   7
 -12  -5   0 -1.0296 1.53846   4
 -12  -5   0 -0.2538 1.66206   1
  12   5   0 1.38234 1.96441   1
  12   5   0 3.38524 2.04965   3
  12   5   0 1.52505 2.88883   7
 -13  -5   0 -0.1887 1.98444   4
 -13  -5   0 1.43428 1.91520   1
  13   5   0 0.99486 2.28690   1
  13   5   0 2.49710 2.97144   7
  13   5   0 -0.5322 1.64977   3
 -14  -5   0 -0.7980 2.58469   7
 -14  -5   0 1.51940 1.87414   1
 -14  -5   0 0.01577 2.23588   4
  14   5   0 -0.5446 2.09846   7
  14   5   0 2.19075 2.24426   1
  13  -6   0 11.9901 4.14567   2
  13  -6   0 13.1749 4.50819   5
 -13   6   0 10.3329 3.43955   2
 -13   6   0 21.1207 5.54496   5
 -13   6   0 19.4121 3.82855   6
  12  -6   0 3.88796 2.43954   4
  12  -6   0 4.73690 2.88442   2
  12  -6   0 8.65388 3.61664   5
 -12   6   0 9.18320 3.37563   2
 -12   6   0 6.02307 2.84880   5
 -12   6   0 3.86093 2.15866   6
  11  -6   0 1.50487 2.38553   2
  11  -6   0 -0.7980 1.38012   5
  11  -6   0 0.93846 1.58801   4
 -11   6   0 -1.3644 1.87991   2
 -11   6   0 -0.4780 1.41410   6
  10  -6   0 124.785 12.5616   4
  10  -6   0 115.538 13.5180   5
  10  -6   0 131.108 13.4171   2
 -10   6   0 120.179 13.0660   2
 -10   6   0 148.712 11.9681   3
 -10   6   0 141.950 12.4759   6
   9  -6   0 8.63207 2.97414   2
   9  -6   0 4.73180 1.91433   4
   9  -6   0 7.25202 3.01757   5
  -9   6   0 4.29712 1.53505   3
  -9   6   0 -0.1869 1.13011   2
  -9   6   0 5.54195 1.95120   6
   8  -6   0 490.982 43.3437   2
   8  -6   0 451.071 43.4426   5
   8  -6   0 490.705 42.5385   4
   8  -6   0 563.426 42.5049   1
  -8   6   0 494.078 43.2525   2
  -8   6   0 563.014 42.0155   3
  -8   6   0 509.110 42.4046   6
   7  -6   0 1036.02 75.7194   1
   7  -6   0 878.139 76.9159   2
   7  -6   0 875.601 76.1615   4
   7  -6   0 813.816 76.9963   5
  -7   6   0 1007.18 75.7155   3
  -7   6   0 926.067 76.1153   6
  -7   6   0 868.078 76.7916   2
  -7   6   0 1024.81 75.3901   7
   6  -6   0 1030.31 89.5415   4
   6  -6   0 946.435 90.2888   5
   6  -6   0 1203.58 89.0749   1
   6  -6   0 1074.09 90.3191   2
  -6   6   0 1083.91 89.5275   6
  -6   6   0 1175.75 89.1740   3
  -6   6   0 1018.50 90.1314   2
  -6   6   0 1251.20 88.7724   7
   5  -6   0 130.381 12.9311   2
   5  -6   0 132.014 12.3610   4
   5  -6   0 152.308 11.8750   1
   5  -6   0 131.626 13.0951   5
  -5   6   0 131.948 12.3306   6
  -5   6   0 130.851 12.9103   2
  -5   6   0 150.083 11.5959   7
  -5   6   0 146.296 12.0451   3
   4  -6   0 440.843 33.4183   1
   4  -6   0 404.439 33.9562   4
   4  -6   0 373.974 34.5762   5
   4  -6   0 388.503 34.5145   2
  -4   6   0 448.087 33.2476   7
  -4   6   0 436.102 33.6983   3
  -4   6   0 399.373 33.9488   6
  -4   6   0 373.371 34.3907   2
   3  -6   0 8.19083 2.20781   2
   3  -6   0 11.4225 1.99425   4
   3  -6   0 10.7504 2.30524   5
   3  -6   0 14.5968 1.45148   1
  -3   6   0 15.7778 2.05438   3
  -3   6   0 15.6704 1.43740   7
  -3   6   0 13.3827 2.55026   2
  -3   6   0 10.8097 1.94925   6
   2  -6   0 24.5948 2.52852   4
   2  -6   0 24.6785 3.38803   2
   2  -6   0 17.2000 3.04293   5
   2  -6   0 23.7455 2.05525   1
  -2   6   0 21.6230 2.19581   7
  -2   6   0 20.9537 2.65789   3
  -2   6   0 22.1613 2.82938   6
   1  -6   0 109.794 8.95905   1
   1  -6   0 108.945 9.33324   4
   1  -6   0 106.653 9.67170   2
   1  -6   0 96.8590 9.63002   5
  -1   6   0 111.853 9.24790   7
  -1   6   0 114.452 9.47142   6
  -1   6   0 109.540 9.41013   3
   0  -6   0 0.36345 0.46826   5
   0  -6   0 0.00967 0.66396   2
   0  -6   0 0.77350 0.39797   1
   0  -6   0 0.08125 0.47108   4
   0   6   0 0.46984 0.47873   3
   0   6   0 0.70289 0.54263   7
   0   6   0 1.45188 0.70854   6
  -1  -6   0 110.920 9.19136   5
  -1  -6   0 100.085 8.88939   1
  -1  -6   0 108.742 9.01974   2
  -1  -6   0 109.460 8.99669   4
   1   6   0 100.821 9.29075   7
   1   6   0 102.957 9.03528   6
   1   6   0 103.330 9.32648   3
   1   6   0 102.553 8.97673   2
  -2  -6   0 22.0805 2.37377   5
  -2  -6   0 18.5236 2.06714   2
  -2  -6   0 18.8877 2.52278   1
  -2  -6   0 24.4553 2.41578   4
   2   6   0 21.5241 2.69890   1
   2   6   0 28.2889 3.39240   3
   2   6   0 19.7806 2.52134   6
   2   6   0 20.6213 3.09801   7
   2   6   0 22.7067 2.13350   2
  -3  -6   0 14.0304 1.90676   4
  -3  -6   0 11.4074 1.91987   1
  -3  -6   0 12.9527 1.79542   5
   3   6   0 9.82627 2.19255   7
   3   6   0 12.0449 2.30864   3
   3   6   0 16.3434 2.27895   1
   3   6   0 10.4310 1.64985   6
  -4  -6   0 445.042 32.7179   5
  -4  -6   0 411.176 32.8303   4
  -4  -6   0 369.370 32.9273   1
   4   6   0 414.982 33.1415   1
   4   6   0 368.261 33.5343   7
   4   6   0 392.870 33.4124   3
   4   6   0 390.672 32.5462   6
  -5  -6   0 158.476 11.9303   5
  -5  -6   0 143.239 12.0718   4
  -5  -6   0 130.481 12.2268   1
   5   6   0 131.865 12.3312   1
   5   6   0 134.512 12.6535   3
   5   6   0 120.731 12.7797   7
   5   6   0 140.145 11.7090   6
  -6  -6   0 1189.06 88.9089   5
  -6  -6   0 1075.77 89.3512   1
  -6  -6   0 1113.76 89.1217   4
   6   6   0 1095.14 88.6610   6
   6   6   0 1036.44 89.6727   3
   6   6   0 1112.99 89.5053   1
   6   6   0 1073.36 90.1924   7
  -7  -6   0 957.777 77.1603   4
  -7  -6   0 884.749 77.3476   1
  -7  -6   0 1080.39 76.9929   5
   7   6   0 961.845 77.5900   1
   7   6   0 876.325 77.6458   3
   7   6   0 951.703 76.6339   6
   7   6   0 911.955 78.3214   7
  -8  -6   0 571.256 43.6160   4
  -8  -6   0 495.708 43.6878   1
  -8  -6   0 580.250 43.2863   5
   8   6   0 463.339 44.5158   7
   8   6   0 526.465 43.9100   1
   8   6   0 527.765 43.1289   6
   8   6   0 495.495 43.9644   3
  -9  -6   0 4.68171 1.75324   4
  -9  -6   0 4.09392 1.99203   1
  -9  -6   0 7.76498 1.96647   5
   9   6   0 5.66668 2.57633   7
   9   6   0 5.92791 2.33966   3
   9   6   0 8.89221 2.55562   1
 -10  -6   0 143.936 12.5977   4
 -10  -6   0 125.126 12.5704   1
 -10  -6   0 145.733 12.2460   5
  10   6   0 128.091 12.7689   1
  10   6   0 133.701 14.0477   7
  10   6   0 113.781 12.6248   3
 -11  -6   0 0.62351 1.75476   4
 -11  -6   0 -0.7888 1.63405   1
  11   6   0 1.69642 2.05866   3
  11   6   0 0.71593 2.04340   7
  11   6   0 0.66788 1.88310   1
 -12  -6   0 5.70292 2.40165   1
 -12  -6   0 7.47667 2.22103   4
  12   6   0 5.26857 2.64090   3
  12   6   0 2.41313 2.48265   1
  12   6   0 5.94684 3.50729   7
 -13  -6   0 18.7901 4.27764   1
 -13  -6   0 18.2606 4.23637   4
  13   6   0 19.8656 4.41318   3
  13   6   0 28.5588 6.48435   7
  13   6   0 22.5783 4.67807   1
  13  -7   0 -1.6915 1.80197   5
  13  -7   0 -0.1824 2.40286   2
 -13   7   0 -0.9573 2.47081   5
 -13   7   0 -0.4908 1.91372   6
 -13   7   0 1.70064 2.67731   2
  12  -7   0 0.17748 1.92431   4
  12  -7   0 -0.3045 2.47883   2
  12  -7   0 2.34038 2.54660   5
 -12   7   0 0.39366 2.16149   2
 -12   7   0 -1.3202 1.54806   6
  11  -7   0 0.07523 2.13997   2
  11  -7   0 -1.6764 1.46807   5
  11  -7   0 -2.0747 1.36144   4
 -11   7   0 4.46057 2.44797   2
 -11   7   0 -0.4198 1.60940   6
  10  -7   0 -2.6234 1.57304   2
  10  -7   0 -1.5898 1.25882   4
  10  -7   0 -1.4700 1.09546   5
 -10   7   0 2.17854 1.67868   6
 -10   7   0 1.49747 2.11735   2
 -10   7   0 -1.9253 0.92033   3
   9  -7   0 1.05793 1.89029   5
   9  -7   0 -1.6049 1.07760   2
   9  -7   0 0.88475 1.41047   4
  -9   7   0 -0.2178 0.98078   3
  -9   7   0 0.60762 1.48238   6
  -9   7   0 -1.0880 1.11800   2
   8  -7   0 1.80970 1.53336   4
   8  -7   0 2.36439 1.91448   2
   8  -7   0 0.36331 1.35501   5
  -8   7   0 1.76101 1.69324   2
  -8   7   0 3.07835 1.39254   3
  -8   7   0 -0.1367 1.27902   6
   7  -7   0 1.16079 1.59253   2
   7  -7   0 1.12468 1.47690   5
   7  -7   0 0.09189 1.27368   4
  -7   7   0 0.17358 1.26975   6
  -7   7   0 1.33827 1.01248   3
  -7   7   0 -0.4205 1.61699   2
   6  -7   0 -0.8879 0.81654   4
   6  -7   0 1.18511 1.49021   2
   6  -7   0 0.98183 1.60477   5
   6  -7   0 1.22638 0.73875   1
  -6   7   0 -0.3863 1.15811   2
  -6   7   0 0.07345 0.86599   3
  -6   7   0 0.10499 1.14742   6
   5  -7   0 0.01380 0.50104   1
   5  -7   0 0.02710 1.27269   5
   5  -7   0 -0.2499 0.82392   4
   5  -7   0 0.06701 0.93506   2
  -5   7   0 0.11131 0.72702   6
  -5   7   0 0.61779 0.40918   7
  -5   7   0 0.06736 0.84719   2
  -5   7   0 0.06428 0.53833   3
   4  -7   0 -0.0055 0.39665   1
   4  -7   0 -0.4951 0.65309   5
   4  -7   0 -1.0548 0.61735   4
   4  -7   0 -0.7463 0.62369   2
  -4   7   0 -0.1468 0.86619   6
  -4   7   0 -0.6592 0.61019   3
  -4   7   0 0.02680 0.76491   2
  -4   7   0 -0.0691 0.33198   7
   3  -7   0 0.04899 0.33495   1
   3  -7   0 0.34466 0.75843   4
   3  -7   0 0.82620 0.82243   2
   3  -7   0 -0.4097 0.55242   5
  -3   7   0 0.04742 0.79655   6
  -3   7   0 -0.2713 0.65020   2
  -3   7   0 1.50736 0.79304   3
  -3   7   0 0.26802 0.39833   7
   2  -7   0 -0.6673 0.55882   4
   2  -7   0 -0.0345 0.85689   5
   2  -7   0 0.58795 0.92673   2
   2  -7   0 -0.2141 0.25830   1
  -2   7   0 0.06618 0.54989   6
  -2   7   0 -0.0081 0.63631   3
  -2   7   0 -0.0359 0.40323   7
  -2   7   0 -0.1331 0.75913   2
   1  -7   0 0.03472 0.34309   1
   1  -7   0 0.23207 0.88765   5
   1  -7   0 0.06215 0.75057   2
   1  -7   0 0.06746 0.48075   4
  -1   7   0 1.77945 0.88772   3
  -1   7   0 -0.6152 0.47163   7
  -1   7   0 -0.0460 0.67137   6
  -1   7   0 0.26897 0.74530   2
   0  -7   0 -1.2848 0.44403   4
   0  -7   0 0.26335 0.42708   1
   0  -7   0 -0.1092 0.58891   2
   0  -7   0 0.20128 0.55203   5
   0   7   0 -0.5247 0.55099   2
   0   7   0 0.70908 0.78618   7
   0   7   0 0.72719 0.83284   3
   0   7   0 0.17058 0.65640   6
  -1  -7   0 -0.3815 0.42441   5
  -1  -7   0 -0.0852 0.56205   4
  -1  -7   0 -0.2013 0.51294   2
  -1  -7   0 0.02521 0.45182   1
   1   7   0 0.20849 0.63307   3
   1   7   0 0.33224 0.71716   7
   1   7   0 0.84148 0.68836   6
   1   7   0 -0.4881 0.53640   2
  -2  -7   0 0.23491 0.65852   4
  -2  -7   0 -0.3470 0.47522   1
  -2  -7   0 -0.3768 0.48586   5
  -2  -7   0 0.16948 0.44794   2
   2   7   0 -0.5948 0.46298   6
   2   7   0 0.64464 0.79535   3
   2   7   0 0.36481 0.65691   7
   2   7   0 0.23031 0.44256   2
  -3  -7   0 0.26383 0.50337   4
  -3  -7   0 0.48087 0.56887   1
  -3  -7   0 0.25475 0.60606   5
   3   7   0 -0.0172 0.24093   2
   3   7   0 0.33261 0.21023   2
   3   7   0 0.06828 0.52135   6
   3   7   0 0.19516 0.66325   1
   3   7   0 0.16955 0.93635   7
   3   7   0 0.02571 0.66724   3
  -4  -7   0 0.32434 0.64064   5
  -4  -7   0 -0.5493 0.42869   1
  -4  -7   0 -0.5619 0.39504   4
   4   7   0 -0.0522 0.57693   1
   4   7   0 -0.8939 0.81271   3
   4   7   0 -0.5957 0.49634   6
   4   7   0 0.17185 1.04997   7
  -5  -7   0 -0.7748 0.44775   1
  -5  -7   0 0.49747 0.72476   5
  -5  -7   0 -0.8207 0.49372   4
   5   7   0 -1.7520 1.00537   7
   5   7   0 -0.1236 1.11368   3
   5   7   0 0.06785 0.62526   6
   5   7   0 -1.4338 0.46656   1
  -6  -7   0 -0.3866 0.61271   1
  -6  -7   0 0.99468 0.84418   4
  -6  -7   0 -0.5329 0.66688   5
   6   7   0 -0.1954 0.64797   6
   6   7   0 0.79341 1.39932   3
   6   7   0 -1.4712 1.35941   7
   6   7   0 0.55259 0.93881   1
  -7  -7   0 0.61871 1.16091   4
  -7  -7   0 0.90564 0.94618   5
  -7  -7   0 0.71784 1.33150   1
   7   7   0 -0.0721 1.26614   1
   7   7   0 1.51639 0.84520   6
   7   7   0 -0.9620 0.79917   3
   7   7   0 0.07064 1.35940   7
  -8  -7   0 2.15365 1.22997   5
  -8  -7   0 0.84464 1.43520   1
  -8  -7   0 1.13403 1.01162   4
   8   7   0 0.53348 1.22392   3
   8   7   0 1.93182 2.09701   7
   8   7   0 0.37599 1.36962   1
  -9  -7   0 0.38946 1.45948   1
  -9  -7   0 -0.2320 0.87929   4
  -9  -7   0 -0.2595 1.19389   5
   9   7   0 2.34046 2.52155   7
   9   7   0 -0.9024 1.38540   1
   9   7   0 0.51604 1.61334   3
 -10  -7   0 -0.8070 1.31686   4
 -10  -7   0 -0.0884 1.51268   1
  10   7   0 -0.3443 1.66040   7
  10   7   0 0.66062 1.80325   3
  10   7   0 0.64581 1.66107   1
 -11  -7   0 -1.2516 1.47647   1
 -11  -7   0 0.76164 1.83371   4
  11   7   0 -2.1499 2.36014   7
  11   7   0 0.44366 2.09934   1
  11   7   0 -1.8391 1.31925   3
 -12  -7   0 0.09625 2.03876   4
 -12  -7   0 -2.7586 1.57440   1
  12   7   0 0.29181 2.32789   1
  12   7   0 -0.5375 1.66199   3
  12   7   0 -0.4069 1.91586   7
 -13  -7   0 0.15384 1.75779   4
 -13  -7   0 -2.0163 2.15600   1
  13   7   0 0.04542 2.14518   3
  13   7   0 2.20448 2.56965   1
  13   7   0 -1.7960 2.62265   7
  13  -8   0 5.09625 3.37268   5
  13  -8   0 9.74788 3.84729   2
 -13   8   0 9.97026 3.33279   6
 -13   8   0 8.87663 4.28488   5
 -13   8   0 11.2023 3.87272   2
  12  -8   0 17.6713 5.13721   2
  12  -8   0 32.2031 5.95089   4
  12  -8   0 20.6881 5.68192   5
 -12   8   0 31.6017 4.92213   6
 -12   8   0 22.1617 5.30855   2
  11  -8   0 20.7414 5.13357   5
  11  -8   0 22.7201 5.27995   2
  11  -8   0 19.8951 4.07495   4
 -11   8   0 20.3152 3.93740   6
 -11   8   0 22.6826 5.18164   2
  10  -8   0 25.5478 5.90361   5
  10  -8   0 27.3947 4.89418   4
  10  -8   0 34.6419 6.19696   2
 -10   8   0 28.3737 5.64925   2
 -10   8   0 36.1213 4.44443   3
 -10   8   0 33.9730 4.95432   6
   9  -8   0 46.3058 7.11004   2
   9  -8   0 41.5062 7.32872   5
   9  -8   0 39.4521 5.96658   4
  -9   8   0 56.1374 5.21313   3
  -9   8   0 42.3135 5.82504   6
  -9   8   0 40.3913 6.72811   2
   8  -8   0 31.4174 4.94860   4
   8  -8   0 31.2114 6.01357   5
   8  -8   0 32.6589 5.72014   2
  -8   8   0 38.6649 4.13945   3
  -8   8   0 33.9093 5.74515   2
  -8   8   0 45.5564 5.40247   6
   7  -8   0 0.42940 1.75158   2
   7  -8   0 2.19709 1.59816   4
   7  -8   0 0.70418 1.48365   5
  -7   8   0 2.02726 1.80199   2
  -7   8   0 0.03002 1.14302   6
  -7   8   0 3.07495 1.26780   3
   6  -8   0 30.1626 5.05411   2
   6  -8   0 23.9927 3.86440   4
   6  -8   0 24.3998 4.90230   5
  -6   8   0 30.8583 5.05028   2
  -6   8   0 23.9287 3.37745   3
  -6   8   0 34.7062 4.24219   6
   5  -8   0 140.691 13.8622   4
   5  -8   0 149.458 14.8055   5
   5  -8   0 168.616 14.9087   2
  -5   8   0 179.744 13.7583   3
  -5   8   0 151.231 13.9666   6
  -5   8   0 161.069 14.7374   2
   4  -8   0 15.8069 1.56854   1
   4  -8   0 12.9468 2.34087   4
   4  -8   0 12.0135 2.80141   2
   4  -8   0 13.4049 2.96290   5
  -4   8   0 14.3465 2.24386   3
  -4   8   0 12.6062 2.80464   2
  -4   8   0 8.56379 2.08701   6
  -4   8   0 12.4208 1.46395   7
   3  -8   0 63.3701 6.49805   4
   3  -8   0 70.5182 7.15668   2
   3  -8   0 76.6119 5.88836   1
   3  -8   0 64.9151 7.20295   5
  -3   8   0 69.3336 6.43598   3
  -3   8   0 70.9256 6.00039   7
  -3   8   0 62.4767 6.49738   6
  -3   8   0 58.7454 6.87712   2
   2  -8   0 626.963 49.2061   4
   2  -8   0 658.401 48.5382   1
   2  -8   0 579.274 49.6615   2
   2  -8   0 570.119 49.7669   5
  -2   8   0 593.482 49.6394   2
  -2   8   0 571.674 48.8094   7
  -2   8   0 596.829 49.1677   3
  -2   8   0 617.993 49.3016   6
   1  -8   0 544.614 44.8192   5
   1  -8   0 544.619 43.7379   1
   1  -8   0 576.405 44.3008   4
   1  -8   0 533.265 44.6466   2
  -1   8   0 512.795 44.1358   7
  -1   8   0 543.841 44.3580   6
  -1   8   0 532.940 44.6006   2
  -1   8   0 556.093 44.4324   3
   0  -8   0 4188.79 336.419   5
   0  -8   0 4262.06 336.253   2
   0  -8   0 4075.27 335.622   1
   0  -8   0 4366.09 336.004   4
   0   8   0 4253.07 336.313   3
   0   8   0 3973.79 336.102   7
   0   8   0 4184.31 336.075   6
   0   8   0 4270.73 336.221   2
  -1  -8   0 541.336 43.9000   2
  -1  -8   0 562.976 44.2021   5
  -1  -8   0 587.071 43.9110   4
  -1  -8   0 505.185 43.6210   1
   1   8   0 524.772 43.9051   6
   1   8   0 529.596 44.2338   7
   1   8   0 527.665 43.8613   2
   1   8   0 533.148 44.2993   3
  -2  -8   0 664.332 49.0649   4
  -2  -8   0 569.142 48.8938   1
  -2  -8   0 642.071 49.2187   5
  -2  -8   0 579.355 48.7526   2
   2   8   0 606.096 48.7779   2
   2   8   0 550.779 49.4760   7
   2   8   0 600.655 49.0335   6
   2   8   0 611.035 49.6047   3
  -3  -8   0 75.5460 6.51704   5
  -3  -8   0 82.2619 6.51705   4
  -3  -8   0 59.1299 6.32956   1
   3   8   0 68.3126 6.33882   6
   3   8   0 71.5912 7.05624   3
   3   8   0 56.5500 6.87015   7
   3   8   0 68.7228 5.84225   2
  -4  -8   0 16.9890 2.33351   5
  -4  -8   0 16.1425 2.28448   4
  -4  -8   0 9.08877 2.05729   1
   4   8   0 13.0244 1.95656   6
   4   8   0 9.20391 2.43464   7
   4   8   0 14.1286 2.49123   1
   4   8   0 17.4776 3.07621   3
  -5  -8   0 168.499 13.9654   4
  -5  -8   0 141.461 13.9972   1
  -5  -8   0 187.623 13.8915   5
   5   8   0 169.192 14.8226   3
   5   8   0 162.262 14.2997   1
   5   8   0 134.616 14.6784   7
   5   8   0 153.797 13.5686   6
  -6  -8   0 31.2888 4.21571   1
  -6  -8   0 35.4652 3.42073   5
  -6  -8   0 34.1254 3.99891   4
   6   8   0 26.9094 4.09269   1
   6   8   0 13.7871 3.80114   3
   6   8   0 27.3061 3.06458   6
   6   8   0 25.1817 4.76341   7
  -7  -8   0 3.06104 1.19377   5
  -7  -8   0 1.07130 1.19509   1
  -7  -8   0 2.06250 1.20638   4
   7   8   0 1.50137 1.69796   7
   7   8   0 -0.9930 0.83032   1
   7   8   0 -0.4876 1.77993   3
  -8  -8   0 29.1981 4.85974   1
  -8  -8   0 45.3834 4.43355   5
  -8  -8   0 36.1845 4.93884   4
   8   8   0 38.3983 5.93457   3
   8   8   0 42.2632 5.61231   1
   8   8   0 36.1678 6.36294   7
  -9  -8   0 47.1334 5.92084   4
  -9  -8   0 51.7696 6.59595   1
   9   8   0 42.9523 6.72494   3
   9   8   0 56.9501 6.98055   1
   9   8   0 44.4754 7.44039   7
 -10  -8   0 27.6229 4.60082   4
 -10  -8   0 36.7534 5.49983   1
  10   8   0 41.4742 5.93383   3
  10   8   0 22.3384 5.67171   7
  10   8   0 43.2581 6.07137   1
 -11  -8   0 22.7404 4.47290   1
 -11  -8   0 25.5535 4.08963   4
  11   8   0 21.5960 4.63344   1
  11   8   0 24.7109 4.91269   3
  11   8   0 17.2119 4.96524   7
 -12  -8   0 31.4513 4.95057   4
 -12  -8   0 29.5109 5.34134   1
  12   8   0 22.5353 5.14857   1
  12   8   0 22.4346 5.05168   3
  12   8   0 36.1606 6.95340   7
 -13  -8   0 8.68839 3.13717   4
  13   8   0 14.0314 3.79336   3
  12  -9   0 -0.0574 2.06501   5
  12  -9   0 0.74679 2.76509   2
 -12   9   0 -1.8103 1.67665   6
 -12   9   0 -0.2802 2.15804   2
  11  -9   0 3.54010 2.28108   4
  11  -9   0 2.38933 2.39075   2
  11  -9   0 -1.2318 2.32673   5
 -11   9   0 0.98864 1.87314   6
 -11   9   0 0.87000 2.10616   2
  10  -9   0 -0.5657 1.57506   4
  10  -9   0 -0.4405 2.19595   2
  10  -9   0 -0.4801 2.28130   5
 -10   9   0 -0.5836 1.78315   2
 -10   9   0 -0.8673 1.12512   6
   9  -9   0 0.27944 2.03728   2
   9  -9   0 -0.3595 1.34698   4
   9  -9   0 0.41025 1.55042   5
  -9   9   0 -0.2374 1.97817   2
  -9   9   0 0.10743 1.39877   3
  -9   9   0 -0.3920 1.16898   6
   8  -9   0 -0.8144 1.20358   4
   8  -9   0 2.10830 1.99927   5
   8  -9   0 0.39310 1.86848   2
  -8   9   0 0.00697 1.08709   3
  -8   9   0 0.06969 1.14502   6
  -8   9   0 -0.6589 1.71092   2
   7  -9   0 0.28467 1.38305   5
   7  -9   0 -1.6510 1.07854   4
   7  -9   0 -0.0226 1.53473   2
  -7   9   0 1.34425 2.05734   2
  -7   9   0 -1.3151 1.05098   6
  -7   9   0 1.44395 1.21703   3
   6  -9   0 -0.0779 1.16800   4
   6  -9   0 -0.6652 1.04090   2
   6  -9   0 -2.0524 1.30182   5
  -6   9   0 0.60959 1.06949   6
  -6   9   0 -0.9470 0.96794   3
  -6   9   0 -0.3596 1.26862   2
   5  -9   0 -0.9695 0.99575   4
   5  -9   0 -0.5640 1.32845   2
   5  -9   0 2.01378 1.50165   5
  -5   9   0 -0.2904 0.89483   3
  -5   9   0 -3.2498 1.20033   2
  -5   9   0 -2.9962 0.83568   6
   4  -9   0 -0.1991 1.27239   5
   4  -9   0 0.26039 0.91252   2
   4  -9   0 -0.3184 0.81133   4
  -4   9   0 0.07169 1.02874   2
  -4   9   0 -0.3118 0.79313   3
  -4   9   0 0.48323 0.79983   6
   3  -9   0 -0.1994 1.02377   2
   3  -9   0 0.15053 1.09495   5
   3  -9   0 -0.2848 0.93538   4
   3  -9   0 0.12598 0.41502   1
  -3   9   0 -1.3412 0.71172   3
  -3   9   0 -0.6259 0.97077   2
  -3   9   0 -1.5554 0.75256   6
  -3   9   0 0.25914 0.56386   7
   2  -9   0 -0.6211 0.90937   2
   2  -9   0 0.34326 0.39871   1
   2  -9   0 0.16469 0.85243   5
   2  -9   0 0.51657 0.82289   4
  -2   9   0 -0.3661 0.50790   3
  -2   9   0 0.46783 0.94970   6
  -2   9   0 0.75075 0.72483   7
  -2   9   0 -0.1504 0.87635   2
   1  -9   0 -0.2205 0.36016   1
   1  -9   0 0.08279 0.86580   2
   1  -9   0 -0.3098 0.52638   4
   1  -9   0 -2.1336 0.63307   5
  -1   9   0 0.28931 0.90138   2
  -1   9   0 0.34368 0.91023   3
  -1   9   0 0.17020 0.75064   7
  -1   9   0 -0.2913 0.72619   6
   0  -9   0 -0.6011 0.76837   4
   0  -9   0 -0.0801 0.49166   1
   0  -9   0 1.24068 1.05442   5
   0  -9   0 -0.3184 0.64913   2
   0   9   0 -0.8193 0.56846   3
   0   9   0 -0.1775 0.64307   2
   0   9   0 -0.6480 0.79286   7
   0   9   0 -0.6190 0.48974   6
  -1  -9   0 0.06513 0.61912   1
  -1  -9   0 -0.2122 0.48045   4
  -1  -9   0 -0.7130 0.80572   5
  -1  -9   0 -0.5380 0.65072   2
   1   9   0 -0.3504 0.63494   2
   1   9   0 0.57683 0.76857   6
   1   9   0 -1.4631 0.80226   7
   1   9   0 0.23014 1.16979   3
  -2  -9   0 0.91321 0.92396   5
  -2  -9   0 0.43144 0.78186   4
  -2  -9   0 0.01248 0.52000   1
  -2  -9   0 1.02028 0.67866   2
   2   9   0 -0.0498 0.68085   6
   2   9   0 -1.8525 0.68293   7
   2   9   0 0.46171 0.87277   3
   2   9   0 -0.2343 0.60872   2
  -3  -9   0 0.15763 0.89622   4
  -3  -9   0 1.03815 0.95961   5
  -3  -9   0 -0.5698 0.66516   1
   3   9   0 -0.0040 0.99620   7
   3   9   0 -0.3368 0.72072   3
   3   9   0 0.91758 0.81943   6
  -4  -9   0 0.06319 0.80519   1
  -4  -9   0 -0.0324 0.65518   4
  -4  -9   0 0.79865 0.90226   5
   4   9   0 0.07830 1.19571   7
   4   9   0 0.56149 0.77632   6
   4   9   0 -0.9240 1.30733   3
  -5  -9   0 -0.5000 0.87683   4
  -5  -9   0 -0.6861 0.97785   1
  -5  -9   0 0.28683 0.94388   5
   5   9   0 -1.5848 1.15590   1
   5   9   0 -2.4937 1.19588   3
   5   9   0 -0.9680 0.49264   6
   5   9   0 -0.9310 1.40033   7
  -6  -9   0 0.58064 1.00902   5
  -6  -9   0 -0.7385 0.91026   4
  -6  -9   0 -0.2978 0.92324   1
   6   9   0 -1.4586 0.88598   3
   6   9   0 -0.6460 0.83463   6
   6   9   0 0.88208 1.11324   1
   6   9   0 -1.5980 1.61547   7
  -7  -9   0 -0.8164 0.66738   4
  -7  -9   0 -1.4236 0.98777   5
  -7  -9   0 0.38321 1.03924   1
   7   9   0 0.15538 1.81787   7
   7   9   0 -0.7430 0.79930   1
   7   9   0 0.70912 1.51329   3
  -8  -9   0 -0.6546 0.83507   4
  -8  -9   0 -0.1524 1.41586   1
  -8  -9   0 -0.8836 1.16596   5
   8   9   0 -1.2355 1.49019   7
   8   9   0 1.41238 1.75467   1
   8   9   0 -1.2155 1.71387   3
  -9  -9   0 1.75403 1.56760   1
  -9  -9   0 1.61864 1.27078   4
   9   9   0 0.88296 1.88091   1
   9   9   0 -0.6096 1.70828   3
   9   9   0 0.88140 1.76205   7
 -10  -9   0 1.74969 1.89579   1
 -10  -9   0 1.86909 1.37122   4
  10   9   0 0.65354 2.46690   7
  10   9   0 0.33494 1.96727   3
  10   9   0 1.39295 1.55052   1
 -11  -9   0 1.53228 2.17698   1
 -11  -9   0 -0.7325 1.68340   4
  11   9   0 -0.7215 1.76070   7
  11   9   0 0.23120 1.92650   3
  11   9   0 0.71228 2.17379   1
 -12  -9   0 -1.2067 1.37068   1
 -12  -9   0 -0.3629 2.03557   4
  12   9   0 0.43321 2.74666   7
  12   9   0 -0.7835 2.41494   1
  12   9   0 1.67125 2.58238   3
  12 -10   0 52.9450 9.73683   5
 -12  10   0 68.7217 8.37764   6
  11 -10   0 -0.2994 2.58274   5
  11 -10   0 1.78183 1.93387   2
 -11  10   0 -0.8260 1.88063   6
 -11  10   0 -0.9202 1.63260   2
  10 -10   0 1.60515 2.23206   2
  10 -10   0 3.35731 2.80995   5
  10 -10   0 0.82989 1.77660   4
 -10  10   0 1.90956 2.02066   6
 -10  10   0 1.19882 2.00186   2
   9 -10   0 2.22739 2.68728   2
   9 -10   0 3.43630 2.45307   5
   9 -10   0 3.43988 2.14393   4
  -9  10   0 0.67621 2.02821   2
  -9  10   0 6.32435 2.41823   6
  -9  10   0 3.42084 1.64827   3
   8 -10   0 2.60107 2.07620   5
   8 -10   0 1.14904 1.62319   4
   8 -10   0 -0.0607 1.46029   2
  -8  10   0 2.33873 1.43539   3
  -8  10   0 3.70228 1.74321   6
  -8  10   0 2.11630 2.00193   2
   7 -10   0 159.699 15.6680   2
   7 -10   0 162.543 14.7561   4
   7 -10   0 139.379 15.5352   5
  -7  10   0 170.566 14.1938   3
  -7  10   0 158.745 15.5373   2
  -7  10   0 163.171 14.6640   6
   6 -10   0 138.547 13.1443   4
   6 -10   0 135.980 13.9950   2
   6 -10   0 144.916 14.3255   5
  -6  10   0 143.437 13.2063   6
  -6  10   0 161.873 12.9156   3
  -6  10   0 130.133 13.8298   2
   5 -10   0 129.259 13.7206   5
   5 -10   0 136.492 12.7908   4
   5 -10   0 144.006 13.6904   2
  -5  10   0 149.963 12.5663   3
  -5  10   0 126.939 13.4214   2
  -5  10   0 151.591 12.9586   6
   4 -10   0 6.13671 2.24199   5
   4 -10   0 4.38709 2.15870   2
   4 -10   0 5.73961 1.77265   4
  -4  10   0 3.47203 2.16660   2
  -4  10   0 5.98962 1.81332   3
  -4  10   0 8.59519 2.17782   6
   3 -10   0 172.318 15.8629   5
   3 -10   0 161.821 15.5199   2
   3 -10   0 193.407 15.0859   4
  -3  10   0 173.107 14.9330   3
  -3  10   0 164.909 15.0101   6
  -3  10   0 154.722 15.3923   2
   2 -10   0 4.99457 0.98707   1
   2 -10   0 5.77903 2.13183   5
   2 -10   0 5.30984 1.90735   2
   2 -10   0 4.97298 1.41204   4
  -2  10   0 3.11500 1.61661   2
  -2  10   0 4.75946 1.69072   3
  -2  10   0 5.28234 1.37381   7
  -2  10   0 6.06294 1.59984   6
   1 -10   0 76.3981 7.33567   4
   1 -10   0 75.8123 7.76088   2
   1 -10   0 73.9756 7.96051   5
   1 -10   0 80.3468 6.75183   1
  -1  10   0 81.9763 7.84102   2
  -1  10   0 82.3826 7.72623   3
  -1  10   0 78.3621 7.37590   7
  -1  10   0 76.6160 7.46658   6
   0 -10   0 8.73430 1.39176   1
   0 -10   0 9.75459 1.92571   4
   0 -10   0 5.67237 1.82191   2
   0 -10   0 11.0227 2.43817   5
   0  10   0 7.80660 1.75948   6
   0  10   0 5.54721 1.81649   3
   0  10   0 7.29401 1.86504   7
   0  10   0 8.31514 1.92105   2
  -1 -10   0 70.6663 6.78291   1
  -1 -10   0 82.5685 7.63814   5
  -1 -10   0 76.7287 7.13184   4
  -1 -10   0 76.3871 7.21777   2
   1  10   0 82.2980 7.68972   7
   1  10   0 71.4703 7.63272   3
   1  10   0 75.5768 7.23907   6
   1  10   0 78.3083 7.22119   2
  -2 -10   0 4.63597 1.47461   4
  -2 -10   0 5.71434 1.36916   1
  -2 -10   0 3.22072 1.12016   2
  -2 -10   0 5.91321 1.73624   5
   2  10   0 5.02289 1.50788   6
   2  10   0 4.34014 1.83345   3
   2  10   0 4.11419 1.31983   2
   2  10   0 5.47342 1.74426   7
  -3 -10   0 160.030 14.4557   1
  -3 -10   0 179.607 14.6285   4
  -3 -10   0 181.759 14.8583   5
   3  10   0 166.331 15.3721   7
   3  10   0 168.558 14.5520   6
   3  10   0 149.742 15.1653   3
  -4 -10   0 5.08498 1.64420   5
  -4 -10   0 6.98293 1.77225   4
  -4 -10   0 3.44529 1.49161   1
   4  10   0 4.85949 1.93533   3
   4  10   0 2.25414 1.72573   7
   4  10   0 9.10231 1.78886   6
  -5 -10   0 136.195 12.5271   4
  -5 -10   0 135.733 12.7155   1
  -5 -10   0 163.582 12.7338   5
   5  10   0 146.101 12.3502   6
   5  10   0 130.193 13.4113   3
   5  10   0 129.878 13.5339   7
  -6 -10   0 160.366 12.9798   5
  -6 -10   0 149.444 13.0068   4
  -6 -10   0 143.581 13.1901   1
   6  10   0 126.358 14.0557   7
   6  10   0 136.680 13.9149   3
  -7 -10   0 187.710 16.0038   4
  -7 -10   0 168.180 16.1348   1
  -7 -10   0 212.285 15.8938   5
   7  10   0 145.692 16.9068   7
   7  10   0 169.814 16.9896   3
   7  10   0 181.277 16.4344   1
  -8 -10   0 3.98999 1.89322   4
  -8 -10   0 3.16362 1.97311   1
   8  10   0 7.97432 2.84776   3
   8  10   0 2.27709 1.83083   7
   8  10   0 2.02431 1.86197   1
  -9 -10   0 6.78868 2.30857   4
  -9 -10   0 5.43661 2.10685   1
   9  10   0 -1.7754 2.17176   7
   9  10   0 2.10126 1.80247   1
   9  10   0 4.03020 2.66802   3
 -10 -10   0 0.19994 1.34912   1
 -10 -10   0 1.91291 1.90495   4
  10  10   0 3.76042 2.49727   1
  10  10   0 0.18693 2.13213   3
  10  10   0 -2.2881 2.28548   7
 -11 -10   0 0.87967 2.08731   1
 -11 -10   0 -1.3570 1.26159   4
  11  10   0 -1.3515 1.63869   7
  11  10   0 0.98193 2.63561   3
  11  10   0 3.06778 2.55060   1
 -12 -10   0 86.4277 9.23165   4
  12  10   0 76.7453 10.6574   3
  11 -11   0 -2.2547 2.39313   5
  11 -11   0 0.40780 2.34637   2
 -11  11   0 -0.0741 1.95148   6
 -11  11   0 4.30492 2.98288   2
  10 -11   0 -1.2201 1.85626   4
  10 -11   0 -2.2278 2.18699   5
  10 -11   0 -1.8817 1.52374   2
 -10  11   0 -1.4665 1.30025   2
 -10  11   0 -0.3134 1.29191   6
   9 -11   0 -0.7968 2.17479   2
   9 -11   0 -1.8501 1.13899   5
   9 -11   0 2.33654 2.05000   4
  -9  11   0 -1.2130 2.05551   2
  -9  11   0 -0.8260 1.51549   3
  -9  11   0 0.07791 1.59111   6
   8 -11   0 2.24649 1.88865   2
   8 -11   0 -1.0019 2.15186   5
   8 -11   0 -0.5636 1.58540   4
  -8  11   0 -1.1283 1.09764   2
  -8  11   0 0.93436 1.72636   6
  -8  11   0 -0.2891 1.25815   3
   7 -11   0 -0.0537 2.06733   5
   7 -11   0 -1.4662 1.34916   4
   7 -11   0 -1.8755 1.45021   2
  -7  11   0 -1.2580 1.06215   3
  -7  11   0 -2.3231 1.10627   6
  -7  11   0 -0.8090 1.71060   2
   6 -11   0 -1.6349 1.29320   2
   6 -11   0 -1.8622 1.49872   5
   6 -11   0 1.08875 1.50596   4
  -6  11   0 0.36295 1.45929   6
  -6  11   0 -2.4493 1.67329   2
  -6  11   0 2.42698 1.39985   3
   5 -11   0 -0.2144 1.67061   5
   5 -11   0 0.42786 1.51121   2
   5 -11   0 1.05494 1.47784   4
  -5  11   0 2.32093 1.52906   3
  -5  11   0 -0.9651 1.16419   6
  -5  11   0 1.38060 1.87441   2
   4 -11   0 0.48555 1.63573   2
   4 -11   0 1.96957 1.40054   4
   4 -11   0 1.35135 1.71107   5
  -4  11   0 0.40569 1.38395   6
  -4  11   0 -1.5729 1.49883   2
  -4  11   0 0.64396 1.29462   3
   3 -11   0 0.66213 1.34524   5
   3 -11   0 0.86990 1.40699   2
   3 -11   0 0.19153 0.98437   4
  -3  11   0 -1.5184 1.06231   6
  -3  11   0 1.67185 1.42977   3
  -3  11   0 -0.5676 1.21410   2
   2 -11   0 -0.4635 0.89806   4
   2 -11   0 -0.5738 1.35421   5
   2 -11   0 -1.8368 0.94917   2
  -2  11   0 0.92840 1.20553   6
  -2  11   0 1.50073 1.20740   2
  -2  11   0 -0.3733 1.11224   3
   1 -11   0 -0.0654 1.01066   2
   1 -11   0 0.22952 0.81617   4
   1 -11   0 1.44029 1.47598   5
  -1  11   0 -0.1929 0.97005   2
  -1  11   0 -1.0904 1.14742   3
  -1  11   0 0.66803 1.09290   6
  -1  11   0 -1.0218 0.82920   7
   0 -11   0 0.83932 1.15683   2
   0 -11   0 -0.3132 0.60494   4
   0 -11   0 0.30227 0.52836   1
   0 -11   0 -0.9278 0.68203   5
   0  11   0 0.58606 1.09349   6
   0  11   0 1.95863 1.23114   2
   0  11   0 -1.0483 0.78565   3
   0  11   0 -0.7854 0.84601   7
  -1 -11   0 -0.6927 0.53474   1
  -1 -11   0 -0.5542 0.87237   2
  -1 -11   0 -1.0969 0.95286   4
  -1 -11   0 -1.3025 1.02796   5
   1  11   0 -0.2783 0.88454   2
   1  11   0 -0.4880 0.81257   7
   1  11   0 1.10880 1.04487   6
   1  11   0 1.55199 1.54058   3
  -2 -11   0 -0.4228 0.72804   1
  -2 -11   0 -0.4808 1.15176   5
  -2 -11   0 -1.0064 0.54367   4
   2  11   0 -1.2426 0.74978   6
   2  11   0 -0.0396 1.27833   3
   2  11   0 0.18570 1.07948   7
  -3 -11   0 0.68557 0.84003   1
  -3 -11   0 1.55649 1.29548   4
  -3 -11   0 -1.1019 0.92443   5
   3  11   0 -0.3527 0.98791   6
   3  11   0 -0.2693 1.00798   3
   3  11   0 0.94975 1.07726   7
  -4 -11   0 2.18949 1.43165   1
  -4 -11   0 0.93606 1.25908   5
  -4 -11   0 5.32909 1.68906   4
   4  11   0 -0.8225 0.95907   3
   4  11   0 -0.9859 0.84157   7
   4  11   0 0.94675 1.09866   6
  -5 -11   0 0.68127 1.24314   5
  -5 -11   0 -1.0284 1.12341   4
  -5 -11   0 -0.6653 1.05378   1
   5  11   0 -0.0365 1.06724   6
   5  11   0 3.16873 2.21131   3
   5  11   0 -0.5471 1.43473   7
  -6 -11   0 -1.3946 1.03979   4
  -6 -11   0 -0.1175 0.88557   1
  -6 -11   0 1.44468 1.36583   5
   6  11   0 0.58133 1.50308   3
   6  11   0 -1.3653 1.63439   7
  -7 -11   0 -0.1028 1.45773   1
  -7 -11   0 0.78340 1.12253   4
   7  11   0 -1.2911 1.58746   7
   7  11   0 -0.8918 1.76668   3
  -8 -11   0 0.47186 1.13759   1
  -8 -11   0 -1.8231 1.22945   4
   8  11   0 0.59478 1.83551   7
   8  11   0 0.79695 1.65162   3
  -9 -11   0 0.06081 1.56290   1
  -9 -11   0 1.49201 1.34855   4
   9  11   0 -2.1690 2.04459   3
   9  11   0 -0.1266 1.60256   7
 -10 -11   0 0.12077 1.77940   1
 -10 -11   0 0.25135 1.35075   4
  10  11   0 0.43259 2.18010   7
  10  11   0 0.34185 2.35056   3
 -11 -11   0 -1.5629 1.89039   4
 -11 -11   0 -2.1154 1.77604   1
  11  11   0 3.73155 2.23419   3
  11  11   0 -1.8792 2.63817   7
  10 -12   0 40.4593 7.41367   2
  10 -12   0 45.0003 8.09404   5
 -10  12   0 53.8379 7.05136   6
 -10  12   0 39.6592 7.22541   2
   9 -12   0 -0.6610 2.05502   2
   9 -12   0 0.94433 2.23073   4
   9 -12   0 -2.3471 2.21510   5
  -9  12   0 0.23374 1.86207   6
  -9  12   0 0.65710 2.28618   2
   8 -12   0 1.62888 1.95430   4
   8 -12   0 -0.5021 1.94531   2
   8 -12   0 -0.8364 1.68162   5
  -8  12   0 -0.0415 2.09090   2
  -8  12   0 -0.1657 1.86289   6
  -8  12   0 2.92417 1.79142   3
   7 -12   0 15.5080 4.04903   2
   7 -12   0 16.0483 3.52644   4
   7 -12   0 10.5845 3.94511   5
  -7  12   0 17.8615 3.61413   6
  -7  12   0 17.3981 3.22143   3
  -7  12   0 17.2750 4.15583   2
   6 -12   0 22.5169 5.35481   5
   6 -12   0 29.0731 4.60244   4
   6 -12   0 34.4264 5.77507   2
  -6  12   0 26.4551 5.37741   2
  -6  12   0 35.1535 4.60037   3
  -6  12   0 27.8793 4.63940   6
   5 -12   0 1.05744 1.90941   5
   5 -12   0 3.25848 1.87788   4
   5 -12   0 -1.2849 1.59428   2
  -5  12   0 -0.7502 0.90182   6
  -5  12   0 -0.8343 2.02092   2
  -5  12   0 -0.6558 0.87774   3
   4 -12   0 2.59867 2.14777   2
   4 -12   0 0.63296 1.86168   5
   4 -12   0 -1.0941 1.28321   4
  -4  12   0 -1.9795 1.58068   2
  -4  12   0 1.78945 1.26658   3
  -4  12   0 -1.1023 0.90621   6
   3 -12   0 110.633 10.8942   2
   3 -12   0 110.677 11.2024   5
   3 -12   0 114.424 10.2701   4
  -3  12   0 97.4257 10.1092   6
  -3  12   0 111.458 10.3085   3
  -3  12   0 98.1690 10.6319   2
   2 -12   0 14.7601 3.73031   5
   2 -12   0 20.3357 3.81620   2
   2 -12   0 13.7079 2.81285   4
  -2  12   0 24.5612 3.52300   6
  -2  12   0 18.5266 3.53541   2
  -2  12   0 19.7415 3.39797   3
   1 -12   0 4.75093 1.95933   5
   1 -12   0 7.58401 2.23966   2
   1 -12   0 3.22088 1.59290   4
  -1  12   0 2.53423 1.74263   3
  -1  12   0 4.76822 1.92199   2
  -1  12   0 4.48032 1.60415   6
   0 -12   0 79.7751 7.95972   2
   0 -12   0 85.9682 7.86240   4
   0 -12   0 76.1239 8.28597   5
   0  12   0 73.8276 7.87104   7
   0  12   0 79.1601 7.96067   2
   0  12   0 85.9035 7.97449   6
   0  12   0 83.5542 8.36908   3
  -1 -12   0 3.38050 1.92147   5
  -1 -12   0 3.24870 1.17864   1
  -1 -12   0 5.89127 1.82717   4
   1  12   0 5.75078 1.85487   7
   1  12   0 2.02162 1.52990   3
   1  12   0 5.60450 1.74838   6
  -2 -12   0 16.7662 2.45703   1
  -2 -12   0 20.1293 3.51775   5
  -2 -12   0 19.3177 3.05081   4
   2  12   0 17.1544 3.61180   7
   2  12   0 12.4572 2.62721   6
   2  12   0 15.1280 3.46302   3
  -3 -12   0 110.602 9.81138   4
  -3 -12   0 96.0589 9.97799   5
  -3 -12   0 110.982 9.57630   1
   3  12   0 111.223 9.81560   6
   3  12   0 111.105 10.8137   3
   3  12   0 89.5168 10.3037   7
  -4 -12   0 -0.0477 1.26557   4
  -4 -12   0 1.43286 1.16873   1
  -4 -12   0 0.26276 1.29553   5
   4  12   0 -0.4785 1.40946   7
   4  12   0 4.01473 1.92754   3
   4  12   0 0.34006 1.05929   6
  -5 -12   0 0.27845 1.21780   1
  -5 -12   0 1.47538 1.58230   5
  -5 -12   0 -1.6052 1.13950   4
   5  12   0 4.80060 2.52336   3
   5  12   0 -2.0197 1.62436   7
  -6 -12   0 34.7231 4.41642   5
  -6 -12   0 27.6544 4.08102   4
  -6 -12   0 22.4369 3.80277   1
   6  12   0 21.4455 4.94622   7
   6  12   0 26.3312 5.26632   3
  -7 -12   0 20.7217 3.44599   4
  -7 -12   0 12.7173 3.07274   1
   7  12   0 10.4734 3.72689   7
   7  12   0 15.8894 4.09559   3
  -8 -12   0 3.38760 2.05428   4
  -8 -12   0 -2.2972 1.39729   1
   8  12   0 -0.2792 2.32333   3
   8  12   0 1.72093 2.43188   7
  -9 -12   0 -0.3846 1.78177   1
  -9 -12   0 1.76770 1.59288   4
   9  12   0 -5.6892 1.61855   7
   9  12   0 -1.0159 2.32505   3
 -10 -12   0 54.2862 6.84018   4
 -10 -12   0 43.7503 6.70512   1
  10  12   0 53.1834 8.15448   3
  10  12   0 49.2188 8.65616   7
   9 -13   0 1.72618 2.06284   4
   9 -13   0 2.21595 2.10060   2
   9 -13   0 2.88366 3.01295   5
  -9  13   0 -0.5037 2.14203   6
  -9  13   0 -2.2318 1.24556   2
   8 -13   0 0.17997 2.10782   2
   8 -13   0 -2.2030 1.49191   4
   8 -13   0 0.02704 2.46803   5
  -8  13   0 -1.5753 1.75135   6
  -8  13   0 -1.3337 1.53234   3
  -8  13   0 -2.0758 1.57302   2
   7 -13   0 -0.2103 1.62108   4
   7 -13   0 2.01949 2.22695   5
   7 -13   0 2.31544 2.30775   2
  -7  13   0 0.20966 1.58105   3
  -7  13   0 0.31285 1.76100   6
  -7  13   0 0.26494 2.23102   2
   6 -13   0 0.35246 1.07610   4
   6 -13   0 2.01129 1.76026   2
   6 -13   0 -1.2042 2.10461   5
  -6  13   0 1.53994 1.83162   2
  -6  13   0 -0.7292 1.41063   3
  -6  13   0 0.85563 1.46418   6
   5 -13   0 -1.3924 1.20953   4
   5 -13   0 4.24256 2.33337   5
   5 -13   0 0.78021 1.90900   2
  -5  13   0 -1.7627 1.31231   6
  -5  13   0 -1.8283 1.23393   3
  -5  13   0 -0.8697 1.91878   2
   4 -13   0 0.33069 1.44608   4
   4 -13   0 3.03398 1.95677   5
   4 -13   0 1.62936 2.07409   2
  -4  13   0 -0.4836 0.92911   3
  -4  13   0 -0.5276 1.63264   2
  -4  13   0 0.99330 1.46007   6
   3 -13   0 -0.9658 1.52273   2
   3 -13   0 0.90997 1.60298   4
   3 -13   0 -2.1183 1.44664   5
  -3  13   0 2.03594 1.37038   3
  -3  13   0 -0.0070 1.47759   6
  -3  13   0 -0.4926 1.53911   2
   2 -13   0 -1.8556 1.37712   5
   2 -13   0 -0.2276 0.98814   4
   2 -13   0 -2.2537 1.03584   2
  -2  13   0 -3.4152 1.07971   6
  -2  13   0 -0.5938 1.25616   2
  -2  13   0 -0.3729 1.41205   3
   1 -13   0 1.77869 1.40841   4
   1 -13   0 -0.0348 1.27882   2
   1 -13   0 1.74164 1.69157   5
  -1  13   0 0.37339 1.22816   2
  -1  13   0 2.23077 1.76943   3
  -1  13   0 1.35836 1.33109   6
   0 -13   0 -1.4601 1.12022   4
   0 -13   0 -0.9197 1.28297   5
   0  13   0 -0.6430 1.16832   6
   0  13   0 -1.5856 1.38368   3
  -1 -13   0 -1.0905 0.89284   5
  -1 -13   0 -0.9936 1.23102   4
   1  13   0 -0.4848 1.54127   3
   1  13   0 -0.1219 1.52468   7
   1  13   0 0.88201 1.34680   6
  -2 -13   0 -1.7640 1.08793   5
  -2 -13   0 -1.1289 0.74500   4
   2  13   0 2.13564 1.64530   7
   2  13   0 -0.4174 1.02774   6
   2  13   0 0.60395 1.70179   3
  -3 -13   0 -0.5772 1.39916   5
  -3 -13   0 -1.5215 0.76367   4
  -3 -13   0 -1.5925 0.81229   1
   3  13   0 -0.2181 1.56451   3
   3  13   0 -1.1662 1.38263   7
   3  13   0 -0.9260 0.92901   6
  -4 -13   0 -0.9518 0.97438   1
  -4 -13   0 0.71261 1.33433   5
  -4 -13   0 -1.7052 1.24566   4
   4  13   0 -1.5183 1.47562   7
   4  13   0 -1.6336 1.00201   6
   4  13   0 -1.1443 1.73885   3
  -5 -13   0 -0.0812 1.23093   1
  -5 -13   0 3.12532 1.71406   4
  -5 -13   0 1.43257 1.46611   5
   5  13   0 -0.3503 1.91819   7
   5  13   0 -2.4162 1.62726   3
  -6 -13   0 1.77387 1.71695   4
  -6 -13   0 0.33731 1.06796   1
   6  13   0 2.59954 2.26325   7
   6  13   0 0.63561 2.16277   3
  -7 -13   0 0.73150 1.64978   1
  -7 -13   0 -0.5647 1.65315   4
   7  13   0 -2.0588 1.94335   3
   7  13   0 1.28470 1.96321   7
  -8 -13   0 2.41439 1.86843   1
  -8 -13   0 -0.9716 1.70204   4
   8  13   0 -0.2292 2.55379   7
   8  13   0 2.35121 2.28461   3
  -9 -13   0 -1.4817 1.62130   1
  -9 -13   0 -0.0711 1.84647   4
   9  13   0 -2.3720 2.55423   7
   9  13   0 1.56470 2.17180   3
   8 -14   0 4.57954 3.47755   5
   8 -14   0 12.2600 3.42948   4
   8 -14   0 8.06196 3.74981   2
  -8  14   0 7.60726 2.91556   6
  -8  14   0 4.28540 2.99234   2
   7 -14   0 34.7683 6.78987   5
   7 -14   0 30.0651 5.17530   4
   7 -14   0 20.3380 5.26899   2
  -7  14   0 32.4666 4.91309   3
  -7  14   0 28.6844 5.71130   2
  -7  14   0 30.0220 5.10582   6
   6 -14   0 6.41479 2.95237   2
   6 -14   0 3.72191 2.58175   5
   6 -14   0 9.35144 2.84373   4
  -6  14   0 2.10719 2.55851   2
  -6  14   0 5.46713 2.01600   3
  -6  14   0 3.39989 2.41454   6
   5 -14   0 84.4358 12.0421   5
   5 -14   0 108.670 11.3070   2
   5 -14   0 101.440 10.3065   4
  -5  14   0 94.9500 10.8994   2
  -5  14   0 117.032 10.5088   6
  -5  14   0 103.011 10.2451   3
   4 -14   0 13.2532 3.63723   5
   4 -14   0 16.1064 3.31507   4
   4 -14   0 19.6309 4.29976   2
  -4  14   0 10.1551 2.82894   6
  -4  14   0 18.9346 3.72727   3
  -4  14   0 12.8335 3.59230   2
   3 -14   0 81.6979 7.52811   4
   3 -14   0 54.9387 8.51228   5
   3 -14   0 49.5589 7.81802   2
  -3  14   0 70.8081 7.75606   2
  -3  14   0 60.1477 7.76674   3
  -3  14   0 71.5292 7.33533   6
   2 -14   0 10.4318 2.89101   2
   2 -14   0 4.98880 2.64461   5
   2 -14   0 7.87711 2.21838   4
  -2  14   0 9.75489 2.84236   2
  -2  14   0 11.2962 2.99406   3
  -2  14   0 4.15585 2.19440   6
   1 -14   0 3.36606 1.53049   4
   1 -14   0 3.65943 2.31380   5
  -1  14   0 2.26250 1.87214   3
  -1  14   0 3.57461 1.96949   6
   0 -14   0 -2.0461 1.24834   5
   0 -14   0 1.01106 1.24549   4
   0  14   0 -0.1146 1.27543   6
   0  14   0 0.44223 1.49934   3
  -1 -14   0 2.65360 1.95873   5
  -1 -14   0 0.13506 1.32781   4
   1  14   0 3.53858 2.33922   3
   1  14   0 3.27441 1.67167   6
  -2 -14   0 11.2071 2.62986   4
  -2 -14   0 7.12767 2.58866   5
   2  14   0 8.24030 2.26303   6
   2  14   0 10.0894 3.15374   3
  -3 -14   0 70.0897 7.09811   4
  -3 -14   0 69.6250 7.53695   5
   3  14   0 67.3832 6.95636   6
   3  14   0 66.9234 8.78183   3
   3  14   0 58.1328 8.22176   7
  -4 -14   0 13.0675 3.25134   5
  -4 -14   0 14.3264 2.68421   1
  -4 -14   0 14.1712 3.00309   4
   4  14   0 15.3581 3.82197   3
   4  14   0 16.2732 3.97184   7
  -5 -14   0 98.4452 9.56596   1
  -5 -14   0 116.921 10.0219   4
   5  14   0 99.8283 10.9411   3
   5  14   0 84.2939 10.6254   7
  -6 -14   0 5.26158 2.24892   4
  -6 -14   0 2.65547 1.74852   1
   6  14   0 5.08371 3.14433   3
   6  14   0 10.1310 3.62177   7
  -7 -14   0 41.1695 5.38717   4
  -7 -14   0 32.4912 5.03689   1
   7  14   0 27.4916 6.00320   7
   7  14   0 34.2061 6.51634   3
  -8 -14   0 10.2876 2.88301   4
  -8 -14   0 7.71717 2.62677   1
   8  14   0 4.80218 3.05921   3
   8  14   0 3.61754 3.17085   7
   7 -15   0 -1.0147 2.53247   5
   7 -15   0 -1.2122 1.71187   4
   7 -15   0 -0.8844 2.40002   2
  -7  15   0 1.90916 2.10293   3
  -7  15   0 0.17098 2.11827   6
  -7  15   0 0.14084 2.40151   2
   6 -15   0 2.98416 2.58424   2
   6 -15   0 -1.0114 2.47427   5
   6 -15   0 0.81919 1.84493   4
  -6  15   0 0.13693 1.71544   3
  -6  15   0 -3.3941 1.67614   2
  -6  15   0 -0.3458 1.35562   6
   5 -15   0 1.21997 1.75850   5
   5 -15   0 0.72171 1.71772   4
   5 -15   0 0.68242 2.12917   2
  -5  15   0 1.56491 1.77906   3
  -5  15   0 0.42442 2.05640   2
  -5  15   0 0.25719 1.84407   6
   4 -15   0 -1.9598 1.73218   5
   4 -15   0 -0.3217 1.55327   4
   4 -15   0 3.26520 2.48233   2
  -4  15   0 1.53780 1.88988   6
  -4  15   0 -0.6014 1.74944   3
  -4  15   0 2.50999 2.14434   2
   3 -15   0 -1.3017 1.68140   5
   3 -15   0 0.14344 1.66857   2
   3 -15   0 1.17433 1.48277   4
  -3  15   0 0.10401 1.30197   3
  -3  15   0 0.00311 1.17435   6
  -3  15   0 0.63047 2.23375   2
   2 -15   0 -1.5302 0.95591   4
   2 -15   0 0.73904 1.55166   5
  -2  15   0 -1.3259 1.54173   3
  -2  15   0 0.32117 1.15088   6
   1 -15   0 1.11247 1.59785   4
   1 -15   0 -1.5834 1.62163   5
  -1  15   0 1.86480 1.75272   6
  -1  15   0 -0.1009 1.69321   3
   0 -15   0 -0.6705 1.31440   4
   0 -15   0 5.02278 2.44780   5
   0  15   0 0.72647 1.50497   3
   0  15   0 -1.0272 1.33709   6
  -1 -15   0 0.02520 1.79092   5
  -1 -15   0 -1.7915 1.27254   4
   1  15   0 0.02381 1.39075   6
   1  15   0 2.15306 1.67298   3
  -2 -15   0 -3.0282 1.31013   5
  -2 -15   0 -1.6480 1.31163   4
   2  15   0 1.55252 2.19565   3
   2  15   0 1.58312 1.60933   6
  -3 -15   0 0.32318 1.11660   4
  -3 -15   0 0.22334 1.87058   5
   3  15   0 -1.7389 1.28021   3
  -4 -15   0 1.01581 1.23413   4
   4  15   0 1.94718 2.23941   7
   4  15   0 5.07772 2.60092   3
  -5 -15   0 0.97236 1.44217   4
   5  15   0 2.09179 2.57454   3
   5  15   0 1.33197 2.08478   7
  -6 -15   0 -1.7176 1.25571   1
  -6 -15   0 -1.5420 1.55011   4
   6  15   0 2.21992 2.59573   7
   6  15   0 1.23011 2.08132   3
  -7 -15   0 -0.9838 1.50286   1
  -7 -15   0 -3.6274 1.46633   4
   7  15   0 0.58015 2.05041   3
   7  15   0 -0.0855 1.96050   7
   6 -16   0 12.6520 3.47499   4
  -6  16   0 13.4883 4.12254   2
  -6  16   0 20.6336 4.14065   3
   5 -16   0 19.9058 4.89811   2
   5 -16   0 24.9105 4.53906   4
   5 -16   0 31.4549 6.28441   5
  -5  16   0 23.2230 4.40531   6
  -5  16   0 22.5749 4.57497   3
  -5  16   0 21.1027 4.91584   2
   4 -16   0 5.44482 3.62200   2
   4 -16   0 3.92586 2.67236   5
   4 -16   0 3.83422 2.18761   4
  -4  16   0 2.91445 1.89013   6
  -4  16   0 0.97974 1.63757   3
   3 -16   0 -0.3579 2.16111   5
   3 -16   0 1.87271 1.41814   4
  -3  16   0 -2.7119 1.61862   6
  -3  16   0 2.11813 2.24155   3
   2 -16   0 5.81242 3.04414   5
   2 -16   0 8.81749 2.76977   4
  -2  16   0 4.34193 2.39308   6
  -2  16   0 10.1996 2.94973   3
   1 -16   0 7.62650 3.18978   5
   1 -16   0 11.6519 2.88280   4
  -1  16   0 12.2103 3.64144   3
  -1  16   0 7.15932 2.55212   6
   0 -16   0 135.683 14.5953   5
   0 -16   0 159.998 13.9912   4
   0  16   0 141.893 14.6238   3
   0  16   0 152.640 13.9950   6
  -1 -16   0 11.6156 3.34509   5
  -1 -16   0 8.75513 2.76876   4
   1  16   0 6.45415 2.43952   6
   1  16   0 6.93296 2.97119   3
  -2 -16   0 13.3578 2.93239   4
  -2 -16   0 5.90410 2.77190   5
   2  16   0 7.24432 2.81613   3
  -3 -16   0 -0.3314 1.76879   4
   3  16   0 1.53677 2.65673   3
  -4 -16   0 4.58864 2.24832   4
   4  16   0 5.25710 2.94602   3
  -5 -16   0 26.2784 4.36284   4
   5  16   0 31.8352 6.01168   3
   6  16   0 11.2195 4.30493   7
   3 -17   0 0.69696 1.78160   4
   3 -17   0 0.27089 1.98720   5
  -3  17   0 2.23610 2.42918   3
  -3  17   0 -1.9601 1.59981   6
   2 -17   0 -1.4845 1.56258   4
   2 -17   0 0.33076 2.08779   5
  -2  17   0 -0.0477 1.46769   3
  -2  17   0 0.47694 1.91827   6
   1 -17   0 -0.6412 1.38996   4
   1 -17   0 2.56044 2.31660   5
  -1  17   0 -0.3279 2.15078   3
  -1  17   0 -0.9226 1.46445   6
   0 -17   0 0.60992 2.05136   5
   0 -17   0 -2.4892 1.29874   4
   0  17   0 -0.2988 1.61203   6
   0  17   0 -0.5043 2.15554   3
  -1 -17   0 -1.1443 1.62028   4
  -1 -17   0 0.86260 2.06066   5
   1  17   0 1.42372 1.85268   6
   1  17   0 -0.9145 2.23125   3
  -2 -17   0 0.59660 1.35807   4
  -2 -17   0 1.24737 3.22131   5
   2  17   0 -0.3483 2.51029   3
  -3 -17   0 -2.2532 1.21253   4
  -3 -17   1 0.63350 1.98244   4
   2  17  -1 -2.2400 2.25319   3
  -2 -17   1 -3.4847 1.42835   4
   1  17  -1 -2.1539 2.10549   3
   1  17  -1 2.31868 2.16593   6
  -1 -17   1 3.27339 2.01642   4
  -1 -17   1 -0.6110 2.11529   5
   0  17  -1 -0.2953 2.25161   3
   0  17  -1 0.18193 1.87853   6
   0 -17   1 -0.9777 2.10761   5
   0 -17   1 0.89917 1.36651   4
  -1  17  -1 1.30752 1.72667   3
  -1  17  -1 1.73004 1.99367   6
   1 -17   1 0.42055 2.38164   5
   1 -17   1 -0.4337 1.17241   4
  -2  17  -1 0.76981 1.90162   6
  -2  17  -1 -2.0183 1.97938   3
   2 -17   1 1.65368 2.32209   5
   2 -17   1 -0.3289 1.89856   4
  -3  17  -1 4.87005 2.85338   3
  -3  17  -1 2.17587 1.63875   6
   3 -17   1 2.62014 2.33358   4
   3 -17   1 1.13930 2.36249   5
   6  16  -1 -1.2149 2.69112   7
   5  16  -1 9.11541 3.54208   3
  -5 -16   1 6.93391 2.59127   4
   4  16  -1 -0.2129 1.73336   3
  -4 -16   1 -1.1790 1.55574   4
   3  16  -1 3.36431 2.70801   3
  -3 -16   1 1.06717 1.88605   4
   2  16  -1 25.9818 4.25928   6
   2  16  -1 23.5317 5.00138   3
  -2 -16   1 21.6447 4.04084   4
  -2 -16   1 22.2114 4.67533   5
   1  16  -1 5.45488 2.44991   6
   1  16  -1 10.7769 3.13584   3
  -1 -16   1 12.0767 2.96365   4
  -1 -16   1 13.6541 3.48689   5
   0  16  -1 -0.6502 1.77100   6
   0  16  -1 0.73039 1.73102   3
   0 -16   1 0.28384 1.88249   5
   0 -16   1 1.68819 1.74012   4
  -1  16  -1 8.50127 2.73872   6
  -1  16  -1 7.08171 2.53109   3
   1 -16   1 9.61644 3.26295   5
   1 -16   1 8.73286 2.83337   4
  -2  16  -1 17.1923 4.11381   3
  -2  16  -1 15.4298 3.75266   6
   2 -16   1 22.8416 3.94500   4
   2 -16   1 15.3186 4.19947   5
  -3  16  -1 1.19635 1.88556   6
  -3  16  -1 -0.9466 1.93520   3
   3 -16   1 1.44629 2.57831   5
   3 -16   1 1.93220 1.90173   4
  -4  16  -1 0.78098 1.95624   3
  -4  16  -1 2.01250 2.14126   6
   4 -16   1 5.44530 3.01998   5
   4 -16   1 2.76924 2.01088   4
   4 -16   1 -1.6169 3.14789   2
  -5  16  -1 5.67104 2.69753   3
  -5  16  -1 7.11186 3.19128   2
  -5  16  -1 6.07962 2.74229   6
   5 -16   1 7.25119 3.10546   2
   5 -16   1 5.96051 3.63358   5
   5 -16   1 5.59399 2.58445   4
  -6  16  -1 1.95110 2.56604   2
  -6  16  -1 0.10249 2.09229   3
   6 -16   1 2.10629 1.82404   4
   7  15  -1 14.1965 4.22593   3
   7  15  -1 8.12121 3.41574   7
  -7 -15   1 15.2502 3.22409   1
  -7 -15   1 11.7608 3.24115   4
   6  15  -1 7.21404 3.44446   3
   6  15  -1 -3.5474 2.17776   7
  -6 -15   1 2.20881 1.99496   4
  -6 -15   1 0.44236 1.64684   1
   5  15  -1 47.4847 7.73548   7
   5  15  -1 55.5736 8.18545   3
  -5 -15   1 50.2996 6.36819   4
   4  15  -1 23.3597 5.03836   3
  -4 -15   1 26.8321 4.27035   4
   3  15  -1 -2.6011 1.23057   6
   3  15  -1 -1.7615 1.95851   3
  -3 -15   1 0.85599 1.80435   5
  -3 -15   1 1.33845 1.35718   4
   2  15  -1 0.32083 1.55754   3
   2  15  -1 1.71945 1.52994   6
  -2 -15   1 1.71006 1.73777   4
  -2 -15   1 -0.4104 1.56048   5
   1  15  -1 132.111 12.4622   6
   1  15  -1 124.382 13.1144   3
  -1 -15   1 134.260 12.4082   4
  -1 -15   1 133.641 13.1110   5
   0  15  -1 1.89720 1.66133   6
   0  15  -1 2.69444 2.21747   3
   0 -15   1 1.21788 1.58273   4
   0 -15   1 1.10484 2.16348   5
  -1  15  -1 125.728 11.7500   6
  -1  15  -1 127.018 12.2757   3
   1 -15   1 103.501 12.2021   5
   1 -15   1 128.017 11.6298   4
  -2  15  -1 -1.2992 1.59496   3
  -2  15  -1 0.31042 1.65673   6
   2 -15   1 -0.7218 1.56194   5
   2 -15   1 -0.7630 1.34205   4
  -3  15  -1 2.98093 2.37013   2
  -3  15  -1 -2.6304 1.46382   6
  -3  15  -1 -2.4530 1.34095   3
   3 -15   1 -0.1216 1.69791   4
   3 -15   1 -0.8540 1.00692   5
   3 -15   1 0.89315 2.05258   2
  -4  15  -1 14.9792 3.95074   2
  -4  15  -1 28.4993 4.55382   6
  -4  15  -1 27.4932 4.53622   3
   4 -15   1 16.7418 4.65662   5
   4 -15   1 31.3798 4.68369   4
   4 -15   1 26.0043 5.34266   2
  -5  15  -1 42.7494 6.01524   6
  -5  15  -1 28.3912 5.39007   3
  -5  15  -1 58.0076 7.49008   2
   5 -15   1 33.5652 5.69798   4
   5 -15   1 43.8359 7.50069   5
   5 -15   1 57.4296 7.77622   2
  -6  15  -1 0.41872 2.20882   2
  -6  15  -1 2.45543 2.34131   6
  -6  15  -1 1.64721 1.89383   3
   6 -15   1 0.32093 1.67111   4
   6 -15   1 0.88128 1.99589   5
   6 -15   1 1.70982 2.58863   2
  -7  15  -1 5.89803 2.44226   6
  -7  15  -1 10.4753 3.66975   3
  -7  15  -1 11.5207 3.88130   2
   7 -15   1 6.82394 3.43968   2
   7 -15   1 10.3759 3.93350   5
   7 -15   1 16.0593 3.83098   4
   8  14  -1 62.8314 9.07788   3
   8  14  -1 38.8287 8.11532   7
  -8 -14   1 57.1525 7.11492   4
  -8 -14   1 58.4201 7.23769   1
   7  14  -1 72.0182 9.69012   3
   7  14  -1 66.1072 9.78922   7
  -7 -14   1 83.5326 7.84459   4
  -7 -14   1 55.6234 7.67641   1
   6  14  -1 12.3425 3.57412   3
   6  14  -1 7.35385 3.41805   7
  -6 -14   1 4.53869 2.26027   4
  -6 -14   1 7.74105 2.39134   1
   5  14  -1 35.7848 6.47702   7
   5  14  -1 29.2740 6.17919   3
  -5 -14   1 46.0983 5.58568   1
  -5 -14   1 59.9042 5.72686   4
   4  14  -1 5.86483 2.85147   3
   4  14  -1 3.44638 2.30935   7
  -4 -14   1 2.70076 1.83816   5
  -4 -14   1 -0.7492 1.34239   4
  -4 -14   1 4.68425 1.63987   1
   3  14  -1 18.8155 3.38063   6
   3  14  -1 20.9404 4.27068   7
   3  14  -1 28.1923 5.15431   3
  -3 -14   1 21.8259 4.15775   5
  -3 -14   1 21.2695 3.68904   4
   2  14  -1 9.80493 2.90166   3
   2  14  -1 7.44550 2.28827   6
  -2 -14   1 15.1417 3.28289   5
  -2 -14   1 6.89220 2.27165   4
   1  14  -1 40.9761 6.59105   3
   1  14  -1 47.4137 5.95326   6
  -1 -14   1 50.7397 6.79787   5
  -1 -14   1 47.0345 5.89410   4
   0  14  -1 0.34605 1.66994   3
   0  14  -1 0.74941 1.36952   6
   0 -14   1 -0.9218 1.26429   5
   0 -14   1 -0.6214 1.04890   4
  -1  14  -1 46.2128 6.12758   6
  -1  14  -1 58.1053 7.16609   3
   1 -14   1 47.7517 6.09472   4
   1 -14   1 44.3617 6.87274   5
  -2  14  -1 10.8841 2.92148   6
  -2  14  -1 15.7199 3.44524   3
  -2  14  -1 13.2851 3.21463   2
   2 -14   1 8.17131 2.74505   2
   2 -14   1 8.79330 2.57396   4
   2 -14   1 7.03511 2.92334   5
  -3  14  -1 18.2382 3.72691   6
  -3  14  -1 18.3279 3.85057   3
  -3  14  -1 28.7120 4.85093   2
   3 -14   1 22.9023 4.55187   2
   3 -14   1 20.2461 3.75859   4
   3 -14   1 23.7362 4.77775   5
  -4  14  -1 2.66377 2.00805   6
  -4  14  -1 1.32940 2.07901   2
  -4  14  -1 4.95632 2.19080   3
   4 -14   1 3.32914 2.49362   5
   4 -14   1 1.43795 2.02989   2
   4 -14   1 0.87766 1.76271   4
  -5  14  -1 36.2828 6.38219   2
  -5  14  -1 37.6839 5.79935   6
  -5  14  -1 53.3678 6.42201   3
   5 -14   1 49.9730 6.43559   4
   5 -14   1 45.6245 7.27884   5
   5 -14   1 37.2225 6.57571   2
  -6  14  -1 6.24027 3.16937   2
  -6  14  -1 7.68049 2.60154   3
  -6  14  -1 10.8577 2.81884   6
   6 -14   1 11.9150 2.85545   4
   6 -14   1 10.6122 3.83244   5
   6 -14   1 6.51247 2.68950   2
  -7  14  -1 62.6945 9.12277   2
  -7  14  -1 64.9291 8.12282   6
  -7  14  -1 70.1424 7.21870   3
   7 -14   1 45.5935 8.64595   5
   7 -14   1 61.6138 8.19789   4
   7 -14   1 60.6195 9.16362   2
  -8  14  -1 56.8383 7.28151   6
  -8  14  -1 47.3814 7.71268   2
   8 -14   1 38.9557 7.40686   2
   8 -14   1 38.4826 7.64936   5
   8 -14   1 54.2166 7.34777   4
   9  13  -1 3.96587 2.64561   3
   9  13  -1 0.73500 2.67035   7
  -9 -13   1 0.74439 2.07174   4
  -9 -13   1 4.67661 2.31447   1
   8  13  -1 0.77919 2.87011   7
   8  13  -1 5.45616 2.68820   3
  -8 -13   1 4.95004 1.90758   1
  -8 -13   1 4.74982 2.32283   4
   7  13  -1 1.37921 1.91879   3
   7  13  -1 0.27599 2.32977   7
  -7 -13   1 4.56208 2.04755   4
  -7 -13   1 0.28124 1.63923   1
   6  13  -1 14.8789 4.01653   7
   6  13  -1 13.3280 3.65331   3
  -6 -13   1 15.5280 2.94832   4
  -6 -13   1 14.8266 3.05925   1
   5  13  -1 9.90459 3.07335   3
   5  13  -1 4.10022 2.70964   7
  -5 -13   1 14.2022 2.83707   4
  -5 -13   1 9.14719 2.30403   1
   4  13  -1 -0.0810 1.22759   6
   4  13  -1 2.19293 1.67480   3
   4  13  -1 0.78919 1.81435   7
  -4 -13   1 2.90114 1.66605   4
  -4 -13   1 0.66855 1.15304   1
  -4 -13   1 -1.0975 1.29538   5
   3  13  -1 3.22171 1.57258   6
   3  13  -1 3.85084 2.11541   3
   3  13  -1 1.06112 1.86254   7
  -3 -13   1 3.52256 1.35427   1
  -3 -13   1 4.04550 2.00013   5
  -3 -13   1 7.38314 1.90182   4
   2  13  -1 60.6773 6.10859   6
   2  13  -1 47.3043 6.93042   3
   2  13  -1 46.5112 6.77396   7
  -2 -13   1 55.5547 5.47351   1
  -2 -13   1 56.0321 5.83706   4
  -2 -13   1 58.6273 6.48060   5
   1  13  -1 -1.8669 0.87537   3
   1  13  -1 1.24203 1.05141   6
  -1 -13   1 -0.2188 1.03143   5
  -1 -13   1 1.04167 1.33685   4
   0  13  -1 -0.8882 0.85375   3
   0  13  -1 -0.0744 1.23101   6
   0 -13   1 -0.2675 1.28508   4
   0 -13   1 0.83433 1.46104   5
  -1  13  -1 -0.4973 1.36503   3
  -1  13  -1 2.66351 1.54272   2
  -1  13  -1 -1.3978 1.25544   6
   1 -13   1 -0.7659 1.20163   4
   1 -13   1 1.48439 1.60724   2
   1 -13   1 -1.1702 1.35015   5
  -2  13  -1 57.7375 7.24868   2
  -2  13  -1 57.7479 6.26667   6
  -2  13  -1 60.4987 6.46714   3
   2 -13   1 53.8636 7.65567   5
   2 -13   1 51.6114 7.10817   2
   2 -13   1 59.6031 6.37099   4
  -3  13  -1 6.09547 2.16816   3
  -3  13  -1 6.66261 2.04796   6
  -3  13  -1 2.48921 1.95528   2
   3 -13   1 4.96618 2.20503   4
   3 -13   1 4.91864 2.36672   2
   3 -13   1 6.05611 2.55706   5
  -4  13  -1 1.14309 1.66475   6
  -4  13  -1 1.39527 1.92943   2
  -4  13  -1 2.96109 1.83223   3
   4 -13   1 1.86788 1.89336   2
   4 -13   1 -0.3205 1.12394   4
   4 -13   1 1.42791 1.43913   5
  -5  13  -1 4.96570 2.35234   6
  -5  13  -1 14.5518 2.80713   3
  -5  13  -1 6.91957 3.04163   2
   5 -13   1 8.96136 2.80358   2
   5 -13   1 12.1447 3.82295   5
   5 -13   1 8.85620 2.66157   4
  -6  13  -1 17.5850 3.39194   3
  -6  13  -1 18.5138 3.82995   6
  -6  13  -1 16.6763 4.23916   2
   6 -13   1 15.7700 3.48617   4
   6 -13   1 18.5153 4.34790   2
   6 -13   1 22.4788 5.11024   5
  -7  13  -1 2.41646 1.86568   3
  -7  13  -1 -0.5887 1.70070   6
  -7  13  -1 3.74536 2.68051   2
   7 -13   1 1.60648 2.43276   5
   7 -13   1 2.70056 1.91795   2
   7 -13   1 3.69299 2.25944   4
  -8  13  -1 7.00221 2.80412   6
  -8  13  -1 5.30011 2.71368   2
   8 -13   1 5.45257 3.06837   5
   8 -13   1 2.99416 2.69074   2
   8 -13   1 2.23826 2.20338   4
  -9  13  -1 4.13853 2.35079   6
  -9  13  -1 3.53680 2.62212   2
   9 -13   1 4.26239 3.00143   2
   9 -13   1 0.10363 1.80502   4
   9 -13   1 4.14266 3.55006   5
  10  12  -1 -0.3667 2.67299   7
  10  12  -1 0.97560 2.73413   3
 -10 -12   1 7.71119 2.96243   1
 -10 -12   1 1.80960 2.07255   4
   9  12  -1 19.1694 4.82407   3
   9  12  -1 16.8897 4.94041   7
  -9 -12   1 9.11820 3.16432   1
  -9 -12   1 17.0700 3.45373   4
   8  12  -1 19.5160 4.81639   3
   8  12  -1 22.1061 5.06384   7
  -8 -12   1 17.6195 3.52545   4
  -8 -12   1 21.6157 4.07499   1
   7  12  -1 1.26285 2.29350   7
   7  12  -1 -0.2707 1.86116   3
  -7 -12   1 2.47299 1.85656   1
  -7 -12   1 0.93643 1.57100   4
   6  12  -1 267.210 23.9753   3
   6  12  -1 239.056 23.8191   7
  -6 -12   1 250.380 22.6345   1
  -6 -12   1 291.874 22.7288   4
   5  12  -1 294.829 26.8623   3
   5  12  -1 264.029 26.6081   7
   5  12  -1 280.603 25.8012   6
  -5 -12   1 301.750 25.6896   1
  -5 -12   1 327.728 25.7996   4
  -5 -12   1 337.177 25.9630   5
   4  12  -1 15.7575 2.78278   6
   4  12  -1 16.6723 3.79860   3
   4  12  -1 17.6796 3.87101   7
  -4 -12   1 20.0255 3.05713   4
  -4 -12   1 13.9901 2.71378   1
  -4 -12   1 17.1605 3.19863   5
   3  12  -1 177.866 14.4239   6
   3  12  -1 146.882 15.1092   3
   3  12  -1 148.777 14.9735   7
  -3 -12   1 170.906 14.3567   4
  -3 -12   1 167.260 14.6912   5
  -3 -12   1 154.127 14.0056   1
   2  12  -1 28.6661 4.99767   7
   2  12  -1 36.1158 4.80180   6
   2  12  -1 43.7071 5.91801   3
  -2 -12   1 42.4201 4.94476   4
  -2 -12   1 38.5958 5.33313   5
  -2 -12   1 41.5294 4.11387   1
   1  12  -1 12.1772 3.06104   3
   1  12  -1 13.4385 2.75583   7
   1  12  -1 12.6379 2.56879   6
  -1 -12   1 11.1184 1.93101   1
  -1 -12   1 13.4581 3.01256   5
  -1 -12   1 10.6729 2.36991   4
   0  12  -1 0.33236 1.45024   3
   0  12  -1 -1.5250 1.01612   2
   0  12  -1 0.32350 1.25869   6
   0 -12   1 -0.3165 1.09766   4
   0 -12   1 0.30568 1.13955   2
   0 -12   1 -1.2865 1.19800   5
  -1  12  -1 15.4281 2.96464   6
  -1  12  -1 14.8729 3.14424   3
  -1  12  -1 10.1917 2.50442   2
   1 -12   1 12.4692 2.72005   2
   1 -12   1 13.8909 2.71021   4
   1 -12   1 11.6806 3.10704   5
  -2  12  -1 33.4110 5.05297   3
  -2  12  -1 41.5203 5.65270   2
  -2  12  -1 45.9303 5.36877   6
   2 -12   1 44.2888 5.86616   2
   2 -12   1 33.3656 5.58714   5
   2 -12   1 37.3050 4.92287   4
  -3  12  -1 155.636 14.1705   6
  -3  12  -1 147.520 14.5984   2
  -3  12  -1 180.202 14.3934   3
   3 -12   1 170.636 14.2204   4
   3 -12   1 148.670 14.6765   2
   3 -12   1 131.519 14.7556   5
  -4  12  -1 18.3886 3.33359   6
  -4  12  -1 19.5217 4.13417   2
  -4  12  -1 18.0318 3.32566   3
   4 -12   1 19.0485 3.32977   4
   4 -12   1 18.0914 3.82305   2
   4 -12   1 13.6475 3.87996   5
  -5  12  -1 349.599 25.4946   3
  -5  12  -1 306.683 25.6138   6
  -5  12  -1 277.586 26.1039   2
   5 -12   1 287.275 25.4542   4
   5 -12   1 249.155 26.2821   5
   5 -12   1 295.508 26.4149   2
  -6  12  -1 268.998 22.8451   6
  -6  12  -1 275.774 22.4728   3
  -6  12  -1 273.081 23.8250   2
   6 -12   1 206.582 23.4666   5
   6 -12   1 271.801 22.9330   4
   6 -12   1 260.927 23.7918   2
  -7  12  -1 0.08574 1.77685   2
  -7  12  -1 1.16668 1.43639   3
  -7  12  -1 1.54861 1.84512   6
   7 -12   1 1.72319 1.83876   4
   7 -12   1 1.48457 2.37912   5
   7 -12   1 0.68255 1.99266   2
  -8  12  -1 23.7746 3.79752   3
  -8  12  -1 14.6550 4.35546   2
  -8  12  -1 20.4662 3.86579   6
   8 -12   1 18.9103 4.74993   2
   8 -12   1 14.4826 4.46859   5
   8 -12   1 21.2835 4.27349   4
  -9  12  -1 18.5371 4.68807   2
  -9  12  -1 18.9209 3.89264   6
   9 -12   1 13.1262 4.09424   2
   9 -12   1 14.3896 4.43072   5
   9 -12   1 9.23044 3.24746   4
 -10  12  -1 -0.3784 1.71043   2
 -10  12  -1 -0.2464 1.53497   6
  10 -12   1 -0.4218 1.79327   2
  10 -12   1 -2.3990 2.55921   5
  10 -12   1 0.65938 2.18472   4
  11  11  -1 11.6056 4.24758   3
  11  11  -1 7.58310 3.76238   7
 -11 -11   1 12.3620 3.67655   1
 -11 -11   1 14.3214 3.41351   4
  10  11  -1 1.45196 1.98720   7
  10  11  -1 2.49399 2.66526   3
 -10 -11   1 0.36881 2.12268   1
 -10 -11   1 -0.8192 1.15229   4
   9  11  -1 3.11389 2.72328   7
   9  11  -1 -1.3292 2.17937   3
  -9 -11   1 2.16729 2.14976   1
  -9 -11   1 1.25791 1.36069   4
   8  11  -1 -1.1860 1.85205   7
   8  11  -1 1.86719 2.24102   3
  -8 -11   1 0.77397 1.61180   1
  -8 -11   1 0.79312 1.58286   4
   7  11  -1 3.37600 2.04643   3
   7  11  -1 6.48277 2.72779   7
  -7 -11   1 3.22505 1.78448   1
  -7 -11   1 3.84477 1.77534   4
   6  11  -1 20.0741 4.26965   3
   6  11  -1 15.3460 4.04568   7
  -6 -11   1 13.4590 2.70820   5
  -6 -11   1 13.4988 2.85029   1
  -6 -11   1 18.6605 3.02303   4
   5  11  -1 0.88001 1.10148   6
   5  11  -1 0.92169 1.42754   3
   5  11  -1 -0.8468 1.53078   7
  -5 -11   1 0.85025 0.94364   1
  -5 -11   1 -0.2715 1.20030   4
  -5 -11   1 -1.2995 1.18670   5
   4  11  -1 167.049 17.4603   7
   4  11  -1 202.662 16.7124   6
   4  11  -1 193.956 17.8174   3
  -4 -11   1 201.301 16.9474   5
  -4 -11   1 176.462 16.6272   1
  -4 -11   1 215.024 16.8420   4
   3  11  -1 2.21715 1.53260   7
   3  11  -1 3.49122 1.36953   6
   3  11  -1 4.31836 1.79175   3
  -3 -11   1 6.38629 1.91614   5
  -3 -11   1 2.71677 1.22126   1
  -3 -11   1 3.83366 1.38531   4
   2  11  -1 0.60850 1.43488   3
   2  11  -1 0.28828 1.30049   7
   2  11  -1 1.60213 1.17823   6
  -2 -11   1 1.64083 0.94265   1
  -2 -11   1 0.27489 1.14718   5
  -2 -11   1 -0.1148 1.10781   4
   1  11  -1 8.14902 2.21656   7
   1  11  -1 10.5782 2.16523   2
   1  11  -1 9.12006 2.60132   3
   1  11  -1 8.06899 2.00728   6
  -1 -11   1 11.9064 2.66643   5
  -1 -11   1 10.5604 2.12610   2
  -1 -11   1 11.0931 1.84311   1
  -1 -11   1 8.87318 2.05791   4
   0  11  -1 -0.0968 1.00724   2
   0  11  -1 0.10694 0.96218   7
   0  11  -1 -0.8144 0.76605   3
   0  11  -1 -1.6451 0.70872   6
   0 -11   1 0.40158 0.63356   1
   0 -11   1 -0.3116 0.96377   2
   0 -11   1 -0.8295 1.07921   5
   0 -11   1 -0.3183 0.59196   4
  -1  11  -1 7.86441 2.20817   2
  -1  11  -1 13.1136 2.63178   3
  -1  11  -1 8.81688 2.03463   6
  -1  11  -1 8.55603 2.07964   7
   1 -11   1 9.73354 2.05111   4
   1 -11   1 7.97047 1.38979   1
   1 -11   1 13.3757 2.90314   5
   1 -11   1 11.0602 2.41178   2
  -2  11  -1 2.92897 1.49937   2
  -2  11  -1 1.48113 1.48157   3
  -2  11  -1 1.03653 1.22611   6
   2 -11   1 2.08116 1.70946   5
   2 -11   1 -0.1084 1.22439   2
   2 -11   1 0.56599 1.16882   4
  -3  11  -1 1.71346 1.43987   6
  -3  11  -1 2.14358 1.62723   3
  -3  11  -1 1.63819 1.51842   2
   3 -11   1 1.92730 1.70164   2
   3 -11   1 1.22392 1.39442   4
   3 -11   1 6.21014 2.25696   5
  -4  11  -1 187.640 16.2082   3
  -4  11  -1 180.680 16.3872   6
  -4  11  -1 179.195 17.0160   2
   4 -11   1 192.604 16.4385   4
   4 -11   1 193.612 17.2294   2
   4 -11   1 170.776 17.1668   5
  -5  11  -1 -2.6012 0.88824   3
  -5  11  -1 -0.2318 1.35992   6
  -5  11  -1 0.43530 1.85331   2
   5 -11   1 1.36194 1.99052   2
   5 -11   1 0.75861 1.92370   5
   5 -11   1 1.23765 1.48882   4
  -6  11  -1 15.3687 2.88409   3
  -6  11  -1 19.6120 3.54597   6
  -6  11  -1 11.3772 3.25589   2
   6 -11   1 13.7328 2.98620   4
   6 -11   1 20.9739 4.74568   5
   6 -11   1 10.9757 3.36453   2
  -7  11  -1 5.90011 2.47832   2
  -7  11  -1 2.97112 1.90048   6
  -7  11  -1 5.17631 1.91656   3
   7 -11   1 1.88242 2.06888   5
   7 -11   1 6.05498 2.39353   4
   7 -11   1 3.21547 2.10038   2
  -8  11  -1 0.67989 1.50035   2
  -8  11  -1 0.44671 1.28941   3
  -8  11  -1 3.13417 1.91578   6
   8 -11   1 -0.4315 1.69287   4
   8 -11   1 -0.8467 1.58705   5
   8 -11   1 0.45944 1.62303   2
  -9  11  -1 1.50521 1.48006   6
  -9  11  -1 -1.3200 2.05026   2
   9 -11   1 0.20852 2.67416   5
   9 -11   1 -0.9941 1.54887   4
   9 -11   1 -0.4164 2.03888   2
 -10  11  -1 0.76884 2.02458   6
 -10  11  -1 1.60722 2.08186   2
  10 -11   1 1.58879 2.39043   5
  10 -11   1 -2.3480 1.25441   2
  10 -11   1 2.12552 2.15321   4
 -11  11  -1 5.08051 2.31796   6
 -11  11  -1 10.1442 3.76847   2
  11 -11   1 6.40781 3.99982   5
  11 -11   1 13.2985 4.39512   2
  11 -11   1 12.6732 3.86961   4
  12  10  -1 10.9095 3.84309   3
 -12 -10   1 13.0623 3.55062   4
  11  10  -1 27.4304 5.65046   3
  11  10  -1 15.5396 4.69318   7
 -11 -10   1 21.8567 4.44016   1
 -11 -10   1 25.8087 4.49679   4
  10  10  -1 66.5907 9.54410   3
  10  10  -1 80.3087 10.9664   7
 -10 -10   1 68.9509 8.91565   1
 -10 -10   1 83.1879 8.23210   4
   9  10  -1 -5.0162 1.84987   7
   9  10  -1 -0.3760 1.30240   3
  -9 -10   1 -0.2397 1.21515   1
  -9 -10   1 -0.2737 1.49041   4
   8  10  -1 10.4179 3.57103   3
   8  10  -1 13.9531 4.18047   7
  -8 -10   1 12.5731 3.03853   1
  -8 -10   1 13.1639 2.63751   4
   7  10  -1 1.30767 1.44983   7
   7  10  -1 0.76710 1.66658   3
  -7 -10   1 3.18258 2.20978   5
  -7 -10   1 -0.7125 0.74391   4
  -7 -10   1 0.08894 0.95559   1
   6  10  -1 63.8426 6.02893   6
   6  10  -1 63.9737 8.21771   3
   6  10  -1 58.1516 8.13989   7
  -6 -10   1 64.5709 6.19079   5
  -6 -10   1 55.3912 6.33645   1
  -6 -10   1 62.7129 6.35740   4
   5  10  -1 188.815 18.7198   7
   5  10  -1 192.461 18.7204   3
   5  10  -1 197.510 17.4794   6
  -5 -10   1 220.519 17.8245   4
  -5 -10   1 190.370 17.7728   1
  -5 -10   1 236.869 17.8445   5
   4  10  -1 72.9577 8.33686   7
   4  10  -1 77.4126 7.47705   6
   4  10  -1 76.1371 8.47133   3
  -4 -10   1 78.3867 7.64770   1
  -4 -10   1 82.8953 7.60509   4
  -4 -10   1 91.2526 7.80672   5
   3  10  -1 3.38465 1.77552   3
   3  10  -1 2.65549 1.15064   6
   3  10  -1 3.36587 1.46663   7
  -3 -10   1 2.85075 1.13834   4
  -3 -10   1 2.32662 1.15409   1
  -3 -10   1 2.80749 1.32727   5
   2  10  -1 1.13442 1.10295   7
   2  10  -1 -0.4837 0.79728   2
   2  10  -1 0.38750 1.18968   3
   2  10  -1 0.05211 0.86683   6
  -2 -10   1 1.81806 0.95385   4
  -2 -10   1 -0.0661 0.65014   1
  -2 -10   1 0.78003 1.07622   5
   1  10  -1 16.4563 3.20664   3
   1  10  -1 19.0531 2.88812   6
   1  10  -1 15.6426 2.58079   2
   1  10  -1 19.8566 3.15945   7
  -1 -10   1 16.2782 2.66674   2
  -1 -10   1 15.1636 2.93477   5
  -1 -10   1 20.7933 2.45252   1
  -1 -10   1 16.0941 2.63385   4
   0  10  -1 0.04814 1.07949   3
   0  10  -1 -0.4435 0.81476   6
   0  10  -1 1.27659 0.93178   2
   0  10  -1 0.93044 0.93484   7
   0 -10   1 -0.2963 0.89172   5
   0 -10   1 -0.2440 0.81333   4
   0 -10   1 0.37320 1.01494   2
   0 -10   1 -0.2843 0.52555   1
  -1  10  -1 19.9074 2.91785   6
  -1  10  -1 18.2913 3.03081   3
  -1  10  -1 20.6387 2.79521   7
  -1  10  -1 17.9938 3.12962   2
   1 -10   1 14.3632 2.96439   5
   1 -10   1 15.8724 2.70699   4
   1 -10   1 15.6392 2.02536   1
   1 -10   1 20.7413 3.32814   2
  -2  10  -1 0.38592 1.03224   2
  -2  10  -1 1.61067 1.17525   6
  -2  10  -1 -0.9989 0.48588   3
  -2  10  -1 0.34644 0.80561   7
   2 -10   1 -0.0069 0.88433   5
   2 -10   1 -0.5069 0.97704   2
   2 -10   1 0.80061 0.56229   1
   2 -10   1 1.59987 0.93544   4
  -3  10  -1 0.67947 0.98124   6
  -3  10  -1 2.62872 1.38939   3
  -3  10  -1 2.22717 1.65294   2
   3 -10   1 1.02567 1.46513   2
   3 -10   1 3.09377 1.24838   4
   3 -10   1 2.27511 1.82872   5
  -4  10  -1 78.4724 7.34353   3
  -4  10  -1 69.4274 8.01240   2
  -4  10  -1 78.6958 7.55388   6
   4 -10   1 70.3817 8.26679   5
   4 -10   1 71.9603 8.11150   2
   4 -10   1 79.4527 7.56502   4
  -5  10  -1 200.794 17.0355   6
  -5  10  -1 220.435 16.7397   3
  -5  10  -1 164.937 17.3449   2
   5 -10   1 181.619 16.8972   4
   5 -10   1 168.962 17.7491   5
   5 -10   1 209.135 17.9222   2
  -6  10  -1 70.1898 6.19851   3
  -6  10  -1 55.0326 6.25374   6
  -6  10  -1 45.3958 7.31881   2
   6 -10   1 60.2314 8.43419   5
   6 -10   1 58.0789 8.00133   2
   6 -10   1 59.2544 6.54420   4
  -7  10  -1 0.11555 1.16552   3
  -7  10  -1 -0.0035 1.82881   2
  -7  10  -1 -1.7194 1.29219   6
   7 -10   1 0.73888 1.63145   4
   7 -10   1 -0.9696 1.63750   5
   7 -10   1 0.30970 1.51099   2
  -8  10  -1 20.1537 3.17790   3
  -8  10  -1 21.3511 4.29539   2
  -8  10  -1 16.7709 3.57671   6
   8 -10   1 17.3596 4.62117   5
   8 -10   1 15.7086 3.54992   4
   8 -10   1 18.3722 4.38594   2
  -9  10  -1 1.21463 1.70427   6
  -9  10  -1 1.22879 2.16336   2
  -9  10  -1 1.77718 1.36326   3
   9 -10   1 1.20504 2.34633   5
   9 -10   1 -0.9801 1.45186   4
   9 -10   1 1.95051 2.43752   2
 -10  10  -1 77.2778 7.66862   6
 -10  10  -1 50.7038 8.47846   2
  10 -10   1 74.2847 9.88911   2
  10 -10   1 58.6189 8.19247   4
  10 -10   1 61.8833 9.63401   5
 -11  10  -1 20.3219 5.14881   2
 -11  10  -1 21.3163 4.32896   6
  11 -10   1 28.7784 6.10129   2
  11 -10   1 22.9365 4.64922   4
  11 -10   1 24.8156 6.04622   5
 -12  10  -1 9.42155 3.21848   6
  12 -10   1 14.9114 5.65015   5
  12   9  -1 1.26844 2.31515   3
  12   9  -1 -2.2272 1.25215   1
  12   9  -1 1.64030 2.58879   7
 -12  -9   1 -0.4247 1.89677   4
 -12  -9   1 0.37222 1.71050   1
  11   9  -1 32.3589 6.59736   7
  11   9  -1 28.3798 5.29787   1
  11   9  -1 31.9676 5.94136   3
 -11  -9   1 44.4971 5.71845   4
 -11  -9   1 27.1682 5.08574   1
  10   9  -1 17.5328 5.14358   7
  10   9  -1 29.8120 5.56312   3
  10   9  -1 29.1022 5.08252   1
 -10  -9   1 30.2322 4.90463   1
 -10  -9   1 23.1907 4.15311   4
   9   9  -1 37.8224 5.89617   1
   9   9  -1 28.5744 6.22645   7
   9   9  -1 40.5964 6.41109   3
  -9  -9   1 47.9709 6.09698   1
  -9  -9   1 35.2006 5.04541   4
   8   9  -1 68.4972 8.55564   3
   8   9  -1 58.2928 7.61749   1
   8   9  -1 47.9656 8.13110   7
  -8  -9   1 75.6725 6.89578   4
  -8  -9   1 59.3246 7.46530   1
   7   9  -1 80.4315 9.27689   3
   7   9  -1 80.7945 9.57048   7
   7   9  -1 86.2400 8.87506   1
  -7  -9   1 100.658 8.21820   5
  -7  -9   1 70.9813 8.43083   1
  -7  -9   1 92.2942 8.45392   4
   6   9  -1 64.0519 8.65120   7
   6   9  -1 66.3669 6.51878   6
   6   9  -1 65.8256 8.37536   3
  -6  -9   1 68.0328 7.10970   1
  -6  -9   1 70.9600 6.89623   4
  -6  -9   1 76.3604 6.75802   5
   5   9  -1 8.00321 1.66914   6
   5   9  -1 9.95242 2.73194   3
   5   9  -1 4.34029 2.24487   7
  -5  -9   1 11.8587 2.01269   5
  -5  -9   1 9.25571 2.03588   1
  -5  -9   1 6.80486 1.69252   4
   4   9  -1 8.12111 2.46167   3
   4   9  -1 10.0283 2.55104   7
   4   9  -1 11.4832 1.95110   6
  -4  -9   1 15.2610 2.26059   4
  -4  -9   1 8.31590 1.86920   5
  -4  -9   1 7.32720 1.87213   1
   3   9  -1 12.6546 2.22056   6
   3   9  -1 13.4224 2.87520   7
   3   9  -1 14.9458 2.98274   3
  -3  -9   1 14.9504 2.44477   5
  -3  -9   1 16.2342 2.42355   1
  -3  -9   1 17.3623 2.43700   4
   2   9  -1 23.5805 3.63154   7
   2   9  -1 20.6772 2.63966   2
   2   9  -1 19.7957 3.47244   3
   2   9  -1 20.6702 3.03795   6
  -2  -9   1 22.7808 3.23815   5
  -2  -9   1 21.5396 2.79066   1
  -2  -9   1 24.6769 3.05617   4
   1   9  -1 -0.4664 0.55949   2
   1   9  -1 0.28058 0.86810   7
   1   9  -1 -0.1789 0.72310   6
   1   9  -1 -0.0618 0.72324   3
  -1  -9   1 0.55023 0.58056   1
  -1  -9   1 1.60131 1.06783   5
  -1  -9   1 1.32092 0.89804   2
  -1  -9   1 0.62999 0.89053   4
   0   9  -1 0.51556 0.83446   2
   0   9  -1 -0.3939 0.81738   6
   0   9  -1 0.36111 0.73617   7
   0   9  -1 0.61204 0.97122   3
   0  -9   1 0.02557 0.54676   1
   0  -9   1 -0.5484 0.76855   2
   0  -9   1 0.99561 0.75043   4
   0  -9   1 -0.5037 0.93358   5
  -1   9  -1 0.65795 0.80256   7
  -1   9  -1 0.45959 0.68012   6
  -1   9  -1 0.28394 0.91536   2
  -1   9  -1 0.27804 0.89396   3
   1  -9   1 -0.5148 0.78756   4
   1  -9   1 0.62343 0.50572   1
   1  -9   1 -0.1261 0.89390   2
   1  -9   1 0.14223 0.72616   5
  -2   9  -1 21.7725 3.62876   2
  -2   9  -1 20.2729 3.10124   3
  -2   9  -1 23.2771 3.21962   6
  -2   9  -1 21.8682 2.54719   7
   2  -9   1 22.3918 3.61295   2
   2  -9   1 19.4952 3.64043   5
   2  -9   1 23.8001 2.23550   1
   2  -9   1 20.9624 3.09644   4
  -3   9  -1 14.1904 2.47563   3
  -3   9  -1 11.1893 2.82404   2
  -3   9  -1 13.8380 2.03703   7
  -3   9  -1 16.4318 2.75223   6
   3  -9   1 16.2762 1.72578   1
   3  -9   1 16.0029 3.38797   5
   3  -9   1 15.3041 3.08362   2
   3  -9   1 19.0562 2.83461   4
  -4   9  -1 10.4535 1.97200   3
  -4   9  -1 8.24051 2.39770   2
  -4   9  -1 13.7035 2.49319   6
   4  -9   1 8.47143 1.95127   4
   4  -9   1 8.97763 2.71058   5
   4  -9   1 11.6684 2.69373   2
  -5   9  -1 7.68969 1.96299   6
  -5   9  -1 9.15628 2.87991   2
  -5   9  -1 8.73162 1.88618   3
   5  -9   1 6.03602 2.34647   5
   5  -9   1 9.44582 2.72320   2
   5  -9   1 7.55628 2.11787   4
  -6   9  -1 79.8652 6.70584   3
  -6   9  -1 68.5928 6.93367   6
  -6   9  -1 60.7610 8.25746   2
   6  -9   1 69.5662 8.70016   2
   6  -9   1 65.6236 8.78770   5
   6  -9   1 53.0619 7.29638   4
  -7   9  -1 77.1081 8.99472   2
  -7   9  -1 97.1853 7.84111   3
  -7   9  -1 87.1615 8.22013   6
   7  -9   1 62.9475 9.61771   5
   7  -9   1 72.7639 8.19739   4
   7  -9   1 75.4881 9.85179   2
  -8   9  -1 62.6119 8.56799   2
  -8   9  -1 69.0179 6.36721   3
  -8   9  -1 65.6763 6.84255   6
   8  -9   1 61.4755 7.60703   4
   8  -9   1 54.8818 8.27216   2
   8  -9   1 55.4590 8.76087   5
  -9   9  -1 47.0040 7.03310   2
  -9   9  -1 45.1859 5.80070   6
  -9   9  -1 42.4464 4.92604   3
   9  -9   1 33.4433 6.67897   5
   9  -9   1 40.4488 5.80255   4
   9  -9   1 26.9208 5.92541   2
 -10   9  -1 27.9222 5.44324   2
 -10   9  -1 22.9615 4.25399   6
  10  -9   1 20.8553 5.29919   5
  10  -9   1 18.9347 4.02269   4
  10  -9   1 23.8246 5.27642   2
 -11   9  -1 22.5673 4.98561   2
 -11   9  -1 34.3050 5.04524   6
  11  -9   1 13.8232 4.15519   2
  11  -9   1 26.8091 4.88467   4
  11  -9   1 24.1353 5.79190   5
 -12   9  -1 -1.1946 1.46402   2
 -12   9  -1 -0.7116 1.88822   6
  12  -9   1 -0.7787 1.89851   4
  12  -9   1 1.74720 3.39515   5
  12  -9   1 0.18772 1.94081   2
  13   8  -1 28.6362 5.75383   3
 -13  -8   1 35.3573 5.56923   4
  12   8  -1 11.2832 4.28411   7
  12   8  -1 12.3309 3.61194   1
  12   8  -1 7.28387 3.19036   3
 -12  -8   1 7.04738 2.84168   1
 -12  -8   1 12.1768 3.40957   4
  11   8  -1 -0.8530 1.28310   1
  11   8  -1 -0.2642 1.78607   7
  11   8  -1 1.17784 2.25183   3
 -11  -8   1 -0.4315 1.51005   4
 -11  -8   1 1.95735 1.77119   1
  10   8  -1 1.34105 2.89192   7
  10   8  -1 2.95166 1.86264   3
  10   8  -1 3.28194 2.25699   1
 -10  -8   1 5.15545 2.40292   1
 -10  -8   1 5.24771 2.15478   4
   9   8  -1 2.37591 2.12743   3
   9   8  -1 -0.1997 0.95624   1
   9   8  -1 -3.4842 1.71189   7
  -9  -8   1 0.91696 1.48682   4
  -9  -8   1 2.02304 1.54717   1
   8   8  -1 1.37043 1.34539   1
   8   8  -1 1.64338 1.51933   3
   8   8  -1 -0.0438 1.56710   7
  -8  -8   1 -0.5051 1.13735   4
  -8  -8   1 1.22059 1.08279   1
  -8  -8   1 0.01541 1.11570   5
   7   8  -1 20.0453 4.16587   3
   7   8  -1 26.7218 4.26583   1
   7   8  -1 27.6317 3.44310   6
   7   8  -1 31.0611 5.44818   7
  -7  -8   1 23.5787 4.01910   1
  -7  -8   1 33.4006 3.40454   5
  -7  -8   1 29.8642 4.02042   4
   6   8  -1 -1.1542 1.09937   1
   6   8  -1 -0.2716 0.98129   3
   6   8  -1 -2.3586 1.48872   7
   6   8  -1 1.83480 0.91225   6
  -6  -8   1 -0.7071 1.08964   1
  -6  -8   1 0.64793 0.88999   5
  -6  -8   1 1.01649 0.90538   4
   5   8  -1 37.6641 5.48940   7
   5   8  -1 39.1860 5.37844   3
   5   8  -1 29.4938 4.39558   1
   5   8  -1 31.6243 3.64917   6
  -5  -8   1 34.0637 4.47073   1
  -5  -8   1 40.8254 3.93693   5
  -5  -8   1 42.5482 4.06278   4
   4   8  -1 8.22609 2.24698   3
   4   8  -1 2.39837 1.76208   7
   4   8  -1 6.74093 1.46538   6
  -4  -8   1 8.58834 1.63954   5
  -4  -8   1 10.6733 1.75180   4
  -4  -8   1 6.80364 1.66629   1
   3   8  -1 7.37451 0.98302   2
   3   8  -1 5.96981 1.42890   6
   3   8  -1 6.79680 2.00160   3
   3   8  -1 7.73815 2.16421   7
  -3  -8   1 10.7736 1.81528   5
  -3  -8   1 5.76605 1.41625   1
  -3  -8   1 8.23820 1.56184   4
   2   8  -1 100.863 9.26397   6
   2   8  -1 96.4277 9.72301   3
   2   8  -1 106.754 8.97919   2
   2   8  -1 94.3845 9.65435   7
  -2  -8   1 112.241 9.41743   5
  -2  -8   1 96.9217 9.09098   1
  -2  -8   1 109.135 8.99439   2
  -2  -8   1 113.807 9.27571   4
   1   8  -1 206.357 17.6878   6
   1   8  -1 206.910 17.5921   2
   1   8  -1 193.287 17.8815   7
   1   8  -1 222.718 18.1321   3
  -1  -8   1 204.723 17.3894   1
  -1  -8   1 228.118 17.6637   4
  -1  -8   1 216.549 17.9049   5
  -1  -8   1 202.708 17.5847   2
   0   8  -1 -1.1076 0.78716   2
   0   8  -1 0.79465 0.83367   7
   0   8  -1 1.28584 0.84390   3
   0   8  -1 0.54137 0.88490   6
   0  -8   1 0.41123 0.82839   4
   0  -8   1 1.39290 1.04299   2
   0  -8   1 0.10252 0.93690   5
   0  -8   1 0.07074 0.48675   1
  -1   8  -1 202.526 17.4644   6
  -1   8  -1 195.595 17.6827   2
  -1   8  -1 191.748 17.2269   7
  -1   8  -1 224.714 17.6434   3
   1  -8   1 218.427 16.9235   1
   1  -8   1 191.571 17.8500   5
   1  -8   1 219.257 17.4534   4
   1  -8   1 204.510 17.7704   2
  -2   8  -1 109.878 9.55869   6
  -2   8  -1 114.919 9.49399   3
  -2   8  -1 106.280 9.04265   7
  -2   8  -1 91.9646 9.71045   2
   2  -8   1 99.5432 9.83587   2
   2  -8   1 83.6774 9.76544   5
   2  -8   1 111.202 9.46497   4
   2  -8   1 115.472 8.82777   1
  -3   8  -1 9.32150 1.74514   3
  -3   8  -1 6.45458 1.08262   7
  -3   8  -1 6.94764 1.70265   6
  -3   8  -1 5.13595 1.87632   2
   3  -8   1 5.60140 1.60918   4
   3  -8   1 6.25107 1.93955   5
   3  -8   1 8.57870 2.15127   2
   3  -8   1 10.1380 1.24532   1
  -4   8  -1 6.94858 1.23148   7
  -4   8  -1 8.06922 1.57513   3
  -4   8  -1 7.08048 2.17585   2
  -4   8  -1 8.42842 1.86485   6
   4  -8   1 7.43949 2.26024   2
   4  -8   1 6.17855 2.14058   5
   4  -8   1 10.1487 1.37760   1
   4  -8   1 3.95776 1.50104   4
  -5   8  -1 29.4627 4.15106   6
  -5   8  -1 27.1095 4.73308   2
  -5   8  -1 34.2465 3.69921   3
   5  -8   1 34.1071 4.49339   4
   5  -8   1 29.1644 5.05072   5
   5  -8   1 40.1665 3.42482   1
   5  -8   1 31.4914 5.01199   2
  -6   8  -1 0.78161 0.90035   3
  -6   8  -1 -0.9189 0.97597   6
  -6   8  -1 -2.6338 1.42565   2
   6  -8   1 -0.1838 1.19821   4
   6  -8   1 0.34356 1.68334   5
   6  -8   1 -0.6083 1.56710   2
  -7   8  -1 24.5196 4.67553   2
  -7   8  -1 29.7981 4.21600   6
  -7   8  -1 33.2858 3.84118   3
   7  -8   1 25.1906 4.83671   2
   7  -8   1 30.4356 4.48869   4
   7  -8   1 30.3886 5.37697   5
  -8   8  -1 0.84921 1.75431   2
  -8   8  -1 2.06726 1.22131   3
  -8   8  -1 1.33755 1.53154   6
   8  -8   1 2.12731 2.12208   2
   8  -8   1 0.06314 1.45506   5
   8  -8   1 -2.1854 1.16380   4
  -9   8  -1 0.40930 1.30818   2
  -9   8  -1 0.27686 1.04731   3
  -9   8  -1 0.51128 1.43014   6
   9  -8   1 1.45878 1.75618   5
   9  -8   1 -0.1313 1.10530   4
   9  -8   1 2.10721 1.93872   2
 -10   8  -1 2.66377 2.35289   2
 -10   8  -1 4.76731 2.18154   6
  10  -8   1 4.00112 2.13220   4
  10  -8   1 1.16670 2.28602   2
  10  -8   1 4.32752 3.06618   5
 -11   8  -1 1.44710 1.86190   6
 -11   8  -1 2.01133 2.35990   2
  11  -8   1 -1.3420 1.52826   4
  11  -8   1 -1.6746 2.32628   5
  11  -8   1 0.80857 2.39409   2
 -12   8  -1 8.63604 3.67160   2
 -12   8  -1 6.51676 2.79010   6
  12  -8   1 12.2932 4.37991   2
  12  -8   1 12.9166 3.60254   4
  12  -8   1 8.75759 3.98930   5
 -13   8  -1 28.8894 5.04021   6
 -13   8  -1 25.6931 6.14995   5
 -13   8  -1 24.4496 6.16733   2
  13  -8   1 27.1823 6.69965   5
  13  -8   1 27.8876 6.30135   2
  13   7  -1 0.43481 3.15612   7
  13   7  -1 -1.0114 2.00901   3
  13   7  -1 -1.3460 2.18991   1
 -13  -7   1 0.29770 2.07940   4
 -13  -7   1 -1.6122 2.22995   1
  12   7  -1 -0.1242 2.01346   7
  12   7  -1 -2.4708 1.50767   3
  12   7  -1 -0.1227 1.52816   1
 -12  -7   1 3.32408 1.90079   4
 -12  -7   1 3.21459 1.91979   1
  11   7  -1 13.5459 3.56331   3
  11   7  -1 11.2006 4.07285   7
  11   7  -1 11.5757 3.29458   1
 -11  -7   1 9.09997 2.80561   1
 -11  -7   1 15.7296 3.26386   4
  10   7  -1 2.77032 2.09412   1
  10   7  -1 -1.3848 1.42131   7
  10   7  -1 1.40489 1.92010   3
 -10  -7   1 0.36269 1.09083   4
 -10  -7   1 1.78634 1.76533   1
   9   7  -1 44.1951 6.51027   1
   9   7  -1 49.4549 7.88793   7
   9   7  -1 50.6189 6.96362   3
  -9  -7   1 53.2440 5.85548   4
  -9  -7   1 59.3711 5.89136   5
  -9  -7   1 48.7778 6.51299   1
   8   7  -1 407.396 35.4491   1
   8   7  -1 392.767 35.6875   3
   8   7  -1 346.225 35.9738   7
  -8  -7   1 384.788 35.2014   1
  -8  -7   1 453.103 35.0912   4
  -8  -7   1 496.504 34.7449   5
   7   7  -1 299.591 24.1558   6
   7   7  -1 288.765 25.0175   1
   7   7  -1 270.119 25.7538   7
   7   7  -1 270.592 25.2991   3
  -7  -7   1 325.127 24.2929   5
  -7  -7   1 295.803 24.5933   4
  -7  -7   1 266.036 24.7522   1
   6   7  -1 53.2865 6.83611   3
   6   7  -1 45.3140 6.91268   7
   6   7  -1 52.6314 5.88478   1
   6   7  -1 52.2918 5.16667   6
  -6  -7   1 63.8633 5.34604   5
  -6  -7   1 54.3101 5.81378   1
  -6  -7   1 54.2799 5.54574   4
   5   7  -1 141.300 14.9261   7
   5   7  -1 159.620 14.9365   3
   5   7  -1 158.456 13.8922   6
   5   7  -1 170.690 14.5788   1
  -5  -7   1 185.598 14.0209   5
  -5  -7   1 147.091 14.2712   1
  -5  -7   1 180.570 14.2495   4
   4   7  -1 0.32441 0.67869   6
   4   7  -1 0.36447 0.85064   1
   4   7  -1 1.35403 1.20450   7
   4   7  -1 0.94202 0.98000   3
  -4  -7   1 2.12854 0.84015   4
  -4  -7   1 1.22366 0.88656   1
  -4  -7   1 1.18812 0.72786   5
   3   7  -1 6.31687 1.96733   7
   3   7  -1 5.46965 1.81989   3
   3   7  -1 7.92529 0.87488   2
   3   7  -1 10.2857 0.86353   2
   3   7  -1 8.80058 1.56562   6
  -3  -7   1 9.72294 1.61679   5
  -3  -7   1 8.79848 1.62438   1
  -3  -7   1 9.63819 1.60224   4
   2   7  -1 34.3163 3.20552   2
   2   7  -1 34.5360 4.32870   3
   2   7  -1 36.7890 3.56688   6
   2   7  -1 31.1050 4.21550   7
  -2  -7   1 32.8755 3.48406   5
  -2  -7   1 33.6683 3.44365   4
  -2  -7   1 32.0161 3.38793   1
   1   7  -1 560.993 45.3072   3
   1   7  -1 522.273 45.1762   7
   1   7  -1 539.940 44.9463   6
   1   7  -1 561.167 44.8772   2
  -1  -7   1 537.180 44.7204   1
  -1  -7   1 586.194 44.9014   4
  -1  -7   1 550.939 44.8698   2
  -1  -7   1 561.792 45.1062   5
   0   7  -1 0.20126 0.75168   7
   0   7  -1 0.10602 0.75989   3
   0   7  -1 0.07056 0.74180   2
   0   7  -1 0.34077 0.53348   6
   0  -7   1 -0.2194 0.36535   1
   0  -7   1 0.18875 0.74039   5
   0  -7   1 0.20258 0.62408   4
   0  -7   1 0.14696 0.63540   2
  -1   7  -1 552.782 44.8500   3
  -1   7  -1 542.472 45.0600   2
  -1   7  -1 537.773 44.5955   7
  -1   7  -1 545.710 44.8228   6
   1  -7   1 577.232 44.3208   1
   1  -7   1 538.122 45.2045   5
   1  -7   1 541.600 45.1002   2
   1  -7   1 559.694 44.7614   4
  -2   7  -1 35.1526 3.66305   3
  -2   7  -1 31.5406 3.66890   6
  -2   7  -1 41.0336 4.17503   2
  -2   7  -1 32.6086 3.30164   7
   2  -7   1 32.8513 4.57409   5
   2  -7   1 32.9611 4.48632   2
   2  -7   1 35.8462 3.70075   4
   2  -7   1 40.3594 3.21976   1
  -3   7  -1 7.01564 1.63499   6
  -3   7  -1 9.85530 2.15270   2
  -3   7  -1 6.46633 0.97783   7
  -3   7  -1 8.77720 1.54444   3
   3  -7   1 7.88228 2.05569   5
   3  -7   1 10.9895 1.25038   1
   3  -7   1 6.84607 1.82974   2
   3  -7   1 4.93924 1.46823   4
  -4   7  -1 1.74930 0.39722   7
  -4   7  -1 1.42460 0.48306   7
  -4   7  -1 -0.2477 0.62330   3
  -4   7  -1 0.21583 1.19450   2
  -4   7  -1 2.32913 1.16815   6
   4  -7   1 0.23250 1.10691   2
   4  -7   1 0.58431 0.71333   4
   4  -7   1 1.79306 0.62844   1
   4  -7   1 0.98342 1.22623   5
  -5   7  -1 148.931 14.1762   6
  -5   7  -1 169.149 13.9220   3
  -5   7  -1 173.345 13.2848   7
  -5   7  -1 140.447 14.7441   2
   5  -7   1 179.682 13.7455   1
   5  -7   1 138.253 14.9570   5
   5  -7   1 162.734 15.0571   2
   5  -7   1 167.982 14.4153   4
  -6   7  -1 45.4941 6.61369   2
  -6   7  -1 47.9597 5.38381   6
  -6   7  -1 60.9625 5.13627   3
   6  -7   1 49.6355 5.50406   4
   6  -7   1 44.1138 6.56933   2
   6  -7   1 42.0479 6.60852   5
   6  -7   1 54.7831 4.91918   1
  -7   7  -1 328.001 23.2100   3
  -7   7  -1 282.934 23.5986   6
  -7   7  -1 259.161 24.3049   2
   7  -7   1 267.434 24.4666   2
   7  -7   1 261.854 23.6863   4
   7  -7   1 238.982 24.4895   5
  -8   7  -1 453.438 33.4471   3
  -8   7  -1 364.131 34.6570   2
  -8   7  -1 420.346 33.9810   6
   8  -7   1 398.070 34.1437   4
   8  -7   1 405.349 35.0377   2
   8  -7   1 362.686 35.0484   5
  -9   7  -1 51.5113 4.86476   3
  -9   7  -1 48.0775 5.84336   6
  -9   7  -1 32.6574 6.24858   2
   9  -7   1 42.8610 6.99207   5
   9  -7   1 37.2028 6.49890   2
   9  -7   1 49.5554 6.24820   4
 -10   7  -1 0.41154 1.50828   6
 -10   7  -1 4.78105 1.74716   3
 -10   7  -1 2.50206 2.36225   2
  10  -7   1 0.56463 2.27647   5
  10  -7   1 2.58222 2.50142   2
  10  -7   1 2.37269 1.81168   4
 -11   7  -1 6.44200 3.02511   2
 -11   7  -1 13.1370 3.11920   6
  11  -7   1 13.4778 3.84691   2
  11  -7   1 7.56956 3.55689   5
  11  -7   1 12.8875 3.41528   4
 -12   7  -1 -0.4523 1.60708   6
 -12   7  -1 0.52676 2.03922   2
 -12   7  -1 -0.4996 1.48271   5
  12  -7   1 2.95645 2.80033   5
  12  -7   1 -1.8533 2.10341   2
  12  -7   1 1.53738 2.13374   4
 -13   7  -1 -1.0772 2.18871   5
 -13   7  -1 0.75396 2.67677   2
 -13   7  -1 -0.1866 1.90889   6
  13  -7   1 -1.0349 2.37396   2
  13  -7   1 -0.5441 1.95778   5
  13   6  -1 -0.9400 1.78632   3
  13   6  -1 0.59856 2.15986   7
  13   6  -1 -0.6077 2.33227   1
 -13  -6   1 -0.9832 1.70701   4
 -13  -6   1 0.88485 2.15081   1
  12   6  -1 6.22480 3.66058   7
  12   6  -1 8.41449 3.26161   1
  12   6  -1 7.75372 2.93619   3
 -12  -6   1 10.0742 2.90329   4
 -12  -6   1 12.4182 3.25118   1
  11   6  -1 2.79709 2.30041   3
  11   6  -1 2.33615 2.27784   7
  11   6  -1 1.58427 2.27084   1
 -11  -6   1 0.85779 1.82405   1
 -11  -6   1 3.33008 1.64194   4
  10   6  -1 1.78106 2.67556   7
  10   6  -1 0.97061 1.85398   1
  10   6  -1 1.54018 2.00730   3
 -10  -6   1 0.93574 1.66574   1
 -10  -6   1 2.38830 1.54058   4
   9   6  -1 11.3680 2.79207   1
   9   6  -1 10.7153 3.27529   7
   9   6  -1 5.65885 2.33841   3
  -9  -6   1 13.1425 2.39473   5
  -9  -6   1 10.7606 2.84105   1
  -9  -6   1 13.3341 2.80790   4
   8   6  -1 21.6072 2.80521   6
   8   6  -1 22.2311 4.03701   3
   8   6  -1 16.4190 3.43577   1
   8   6  -1 13.5624 4.00262   7
  -8  -6   1 17.3861 3.09188   4
  -8  -6   1 26.7995 3.18968   5
  -8  -6   1 16.8343 3.35060   1
   7   6  -1 23.5356 2.99568   6
   7   6  -1 18.5782 4.07512   7
   7   6  -1 26.8963 4.27347   3
   7   6  -1 29.7860 4.22482   1
  -7  -6   1 29.1128 3.03893   5
  -7  -6   1 21.6844 3.61044   1
  -7  -6   1 23.1446 3.35318   4
   6   6  -1 107.781 9.25159   1
   6   6  -1 96.5735 8.40256   6
   6   6  -1 88.8161 9.25849   3
   6   6  -1 87.7996 9.70819   7
  -6  -6   1 84.5534 8.84735   1
  -6  -6   1 100.569 8.76960   4
  -6  -6   1 100.776 8.47454   5
   5   6  -1 84.8133 8.48187   3
   5   6  -1 87.3579 7.56236   6
   5   6  -1 98.2222 8.30351   1
   5   6  -1 79.8562 8.62065   7
  -5  -6   1 73.9207 7.89678   1
  -5  -6   1 86.9137 7.82093   4
  -5  -6   1 91.4112 7.61318   5
   4   6  -1 -0.4440 0.50017   1
   4   6  -1 -0.2057 1.03112   7
   4   6  -1 -0.2400 0.45263   6
   4   6  -1 -0.2174 0.68435   3
  -4  -6   1 -0.4854 0.42905   5
  -4  -6   1 -0.3287 0.44492   1
  -4  -6   1 0.62323 0.75913   4
   3   6  -1 36.4651 3.65963   6
   3   6  -1 40.6713 4.46074   7
   3   6  -1 43.1945 4.08250   1
   3   6  -1 29.8021 4.38734   3
  -3  -6   1 42.9669 3.71130   5
  -3  -6   1 34.6685 3.66717   4
  -3  -6   1 36.1364 3.82970   1
   2   6  -1 252.126 23.5766   7
   2   6  -1 283.288 22.8849   2
   2   6  -1 282.896 23.2113   6
   2   6  -1 282.271 23.6574   3
  -2  -6   1 297.613 23.1825   4
  -2  -6   1 312.253 23.2424   5
  -2  -6   1 256.767 23.1354   1
   1   6  -1 -0.2941 0.39636   2
   1   6  -1 0.32846 0.59058   6
   1   6  -1 -0.1683 0.41423   3
   1   6  -1 -0.1172 0.51557   7
  -1  -6   1 -0.3213 0.40864   2
  -1  -6   1 0.38816 0.56358   4
  -1  -6   1 -0.1783 0.47703   5
  -1  -6   1 0.72548 0.48324   1
   0   6  -1 0.32456 0.56120   2
   0   6  -1 0.18778 0.65339   3
   0   6  -1 -0.3709 0.49034   6
   0   6  -1 0.08875 0.45652   7
   0  -6   1 -0.1077 0.33359   4
   0  -6   1 -1.5116 0.42897   2
   0  -6   1 -0.3658 0.50896   5
   0  -6   1 0.66470 0.43145   1
  -1   6  -1 -0.3661 0.52210   6
  -1   6  -1 0.32427 0.37833   3
  -1   6  -1 -0.1211 0.44801   7
  -1   6  -1 -0.2955 0.55527   2
   1  -6   1 0.53105 0.63011   5
   1  -6   1 0.17732 0.28648   1
   1  -6   1 -0.1739 0.63536   2
   1  -6   1 0.13726 0.56224   4
  -2   6  -1 274.104 23.7738   2
  -2   6  -1 276.200 22.9718   7
  -2   6  -1 267.877 23.4146   6
  -2   6  -1 304.064 23.3418   3
   2  -6   1 282.052 23.4050   4
   2  -6   1 288.236 23.8737   2
   2  -6   1 259.707 23.8497   5
   2  -6   1 304.353 22.9283   1
  -3   6  -1 41.7905 4.01841   6
  -3   6  -1 37.8979 3.28483   7
  -3   6  -1 35.9316 4.23283   2
  -3   6  -1 39.7519 3.73084   3
   3  -6   1 38.9243 3.96405   4
   3  -6   1 45.3755 3.49704   1
   3  -6   1 36.4948 4.93540   5
   3  -6   1 33.9215 3.25615   7
   3  -6   1 35.9962 4.78307   2
  -4   6  -1 -0.3869 0.55642   6
  -4   6  -1 0.10655 0.32879   7
  -4   6  -1 -1.2563 0.87547   2
  -4   6  -1 0.12798 0.22948   7
  -4   6  -1 -0.8187 0.37475   3
   4  -6   1 0.01388 0.71946   4
   4  -6   1 -0.2236 0.89886   5
   4  -6   1 -0.1001 1.02771   2
   4  -6   1 0.45095 0.46872   1
  -5   6  -1 96.1462 7.92663   3
  -5   6  -1 99.9737 7.41952   7
  -5   6  -1 71.5050 8.55317   2
  -5   6  -1 87.8455 8.25600   6
   5  -6   1 75.0500 8.18464   4
   5  -6   1 87.9899 8.89627   2
   5  -6   1 77.5091 8.86740   5
   5  -6   1 94.6217 7.81500   1
  -6   6  -1 93.1413 9.92040   2
  -6   6  -1 101.007 9.35917   6
  -6   6  -1 110.340 8.56136   7
  -6   6  -1 109.429 9.00668   3
   6  -6   1 94.6313 9.44913   4
   6  -6   1 86.8258 9.87547   2
   6  -6   1 88.4202 10.1800   5
   6  -6   1 109.223 9.00226   1
  -7   6  -1 29.2478 3.27752   3
  -7   6  -1 25.5088 3.57621   6
  -7   6  -1 23.6460 4.29797   2
   7  -6   1 27.0802 3.33007   1
   7  -6   1 22.9030 4.31891   2
   7  -6   1 20.4464 3.62139   4
   7  -6   1 23.1770 4.51421   5
  -8   6  -1 22.6664 2.85704   3
  -8   6  -1 24.3824 3.49399   6
  -8   6  -1 6.87317 2.95953   2
   8  -6   1 16.4345 3.91420   2
   8  -6   1 20.4140 3.51573   4
   8  -6   1 22.0477 3.05323   1
   8  -6   1 20.2685 4.42904   5
  -9   6  -1 8.93050 1.94237   3
  -9   6  -1 19.8717 4.01870   2
  -9   6  -1 9.42086 2.38457   6
   9  -6   1 6.11645 2.69827   2
   9  -6   1 10.4418 2.69491   4
   9  -6   1 6.53282 2.73609   5
 -10   6  -1 -0.7751 0.94999   6
 -10   6  -1 2.75183 2.14189   2
 -10   6  -1 1.48130 1.20858   3
  10  -6   1 2.39919 2.43967   2
  10  -6   1 -0.4118 1.51474   4
  10  -6   1 0.24498 1.66822   5
 -11   6  -1 2.26068 2.46494   2
 -11   6  -1 1.39881 1.60827   6
  11  -6   1 -0.4425 2.29309   5
  11  -6   1 2.46657 2.49935   2
  11  -6   1 3.08943 1.99337   4
 -12   6  -1 8.69742 3.05511   5
 -12   6  -1 8.36447 2.66720   6
 -12   6  -1 9.46134 3.40495   2
  12  -6   1 1.81158 2.29053   5
  12  -6   1 12.0549 3.99708   2
  12  -6   1 10.6364 3.26000   4
 -13   6  -1 -3.0758 1.98511   2
 -13   6  -1 -2.0330 2.32966   5
 -13   6  -1 2.29406 1.86542   6
  13  -6   1 4.39995 3.23961   2
  13  -6   1 -1.5268 1.64876   4
  13  -6   1 -0.6998 2.53738   5
  14   5  -1 138.881 13.6549   1
  14   5  -1 142.178 15.2114   7
 -14  -5   1 122.481 13.1216   1
 -14  -5   1 96.8669 14.2445   7
 -14  -5   1 143.240 13.1255   4
  13   5  -1 91.0408 9.51352   3
  13   5  -1 84.6612 10.5008   1
  13   5  -1 85.9515 11.9856   7
 -13  -5   1 82.8796 9.09350   4
 -13  -5   1 81.7101 9.22450   1
  12   5  -1 4.57519 2.69301   1
  12   5  -1 4.54470 3.26682   7
  12   5  -1 3.29318 1.98613   3
 -12  -5   1 3.93237 2.32807   1
 -12  -5   1 1.26689 1.69403   4
  11   5  -1 43.3334 7.21158   7
  11   5  -1 39.0059 5.80731   1
  11   5  -1 30.1684 5.13697   3
 -11  -5   1 28.5446 5.18307   1
 -11  -5   1 41.7631 5.46434   4
  10   5  -1 11.6700 3.26099   1
  10   5  -1 12.3790 3.06161   3
  10   5  -1 12.4906 3.94670   7
 -10  -5   1 18.7105 3.22484   4
 -10  -5   1 15.7899 2.86267   5
 -10  -5   1 11.0402 3.03189   1
   9   5  -1 24.8800 3.57604   6
   9   5  -1 34.7075 5.63365   7
   9   5  -1 25.6055 4.24689   3
   9   5  -1 22.4414 3.99573   1
  -9  -5   1 27.4014 3.58881   5
  -9  -5   1 18.9149 3.43201   4
  -9  -5   1 16.7346 3.59569   1
   8   5  -1 4.41071 2.44426   7
   8   5  -1 2.07345 1.36721   1
   8   5  -1 6.30626 1.43565   6
   8   5  -1 2.06199 1.45594   3
  -8  -5   1 3.21169 1.40251   1
  -8  -5   1 5.23983 1.51105   5
  -8  -5   1 2.77089 1.48813   4
   7   5  -1 3.59721 1.45720   1
   7   5  -1 2.07790 1.32347   3
   7   5  -1 4.24008 1.81839   7
   7   5  -1 1.65039 0.83005   6
  -7  -5   1 2.46408 1.17483   1
  -7  -5   1 0.51510 0.82120   4
  -7  -5   1 4.64765 1.24193   5
   6   5  -1 6.62102 2.37163   7
   6   5  -1 13.4702 2.35705   1
   6   5  -1 9.87846 2.37653   3
   6   5  -1 12.2070 1.72054   6
  -6  -5   1 7.89759 1.85907   1
  -6  -5   1 9.87569 0.92781   2
  -6  -5   1 10.6069 1.89162   4
  -6  -5   1 10.3229 0.91476   2
  -6  -5   1 11.5805 1.76990   5
   5   5  -1 58.6420 6.15504   3
   5   5  -1 57.7805 5.40256   6
   5   5  -1 66.4537 6.07184   1
   5   5  -1 48.2567 6.23025   7
  -5  -5   1 61.3876 5.90537   1
  -5  -5   1 66.9110 5.53827   5
  -5  -5   1 59.6047 5.66104   4
   4   5  -1 114.089 10.4390   3
   4   5  -1 119.425 10.2014   1
   4   5  -1 118.192 9.70851   6
   4   5  -1 99.6420 10.4816   7
  -4  -5   1 124.272 9.72171   5
  -4  -5   1 110.515 9.85435   4
  -4  -5   1 107.812 10.0315   1
   3   5  -1 75.3375 7.15157   3
   3   5  -1 74.3981 6.86892   1
   3   5  -1 73.2246 6.56476   6
   3   5  -1 65.1514 7.13390   7
  -3  -5   1 84.6002 6.58004   5
  -3  -5   1 76.3622 6.66600   4
  -3  -5   1 74.2158 6.78680   1
   2   5  -1 27.7097 2.22461   2
   2   5  -1 23.6254 3.22663   7
   2   5  -1 24.3019 2.21378   2
   2   5  -1 21.8476 3.07145   3
   2   5  -1 25.0801 2.53170   6
  -2  -5   1 24.8500 2.46942   5
  -2  -5   1 23.4034 2.48957   4
  -2  -5   1 20.0784 2.44839   1
   1   5  -1 24.8731 2.55878   2
   1   5  -1 24.7077 2.85674   7
   1   5  -1 26.8231 2.67807   6
   1   5  -1 28.0905 2.95359   3
  -1  -5   1 27.0788 2.57662   2
  -1  -5   1 26.1305 2.67898   5
  -1  -5   1 26.0911 2.59783   4
  -1  -5   1 25.3335 2.55118   1
   0   5  -1 0.11977 0.40297   7
   0   5  -1 0.44089 0.48592   2
   0   5  -1 -0.4637 0.37566   3
   0   5  -1 -0.2596 0.39243   6
   0  -5   1 0.07139 0.28100   1
   0  -5   1 -0.1295 0.46794   5
   0  -5   1 0.01602 0.44340   2
   0  -5   1 -0.0652 0.28884   4
  -1   5  -1 28.4859 2.57880   7
  -1   5  -1 23.3987 2.87016   2
  -1   5  -1 26.7716 2.72002   3
  -1   5  -1 24.7162 2.74901   6
   1  -5   1 23.7000 3.18319   2
   1  -5   1 29.1160 2.42300   1
   1  -5   1 24.0775 3.28434   5
   1  -5   1 27.6312 2.73532   4
  -2   5  -1 28.6143 2.58719   3
  -2   5  -1 23.3564 2.22203   7
  -2   5  -1 19.7593 3.05929   2
  -2   5  -1 23.3487 2.64772   6
   2  -5   1 26.2802 2.15924   7
   2  -5   1 19.2067 3.15304   5
   2  -5   1 27.1936 3.40855   2
   2  -5   1 20.8936 2.54156   4
   2  -5   1 27.8415 2.27847   1
  -3   5  -1 71.0318 6.82892   6
  -3   5  -1 87.0675 6.28343   7
  -3   5  -1 83.9935 6.69469   3
  -3   5  -1 74.5859 7.30387   2
   3  -5   1 70.2439 7.30108   2
   3  -5   1 74.1599 7.40668   5
   3  -5   1 64.3646 6.28542   7
   3  -5   1 77.6765 6.92497   4
   3  -5   1 79.6683 6.48618   1
  -4   5  -1 108.365 9.93289   7
  -4   5  -1 105.838 10.4057   6
  -4   5  -1 137.836 9.82571   7
  -4   5  -1 125.164 10.2024   3
  -4   5  -1 129.356 11.1026   2
   4  -5   1 113.599 10.5179   4
   4  -5   1 129.929 10.1408   1
   4  -5   1 104.470 10.8962   2
   4  -5   1 110.415 11.0901   5
  -5   5  -1 67.3530 5.28604   7
  -5   5  -1 57.4936 5.50280   3
  -5   5  -1 51.6971 6.29112   2
  -5   5  -1 61.7459 5.87317   6
   5  -5   1 56.5734 5.92083   4
   5  -5   1 62.0957 6.58411   2
   5  -5   1 50.6513 6.47768   5
   5  -5   1 69.3940 5.61646   1
  -6   5  -1 8.80451 2.27730   2
  -6   5  -1 8.54035 1.91187   6
  -6   5  -1 13.0444 1.67871   7
  -6   5  -1 14.2799 1.91219   3
   6  -5   1 9.98288 2.47535   2
   6  -5   1 11.0779 2.28715   4
   6  -5   1 12.0123 1.90226   1
   6  -5   1 4.41689 2.14099   5
  -7   5  -1 2.19939 1.00676   3
  -7   5  -1 3.11459 1.27231   6
  -7   5  -1 2.67743 1.00466   7
  -7   5  -1 -0.2237 1.22097   2
   7  -5   1 2.27319 1.09693   1
   7  -5   1 1.69184 1.55974   2
   7  -5   1 -0.7555 0.90051   5
   7  -5   1 3.71259 1.52984   4
  -8   5  -1 5.67153 1.45756   3
  -8   5  -1 7.04811 1.78985   6
  -8   5  -1 4.81699 1.40634   7
  -8   5  -1 6.23387 2.29163   2
   8  -5   1 5.29368 1.60751   1
   8  -5   1 3.05102 1.53608   4
   8  -5   1 3.76842 2.02005   2
   8  -5   1 5.50299 2.30770   5
  -9   5  -1 24.7765 3.91983   6
  -9   5  -1 26.2571 4.77121   2
  -9   5  -1 23.5551 3.29358   3
   9  -5   1 28.2289 4.97211   2
   9  -5   1 29.4754 3.93299   1
   9  -5   1 28.8765 4.36741   4
   9  -5   1 24.6659 4.88503   5
 -10   5  -1 16.1585 2.92868   6
 -10   5  -1 12.5192 3.53021   2
 -10   5  -1 16.5293 2.55180   3
  10  -5   1 6.21548 3.10303   2
  10  -5   1 15.8837 4.32829   5
  10  -5   1 9.69365 2.83316   4
 -11   5  -1 36.8404 5.03509   6
 -11   5  -1 46.9356 6.90360   2
 -11   5  -1 32.8780 6.26230   5
  11  -5   1 33.4148 6.15754   2
  11  -5   1 38.5529 5.62763   4
  11  -5   1 26.4178 5.75214   5
 -12   5  -1 3.68199 2.04747   6
 -12   5  -1 0.62245 1.60230   2
 -12   5  -1 -1.4895 1.91146   5
  12  -5   1 -0.6609 1.64060   4
  12  -5   1 0.50065 2.30508   2
  12  -5   1 -0.0856 2.44852   5
 -13   5  -1 81.5635 8.70362   6
 -13   5  -1 80.8570 8.97549   4
 -13   5  -1 92.7196 10.2296   5
 -13   5  -1 69.1719 10.1575   2
  13  -5   1 76.2311 9.83889   4
  13  -5   1 78.8125 11.3636   5
  13  -5   1 82.7375 11.0239   2
 -14   5  -1 120.293 12.5898   2
 -14   5  -1 103.068 11.3003   4
 -14   5  -1 101.768 13.6783   5
  14  -5   1 109.989 12.7409   5
  14   4  -1 3.77056 2.78189   1
  14   4  -1 8.29794 4.08246   7
 -14  -4   1 3.20303 2.51408   4
 -14  -4   1 0.68521 1.98343   7
 -14  -4   1 0.69569 2.49599   1
  13   4  -1 5.63905 2.44072   3
  13   4  -1 2.33326 2.26985   1
  13   4  -1 10.8948 4.43040   7
 -13  -4   1 1.10281 2.57126   7
 -13  -4   1 8.52338 2.51344   4
 -13  -4   1 1.05519 2.11159   1
  12   4  -1 30.4984 5.25756   3
  12   4  -1 40.0917 5.89830   1
  12   4  -1 33.4475 6.79150   7
 -12  -4   1 38.0643 5.53051   4
 -12  -4   1 46.4343 6.18386   1
  11   4  -1 240.501 23.3061   7
  11   4  -1 251.386 22.3019   1
  11   4  -1 254.167 22.0941   3
 -11  -4   1 241.701 22.2890   5
 -11  -4   1 271.172 22.0015   4
 -11  -4   1 233.498 21.9764   1
  10   4  -1 118.850 12.2422   7
  10   4  -1 113.313 11.0754   3
  10   4  -1 117.521 11.3611   1
 -10  -4   1 119.847 10.8289   5
 -10  -4   1 106.998 11.0636   1
 -10  -4   1 110.858 10.8555   4
   9   4  -1 225.869 19.8775   1
   9   4  -1 191.649 19.5675   3
   9   4  -1 220.887 20.7616   7
   9   4  -1 233.901 19.0418   6
  -9  -4   1 229.986 19.5387   4
  -9  -4   1 227.124 19.3611   5
  -9  -4   1 240.024 19.8446   1
   8   4  -1 0.78612 1.49632   7
   8   4  -1 -0.0820 1.12308   3
   8   4  -1 0.35645 0.68062   6
   8   4  -1 -0.5917 1.17144   1
  -8  -4   1 -0.5546 0.82690   4
  -8  -4   1 0.68214 0.85572   2
  -8  -4   1 -0.4462 1.06104   1
  -8  -4   1 -0.3913 0.75594   5
   7   4  -1 14.5266 3.60845   7
   7   4  -1 16.2056 3.04086   3
   7   4  -1 19.5173 2.51026   6
   7   4  -1 17.6083 3.13178   1
  -7  -4   1 18.4562 2.84395   4
  -7  -4   1 18.9051 3.04363   1
  -7  -4   1 20.6912 2.84906   5
  -7  -4   1 19.2191 2.38762   2
   6   4  -1 2.10040 1.24082   7
   6   4  -1 0.91178 1.14666   1
   6   4  -1 1.51224 0.76731   6
   6   4  -1 2.33521 1.37301   3
  -6  -4   1 1.90075 0.66925   2
  -6  -4   1 2.43124 1.20395   1
  -6  -4   1 2.12171 1.02393   4
  -6  -4   1 1.35809 0.85328   5
   5   4  -1 155.266 14.0108   1
   5   4  -1 156.117 14.1921   3
   5   4  -1 159.503 14.5965   7
   5   4  -1 153.031 13.4708   6
  -5  -4   1 163.748 13.6054   5
  -5  -4   1 161.381 13.7636   4
  -5  -4   1 151.854 13.9148   1
  -5  -4   1 181.845 13.1657   2
  -5  -4   1 158.716 13.2002   2
   4   4  -1 162.905 15.5291   3
   4   4  -1 192.255 15.0106   6
   4   4  -1 190.687 15.5019   1
   4   4  -1 183.454 15.9645   7
  -4  -4   1 168.072 15.3242   1
  -4  -4   1 173.087 15.1544   4
  -4  -4   1 193.425 15.0325   5
   3   4  -1 57.6487 5.54409   6
   3   4  -1 69.4386 5.98618   1
   3   4  -1 63.7758 6.31187   7
   3   4  -1 62.8654 6.09512   3
  -3  -4   1 62.7182 5.68983   4
  -3  -4   1 61.6595 5.83872   1
  -3  -4   1 72.0745 5.59387   5
   2   4  -1 22.9275 2.94227   3
   2   4  -1 18.9155 2.26390   6
   2   4  -1 22.8234 1.99704   2
   2   4  -1 21.8741 3.02167   7
   2   4  -1 22.5917 2.51072   1
   2   4  -1 26.4897 2.01714   2
  -2  -4   1 24.1062 2.37200   4
  -2  -4   1 23.3744 2.44251   1
  -2  -4   1 24.8090 2.28700   5
   1   4  -1 147.725 10.8608   2
   1   4  -1 125.825 10.8920   6
   1   4  -1 131.068 11.1378   3
   1   4  -1 127.582 10.7779   2
   1   4  -1 120.459 11.0946   7
  -1  -4   1 119.275 10.8195   1
  -1  -4   1 127.762 10.7787   2
  -1  -4   1 136.711 10.9025   5
  -1  -4   1 137.096 10.8638   4
   0   4  -1 -0.1737 0.34751   7
   0   4  -1 -0.2582 0.37712   3
   0   4  -1 -0.0458 0.38828   6
   0   4  -1 -0.1033 0.37708   2
   0  -4   1 0.21000 0.41778   2
   0  -4   1 -0.2527 0.37788   5
   0  -4   1 -0.0339 0.23251   1
   0  -4   1 1.06880 0.41109   4
  -1   4  -1 126.284 10.3036   7
  -1   4  -1 121.628 10.7183   2
  -1   4  -1 127.488 10.5574   6
  -1   4  -1 130.253 10.4804   3
   1  -4   1 119.940 10.7780   5
   1  -4   1 129.280 10.5115   4
   1  -4   1 116.204 10.7205   2
   1  -4   1 127.601 10.2239   1
  -2   4  -1 23.1576 3.09371   2
  -2   4  -1 24.4554 2.48712   6
  -2   4  -1 23.8086 2.32297   3
   2  -4   1 23.7450 2.03917   7
   2  -4   1 21.3630 2.99393   2
   2  -4   1 19.1663 2.98123   5
   2  -4   1 22.7082 2.46647   4
   2  -4   1 26.8631 2.18908   1
  -3   4  -1 70.5373 5.75228   3
  -3   4  -1 57.6943 6.23211   2
  -3   4  -1 64.2711 5.94488   6
  -3   4  -1 72.4178 5.44210   7
   3  -4   1 59.3671 5.94707   4
   3  -4   1 67.8740 5.66787   1
   3  -4   1 63.7036 6.36338   2
   3  -4   1 57.9268 6.39185   5
  -4   4  -1 205.310 15.3563   3
  -4   4  -1 183.889 15.1141   7
  -4   4  -1 177.511 16.0457   2
  -4   4  -1 178.844 15.5848   6
   4  -4   1 180.409 15.6579   4
   4  -4   1 176.195 16.1017   2
   4  -4   1 187.256 15.3210   1
   4  -4   1 184.975 16.3099   5
  -5   4  -1 142.401 13.9915   2
  -5   4  -1 156.924 13.5246   6
  -5   4  -1 170.667 13.2587   3
  -5   4  -1 156.863 13.1635   7
   5  -4   1 147.132 14.1105   2
   5  -4   1 185.749 13.3645   7
   5  -4   1 161.312 13.3180   1
   5  -4   1 132.939 14.1415   5
   5  -4   1 147.262 13.6068   4
  -6   4  -1 0.83535 0.70608   7
  -6   4  -1 1.64065 0.72783   3
  -6   4  -1 2.17813 1.22432   2
  -6   4  -1 1.29190 0.88853   6
   6  -4   1 2.07791 1.13592   4
   6  -4   1 2.41602 1.64316   5
   6  -4   1 4.40642 1.19212   7
   6  -4   1 3.63588 1.50102   2
   6  -4   1 1.38842 0.88049   1
  -7   4  -1 23.8259 2.84999   3
  -7   4  -1 21.2937 3.06084   6
  -7   4  -1 21.4398 2.89817   7
  -7   4  -1 19.6810 3.68377   2
   7  -4   1 17.5418 3.58352   2
   7  -4   1 21.2569 2.94692   1
   7  -4   1 20.8207 3.00369   7
   7  -4   1 20.7112 4.09441   5
   7  -4   1 17.7554 3.13587   4
  -8   4  -1 -0.9624 1.18514   2
  -8   4  -1 -0.1373 0.93775   7
  -8   4  -1 -0.1244 0.92307   6
  -8   4  -1 0.40100 0.76098   3
   8  -4   1 -0.0738 1.46645   5
   8  -4   1 0.12322 0.87950   1
   8  -4   1 1.20699 1.50041   2
   8  -4   1 0.00557 1.04951   4
   8  -4   1 -0.2955 1.08776   7
  -9   4  -1 237.880 19.1251   3
  -9   4  -1 205.323 19.3097   7
  -9   4  -1 238.961 19.5325   6
  -9   4  -1 216.543 20.3758   2
   9  -4   1 248.872 19.5995   1
   9  -4   1 241.403 19.7323   7
   9  -4   1 203.827 20.3564   2
   9  -4   1 219.421 19.7893   4
   9  -4   1 210.126 20.7380   5
 -10   4  -1 114.903 10.1955   6
 -10   4  -1 93.1959 10.7302   2
 -10   4  -1 94.5588 10.9752   5
 -10   4  -1 113.272 9.75871   3
  10  -4   1 110.343 10.2559   1
  10  -4   1 121.655 11.9213   5
  10  -4   1 112.010 11.3774   2
  10  -4   1 94.3961 10.3652   4
 -11   4  -1 264.123 20.9147   6
 -11   4  -1 246.542 20.7576   1
 -11   4  -1 233.524 22.1435   5
 -11   4  -1 198.904 21.4524   2
  11  -4   1 268.274 21.1107   1
  11  -4   1 219.279 22.1637   5
  11  -4   1 253.614 22.1992   2
  11  -4   1 218.896 21.1663   4
 -12   4  -1 37.2393 5.28698   6
 -12   4  -1 35.5297 5.57758   4
 -12   4  -1 52.3057 7.34890   2
 -12   4  -1 31.7926 6.03319   5
  12  -4   1 39.6997 6.80109   2
  12  -4   1 43.5593 6.20288   4
  12  -4   1 41.3596 7.18745   5
 -13   4  -1 5.40702 3.17571   5
 -13   4  -1 11.3683 3.22004   2
 -13   4  -1 7.55311 2.70627   4
 -13   4  -1 5.53651 2.26247   6
  13  -4   1 2.73935 2.85966   2
  13  -4   1 3.94729 2.87490   5
  13  -4   1 6.22220 2.71866   4
 -14   4  -1 2.74080 2.32167   5
 -14   4  -1 1.54914 2.59733   2
 -14   4  -1 6.76483 2.81196   4
  14  -4   1 2.38833 2.80625   5
  14  -4   1 5.98995 3.03792   4
  14   3  -1 54.7338 9.38713   7
  14   3  -1 56.2226 7.96094   1
 -14  -3   1 55.5874 7.54434   1
 -14  -3   1 71.0242 8.10597   4
 -14  -3   1 37.7907 7.54186   7
  13   3  -1 -0.1476 1.67376   3
  13   3  -1 -3.1013 1.94281   7
  13   3  -1 0.15582 2.14640   1
 -13  -3   1 1.31512 2.02720   4
 -13  -3   1 0.62477 1.61633   7
 -13  -3   1 1.77584 1.91822   1
  12   3  -1 4.86482 2.48865   1
  12   3  -1 5.75686 3.29117   7
  12   3  -1 0.87053 1.62515   3
 -12  -3   1 2.10588 1.42844   4
 -12  -3   1 2.93695 1.74639   1
  11   3  -1 43.7181 6.38948   1
  11   3  -1 49.1006 7.69306   7
  11   3  -1 48.9528 6.34607   3
 -11  -3   1 51.0923 6.42183   5
 -11  -3   1 40.9144 6.10630   1
 -11  -3   1 51.2467 6.33460   4
  10   3  -1 6.07203 2.22866   3
  10   3  -1 6.05835 1.82572   6
  10   3  -1 12.4399 2.91824   1
  10   3  -1 7.34349 2.99865   7
 -10  -3   1 8.88624 2.39283   5
 -10  -3   1 12.1036 2.61139   4
 -10  -3   1 7.03655 2.32554   1
   9   3  -1 9.24196 1.97157   6
   9   3  -1 10.8895 3.15879   7
   9   3  -1 8.93216 2.52198   1
   9   3  -1 12.0348 2.84360   2
   9   3  -1 13.9100 2.83010   3
  -9  -3   1 9.02858 2.42887   1
  -9  -3   1 8.57098 2.30569   5
  -9  -3   1 10.3687 2.14091   2
  -9  -3   1 7.96536 2.15230   4
   8   3  -1 -0.2306 1.01170   3
   8   3  -1 1.00678 1.70621   7
   8   3  -1 0.60701 0.79456   6
   8   3  -1 -0.1571 0.85830   2
   8   3  -1 -1.3260 0.95516   1
  -8  -3   1 1.55688 1.18920   1
  -8  -3   1 -0.2713 0.86960   5
  -8  -3   1 -0.1727 0.83166   2
  -8  -3   1 -0.3959 0.92582   4
   7   3  -1 35.2848 5.59587   7
   7   3  -1 41.2571 4.71873   3
   7   3  -1 43.3816 4.25562   6
   7   3  -1 47.8962 4.54062   2
   7   3  -1 42.3919 5.24247   1
  -7  -3   1 50.9293 4.46722   2
  -7  -3   1 46.3758 4.75656   1
  -7  -3   1 36.0427 4.43059   4
  -7  -3   1 40.5249 4.48543   5
   6   3  -1 52.4239 5.64460   1
   6   3  -1 55.2848 5.73762   3
   6   3  -1 64.1444 5.36801   2
   6   3  -1 54.7806 5.16692   6
   6   3  -1 47.6821 6.61442   7
  -6  -3   1 58.3250 5.23836   2
  -6  -3   1 48.7485 5.30758   5
  -6  -3   1 57.2791 5.65182   1
  -6  -3   1 62.0569 5.49431   4
   5   3  -1 177.083 12.8119   2
   5   3  -1 149.534 13.2858   3
   5   3  -1 148.491 12.7069   6
   5   3  -1 158.896 13.7834   7
   5   3  -1 155.400 13.2171   1
  -5  -3   1 161.706 12.7115   2
  -5  -3   1 143.235 12.9104   4
  -5  -3   1 142.194 13.0694   1
  -5  -3   1 133.001 12.7898   5
   4   3  -1 77.1768 7.54829   3
   4   3  -1 82.9993 7.06765   6
   4   3  -1 90.8589 6.99453   2
   4   3  -1 84.2484 7.48362   1
   4   3  -1 79.1819 7.89011   7
  -4  -3   1 76.2996 7.21178   4
  -4  -3   1 77.8664 7.36903   1
  -4  -3   1 88.0575 6.87783   2
  -4  -3   1 88.0051 6.95471   2
  -4  -3   1 73.2257 7.08305   5
   3   3  -1 40.7668 4.46281   7
   3   3  -1 41.0539 3.79080   6
   3   3  -1 41.2921 4.25809   3
   3   3  -1 41.2938 4.12752   1
  -3  -3   1 36.6334 3.88431   4
  -3  -3   1 46.4090 4.13650   1
  -3  -3   1 45.5891 3.55348   2
  -3  -3   1 45.5626 3.50252   2
  -3  -3   1 40.7174 3.79864   5
   2   3  -1 33.4379 3.48499   7
   2   3  -1 30.2712 3.01785   6
   2   3  -1 37.0816 3.31657   1
   2   3  -1 31.8512 3.39423   3
  -2  -3   1 36.6585 3.13681   4
  -2  -3   1 27.9679 3.13791   1
  -2  -3   1 38.6000 3.02687   5
   1   3  -1 327.363 29.8108   7
   1   3  -1 361.702 29.4956   2
   1   3  -1 400.629 29.5393   2
   1   3  -1 354.847 29.6315   6
   1   3  -1 363.358 29.8363   3
  -1  -3   1 402.899 29.6090   5
  -1  -3   1 375.232 29.6065   4
  -1  -3   1 363.032 29.4967   2
  -1  -3   1 343.487 29.6112   1
   0   3  -1 -0.0141 0.30227   7
   0   3  -1 1.05335 0.46545   2
   0   3  -1 -0.0742 0.30791   6
   0   3  -1 0.29914 0.40235   3
   0  -3   1 0.92027 0.31625   4
   0  -3   1 0.72441 0.45086   7
   0  -3   1 0.19993 0.29460   5
   0  -3   1 -0.2509 0.17307   1
   0  -3   1 0.26121 0.33996   2
  -1   3  -1 376.841 30.0034   3
  -1   3  -1 352.464 30.2618   2
  -1   3  -1 356.626 29.8392   7
  -1   3  -1 351.664 30.0787   6
  -1   3  -1 383.877 29.8766   1
   1  -3   1 363.578 30.3003   2
   1  -3   1 420.490 29.8117   7
   1  -3   1 379.074 29.8463   1
   1  -3   1 349.514 30.3039   5
   1  -3   1 369.050 30.0713   4
  -2   3  -1 35.0368 3.14953   3
  -2   3  -1 36.6661 3.35530   6
  -2   3  -1 39.4657 2.93122   7
  -2   3  -1 32.9632 3.58205   2
   2  -3   1 35.6789 3.09309   1
   2  -3   1 36.7264 3.74138   5
   2  -3   1 29.8266 2.95783   7
   2  -3   1 40.7036 3.42405   4
   2  -3   1 35.1917 3.65308   2
  -3   3  -1 41.4222 4.34505   2
  -3   3  -1 45.3519 4.06497   6
  -3   3  -1 39.5879 3.74835   7
  -3   3  -1 41.6917 3.70062   7
  -3   3  -1 48.4722 3.85381   3
   3  -3   1 43.3637 4.41776   2
   3  -3   1 43.8917 3.83823   1
   3  -3   1 46.4915 4.14389   4
   3  -3   1 37.7497 4.44902   5
  -4   3  -1 76.5168 7.43481   2
  -4   3  -1 84.7839 6.82584   3
  -4   3  -1 70.4772 6.78096   7
  -4   3  -1 74.5431 7.00076   6
   4  -3   1 74.5287 7.61635   5
   4  -3   1 79.3881 6.88141   1
   4  -3   1 80.0975 7.15509   4
   4  -3   1 85.6269 7.62236   2
   4  -3   1 88.4210 6.95237   7
  -5   3  -1 141.946 12.6788   7
  -5   3  -1 156.347 13.4339   2
  -5   3  -1 150.961 12.5731   3
  -5   3  -1 152.898 12.8340   6
   5  -3   1 144.695 12.9642   4
   5  -3   1 155.450 13.7211   5
   5  -3   1 150.479 12.7895   7
   5  -3   1 155.542 12.7432   1
   5  -3   1 148.580 12.8492   6
   5  -3   1 148.428 13.4415   2
  -6   3  -1 59.6553 5.65429   6
  -6   3  -1 61.4736 5.43232   3
  -6   3  -1 48.9235 6.05305   2
  -6   3  -1 61.2925 5.66799   7
   6  -3   1 52.8517 5.76728   4
   6  -3   1 62.5343 5.74493   6
   6  -3   1 50.9261 6.28104   5
   6  -3   1 69.3744 6.55055   2
   6  -3   1 64.2702 5.79060   7
   6  -3   1 58.4780 5.60501   1
  -7   3  -1 47.7971 4.54638   3
  -7   3  -1 46.1013 6.06232   2
  -7   3  -1 42.8278 4.71669   7
  -7   3  -1 40.3471 4.62298   6
   7  -3   1 43.1581 4.95845   4
   7  -3   1 46.4416 4.74621   6
   7  -3   1 51.7867 5.01777   7
   7  -3   1 46.6554 4.60669   3
   7  -3   1 50.6138 4.83387   1
   7  -3   1 46.1424 6.27195   5
   7  -3   1 48.8212 6.09339   2
  -8   3  -1 -0.0771 0.89452   7
  -8   3  -1 -0.1615 0.76632   3
  -8   3  -1 -0.0484 1.28583   2
  -8   3  -1 0.26253 0.81307   6
   8  -3   1 0.10393 0.92362   3
   8  -3   1 -0.7833 1.02844   7
   8  -3   1 -0.2617 1.33915   5
   8  -3   1 1.07000 1.15364   4
   8  -3   1 1.41843 1.55316   2
   8  -3   1 0.07006 0.82088   1
   8  -3   1 0.17020 0.91247   6
  -9   3  -1 7.60429 2.05133   6
  -9   3  -1 9.60349 2.93684   5
  -9   3  -1 9.85719 2.01222   3
  -9   3  -1 10.3895 2.39391   7
  -9   3  -1 11.6700 2.95928   2
   9  -3   1 6.14922 1.90993   1
   9  -3   1 16.6453 3.12963   4
   9  -3   1 9.13629 2.88942   2
   9  -3   1 11.3209 3.06022   5
   9  -3   1 6.77962 1.96904   6
   9  -3   1 10.5974 2.59843   7
   9  -3   1 12.3036 2.26432   3
 -10   3  -1 4.41862 2.14671   7
 -10   3  -1 9.84083 1.98109   3
 -10   3  -1 6.89832 2.84205   2
 -10   3  -1 11.8202 2.38881   6
 -10   3  -1 5.04012 2.56496   5
  10  -3   1 4.26433 2.59236   2
  10  -3   1 5.47724 2.09069   1
  10  -3   1 6.94415 2.85886   5
  10  -3   1 4.52250 2.04057   4
  10  -3   1 7.13420 1.86410   3
  10  -3   1 8.73806 2.21360   6
  10  -3   1 5.09460 2.17197   7
 -11   3  -1 43.9461 7.11240   5
 -11   3  -1 50.6236 5.96961   6
 -11   3  -1 50.8873 6.11205   1
 -11   3  -1 41.7409 6.02622   4
 -11   3  -1 48.4798 7.05277   2
 -11   3  -1 51.9399 5.24083   3
  11  -3   1 41.7346 7.29714   5
  11  -3   1 44.8709 5.99996   3
  11  -3   1 48.6926 7.25370   2
  11  -3   1 50.4860 6.61994   4
  11  -3   1 49.5743 6.33717   1
 -12   3  -1 0.72286 1.67318   5
 -12   3  -1 1.89624 1.78599   1
 -12   3  -1 3.58041 1.75026   6
 -12   3  -1 2.47248 1.72244   4
 -12   3  -1 1.66071 2.00573   2
  12  -3   1 5.77636 2.83765   2
  12  -3   1 2.36257 1.86657   1
  12  -3   1 4.57271 2.67521   5
  12  -3   1 3.97595 2.13022   4
 -13   3  -1 -1.4581 1.45219   4
 -13   3  -1 -0.6961 1.35734   5
 -13   3  -1 -1.6405 1.77774   2
  13  -3   1 2.05883 2.19051   4
  13  -3   1 1.89311 2.49073   5
  13  -3   1 -2.1627 2.02118   2
 -14   3  -1 45.1664 7.94591   5
 -14   3  -1 55.6393 8.26406   2
 -14   3  -1 54.8745 7.50296   4
  14  -3   1 60.8597 8.22821   4
  14   2  -1 -0.1278 2.09240   1
  14   2  -1 2.25820 2.73419   7
 -14  -2   1 0.84594 2.21831   1
 -14  -2   1 -0.2577 2.58655   7
 -14  -2   1 2.05427 2.13466   4
  13   2  -1 5.40728 3.10104   7
  13   2  -1 0.96369 2.22338   1
  13   2  -1 2.87765 2.00458   3
 -13  -2   1 1.03029 1.76823   4
 -13  -2   1 0.66849 1.77152   7
 -13  -2   1 3.72514 2.29782   1
 -13  -2   1 3.09078 2.03869   3
  12   2  -1 4.28730 3.06475   7
  12   2  -1 3.54003 1.98971   3
  12   2  -1 5.86048 2.58659   1
 -12  -2   1 3.18028 2.02153   5
 -12  -2   1 2.68406 2.11952   1
 -12  -2   1 4.67304 2.42820   7
 -12  -2   1 0.70972 1.53576   4
  11   2  -1 77.1084 7.95234   1
  11   2  -1 69.3904 9.51787   7
  11   2  -1 70.7574 7.46156   3
  11   2  -1 64.3267 8.26049   4
 -11  -2   1 61.2472 7.43639   5
 -11  -2   1 84.6129 7.79223   4
 -11  -2   1 68.1415 7.59755   1
  10   2  -1 293.453 25.3634   1
  10   2  -1 285.027 24.6032   6
  10   2  -1 297.097 26.3423   7
  10   2  -1 266.558 24.9866   3
  10   2  -1 309.180 25.5495   4
  10   2  -1 355.780 26.3713   2
 -10  -2   1 293.816 24.6368   6
 -10  -2   1 291.249 25.1072   4
 -10  -2   1 269.233 25.1494   5
 -10  -2   1 284.484 25.1894   1
 -10  -2   1 299.470 25.1276   2
   9   2  -1 188.722 17.5892   3
   9   2  -1 215.945 17.8329   2
   9   2  -1 211.165 17.2464   6
   9   2  -1 196.413 17.8216   1
   9   2  -1 199.093 18.6473   7
   9   2  -1 211.212 17.9780   4
  -9  -2   1 202.095 17.6078   4
  -9  -2   1 196.909 17.5492   2
  -9  -2   1 206.307 17.7677   1
  -9  -2   1 187.313 17.6879   5
   8   2  -1 0.84297 1.25094   7
   8   2  -1 -0.6109 1.02115   1
   8   2  -1 -0.4759 1.05777   4
   8   2  -1 -0.3617 0.61708   6
   8   2  -1 0.46440 1.11134   2
   8   2  -1 -0.1886 0.95157   3
  -8  -2   1 0.75764 1.02695   4
  -8  -2   1 -0.6783 0.95720   5
  -8  -2   1 -0.2100 0.99607   2
  -8  -2   1 0.18527 1.08679   1
   7   2  -1 11.1293 2.35088   1
   7   2  -1 15.4076 2.14382   6
   7   2  -1 10.6297 2.24758   3
   7   2  -1 12.4215 2.36569   2
   7   2  -1 12.3999 2.93320   7
   7   2  -1 13.0400 2.46993   4
  -7  -2   1 13.1081 2.34639   5
  -7  -2   1 15.8040 2.49638   4
  -7  -2   1 10.4077 2.11800   2
  -7  -2   1 11.4753 2.30775   1
   6   2  -1 0.99952 0.97994   1
   6   2  -1 -0.2814 0.46921   6
   6   2  -1 0.57715 0.93904   3
   6   2  -1 0.46806 1.41470   7
   6   2  -1 0.25047 0.83322   4
   6   2  -1 0.99091 0.90085   2
  -6  -2   1 -0.4592 0.55511   4
  -6  -2   1 0.28612 0.66190   5
  -6  -2   1 0.11220 0.55579   1
  -6  -2   1 0.14379 0.57573   2
   5   2  -1 98.5472 7.86085   2
   5   2  -1 84.4333 8.41008   7
   5   2  -1 94.7311 8.04166   4
   5   2  -1 79.3359 7.96495   3
   5   2  -1 91.1851 8.05142   1
   5   2  -1 86.8511 7.61837   6
  -5  -2   1 90.1535 7.82350   4
  -5  -2   1 84.7173 7.70746   2
  -5  -2   1 87.7981 7.95320   1
  -5  -2   1 84.1316 7.83186   5
   4   2  -1 56.9280 5.10258   6
   4   2  -1 67.2465 5.26568   2
   4   2  -1 58.5816 5.46384   1
   4   2  -1 53.4718 5.45738   3
   4   2  -1 52.4542 5.75522   7
  -4  -2   1 58.4572 5.27238   4
  -4  -2   1 60.2410 5.16865   2
  -4  -2   1 56.1039 5.24770   5
  -4  -2   1 58.1655 5.40675   1
   3   2  -1 369.105 30.4944   7
   3   2  -1 339.070 30.1896   3
   3   2  -1 375.543 30.1705   1
   3   2  -1 412.031 29.8738   2
   3   2  -1 375.652 29.8739   6
  -3  -2   1 410.905 29.7985   2
  -3  -2   1 350.303 29.9666   4
  -3  -2   1 352.559 30.0893   1
  -3  -2   1 332.536 29.8939   5
   2   2  -1 121.585 10.8284   7
   2   2  -1 120.429 10.6798   3
   2   2  -1 140.372 10.2645   2
   2   2  -1 126.172 10.3992   6
   2   2  -1 122.960 10.5934   1
  -2  -2   1 120.695 10.5503   1
  -2  -2   1 132.335 10.2054   2
  -2  -2   1 125.242 10.4660   4
  -2  -2   1 121.865 10.3644   5
   1   2  -1 771.062 58.3365   5
   1   2  -1 737.063 58.4985   1
   1   2  -1 695.008 58.2481   2
   1   2  -1 706.461 58.5838   3
   1   2  -1 688.373 58.3978   6
   1   2  -1 698.251 58.6306   7
   1   2  -1 760.654 58.2820   2
  -1  -2   1 735.671 58.4006   4
  -1  -2   1 796.367 58.3479   5
  -1  -2   1 671.376 58.4311   1
  -1  -2   1 743.173 58.2760   2
   0   2  -1 0.03257 0.22212   7
   0   2  -1 -0.1383 0.22794   3
   0   2  -1 0.38602 0.29232   6
   0   2  -1 0.00465 0.24425   2
   0   2  -1 -0.0110 0.22844   2
   0   2  -1 0.08254 0.22868   5
   0   2  -1 0.27924 0.21955   1
   0  -2   1 0.00091 0.26045   5
   0  -2   1 0.12884 0.21258   4
   0  -2   1 0.29403 0.28867   2
   0  -2   1 0.05271 0.27521   2
   0  -2   1 0.34683 0.19928   1
   0  -2   1 0.20957 0.24880   7
  -1   2  -1 762.022 58.9476   3
  -1   2  -1 695.507 59.0341   6
  -1   2  -1 704.189 59.2098   2
  -1   2  -1 766.129 58.8778   1
   1  -2   1 764.502 59.0217   3
   1  -2   1 734.429 59.0528   4
   1  -2   1 757.138 58.8867   1
   1  -2   1 700.186 59.2550   5
   1  -2   1 728.900 59.2409   2
  -2   2  -1 128.179 10.6600   2
  -2   2  -1 117.482 10.1481   7
  -2   2  -1 122.643 10.1776   7
  -2   2  -1 128.047 10.3809   6
  -2   2  -1 127.987 10.2153   3
   2  -2   1 125.705 10.6736   2
   2  -2   1 123.533 10.7557   5
   2  -2   1 126.669 10.1818   7
   2  -2   1 130.269 10.2535   1
   2  -2   1 120.191 10.4019   4
  -3   2  -1 369.279 30.5166   2
  -3   2  -1 382.880 30.1647   6
  -3   2  -1 367.685 29.9812   3
   3  -2   1 369.500 30.0968   7
   3  -2   1 351.665 30.2314   4
   3  -2   1 375.956 30.0817   1
   3  -2   1 371.631 30.1698   6
   3  -2   1 368.881 30.6891   5
   3  -2   1 385.133 30.5970   2
  -4   2  -1 59.6711 5.08741   3
  -4   2  -1 56.1146 5.21629   6
  -4   2  -1 51.7966 5.53689   2
   4  -2   1 53.1757 5.21889   6
   4  -2   1 53.8671 5.35250   4
   4  -2   1 60.6899 5.72844   2
   4  -2   1 57.4714 5.31134   7
   4  -2   1 61.8676 5.91121   5
   4  -2   1 62.2760 5.16133   3
   4  -2   1 61.5467 5.24740   1
  -5   2  -1 97.7918 7.88046   6
  -5   2  -1 78.2637 8.20513   2
  -5   2  -1 81.7525 7.62947   3
   5  -2   1 88.7312 7.84062   6
   5  -2   1 83.9132 8.00146   4
   5  -2   1 90.8328 8.03195   7
   5  -2   1 92.3465 8.44980   2
   5  -2   1 90.7016 8.64353   5
   5  -2   1 91.1219 7.88853   1
   5  -2   1 93.5899 7.75452   3
  -6   2  -1 1.61060 1.12279   2
  -6   2  -1 0.92654 0.63173   3
  -6   2  -1 1.84530 0.87477   6
   6  -2   1 0.38091 0.58241   3
   6  -2   1 0.27212 1.01372   2
   6  -2   1 0.73894 1.22315   5
   6  -2   1 -0.3025 0.68580   4
   6  -2   1 -0.2812 0.67414   7
   6  -2   1 0.28377 0.63696   1
   6  -2   1 0.15918 0.69807   6
  -7   2  -1 12.4548 2.10921   6
  -7   2  -1 13.7085 2.73804   2
  -7   2  -1 15.4975 2.07186   3
  -7   2  -1 9.78594 2.50274   5
  -7   2  -1 8.47485 1.93153   7
   7  -2   1 10.6586 2.10193   1
   7  -2   1 10.7099 2.62494   2
   7  -2   1 14.2158 2.23313   6
   7  -2   1 13.7408 2.04236   3
   7  -2   1 7.40128 2.04030   7
   7  -2   1 8.98125 2.15435   4
   7  -2   1 14.8980 3.13100   5
  -8   2  -1 -0.7220 0.60910   3
  -8   2  -1 0.14945 0.94838   6
  -8   2  -1 -1.1107 0.76702   7
  -8   2  -1 1.97737 1.54188   2
  -8   2  -1 0.26133 1.14382   5
   8  -2   1 1.10269 1.01999   6
   8  -2   1 1.30697 0.93860   3
   8  -2   1 1.18112 1.58946   5
   8  -2   1 1.12281 1.11661   1
   8  -2   1 -0.4576 0.99946   7
   8  -2   1 1.08604 1.25702   4
   8  -2   1 1.24247 1.53424   2
  -9   2  -1 209.830 17.0732   6
  -9   2  -1 188.876 16.8297   3
  -9   2  -1 189.731 17.3761   7
  -9   2  -1 201.245 17.9338   2
  -9   2  -1 189.620 18.0399   5
   9  -2   1 215.148 17.0327   3
   9  -2   1 196.955 17.3043   1
   9  -2   1 191.621 18.3138   5
   9  -2   1 203.172 17.0807   6
   9  -2   1 195.700 18.0173   2
   9  -2   1 202.593 17.7259   7
   9  -2   1 180.562 17.4042   4
 -10   2  -1 284.817 24.2417   3
 -10   2  -1 249.530 25.3213   5
 -10   2  -1 258.998 24.7413   7
 -10   2  -1 271.099 24.7081   4
 -10   2  -1 292.008 24.4095   6
 -10   2  -1 294.765 25.4101   2
  10  -2   1 283.678 25.1697   7
  10  -2   1 290.065 24.4395   6
  10  -2   1 323.733 25.8431   2
  10  -2   1 321.453 24.9682   1
  10  -2   1 308.394 24.4008   3
  10  -2   1 286.287 25.0240   4
  10  -2   1 292.085 25.9901   5
 -11   2  -1 62.3890 7.51695   4
 -11   2  -1 73.3484 7.88858   7
 -11   2  -1 72.1456 7.22819   3
 -11   2  -1 71.6744 9.10372   2
 -11   2  -1 73.4802 7.33753   6
 -11   2  -1 62.9255 9.03568   5
 -11   2  -1 60.4788 7.36720   1
  11  -2   1 79.5635 7.54272   6
  11  -2   1 78.1793 8.11491   4
  11  -2   1 86.0605 8.04726   1
  11  -2   1 86.3183 8.89415   2
  11  -2   1 78.4252 7.34892   3
  11  -2   1 69.4260 8.05296   7
  11  -2   1 75.5386 9.83670   5
 -12   2  -1 4.13589 2.52561   7
 -12   2  -1 3.30225 2.00958   4
 -12   2  -1 2.74326 1.75967   1
 -12   2  -1 1.08203 2.06525   5
 -12   2  -1 -0.9295 1.97108   2
 -12   2  -1 2.92276 1.58784   6
  12  -2   1 6.29061 2.58576   4
  12  -2   1 2.13223 2.47588   2
  12  -2   1 3.38438 2.74786   5
  12  -2   1 4.04314 2.19509   1
 -13   2  -1 0.99500 2.05120   2
 -13   2  -1 4.52274 2.19934   1
 -13   2  -1 2.57891 1.95390   4
 -13   2  -1 0.91829 2.27408   5
  13  -2   1 2.00417 2.21859   1
  13  -2   1 -0.5796 1.77115   4
  13  -2   1 0.01035 2.32175   5
 -14   2  -1 -1.2241 1.62399   4
 -14   2  -1 -0.4560 2.37059   5
  14  -2   1 -3.7294 1.93010   4
  14  -2   1 1.49123 2.73173   5
  14   1  -1 7.18491 3.62389   7
  14   1  -1 9.17896 3.42367   1
 -14  -1   1 10.9223 3.69707   7
 -14  -1   1 7.21515 2.73985   4
 -14  -1   1 9.07182 3.14946   1
  13   1  -1 0.13211 2.05483   7
  13   1  -1 0.83102 1.86562   4
  13   1  -1 0.98520 1.99968   1
 -13  -1   1 0.06406 1.66811   3
 -13  -1   1 -0.3877 1.70933   1
 -13  -1   1 0.10655 1.49635   4
 -13  -1   1 0.38004 2.14036   7
  12   1  -1 0.90560 1.70205   4
  12   1  -1 0.53869 2.43617   7
  12   1  -1 1.59015 1.57590   3
  12   1  -1 -2.2148 1.57185   1
 -12  -1   1 2.43815 1.69866   7
 -12  -1   1 3.86611 2.33085   5
 -12  -1   1 -0.4759 1.50889   1
 -12  -1   1 -0.3834 1.51007   4
 -12  -1   1 2.39728 1.61055   3
  11   1  -1 14.1650 3.22035   1
  11   1  -1 11.6245 3.05316   4
  11   1  -1 4.15971 2.83299   7
  11   1  -1 11.1051 3.56591   2
  11   1  -1 7.19910 2.09733   6
  11   1  -1 6.07762 2.13851   3
 -11  -1   1 10.5656 2.84554   1
 -11  -1   1 11.9422 2.99328   5
 -11  -1   1 7.56353 2.11822   6
 -11  -1   1 9.69084 2.98918   7
 -11  -1   1 9.63048 2.63599   4
 -11  -1   1 9.41649 2.62189   2
  10   1  -1 0.89804 1.52040   1
  10   1  -1 1.71383 1.85142   5
  10   1  -1 0.87796 1.40131   3
  10   1  -1 3.20543 2.22721   7
  10   1  -1 1.80752 1.74950   4
  10   1  -1 3.32681 2.01920   2
  10   1  -1 4.04871 1.48864   6
 -10  -1   1 2.69676 1.64063   5
 -10  -1   1 2.96918 1.39274   6
 -10  -1   1 0.79609 1.40432   2
 -10  -1   1 2.71628 1.62113   4
 -10  -1   1 2.93712 1.68197   1
   9   1  -1 7.21571 2.31752   5
   9   1  -1 4.73051 2.10444   7
   9   1  -1 5.84798 1.63010   6
   9   1  -1 8.60647 2.43643   2
   9   1  -1 6.86222 1.96988   3
   9   1  -1 3.78116 1.53941   1
   9   1  -1 5.00969 1.69967   4
  -9  -1   1 5.22733 1.55257   6
  -9  -1   1 8.21136 2.17009   5
  -9  -1   1 3.77295 1.76047   2
  -9  -1   1 3.86015 1.63952   4
  -9  -1   1 3.93201 1.53846   1
   8   1  -1 610.530 47.5138   6
   8   1  -1 561.842 47.8795   1
   8   1  -1 584.409 48.3262   5
   8   1  -1 628.070 48.1324   2
   8   1  -1 566.714 47.7587   3
   8   1  -1 607.852 48.0300   4
   8   1  -1 585.086 48.6432   7
  -8  -1   1 520.485 47.8966   5
  -8  -1   1 568.454 47.7174   4
  -8  -1   1 556.029 47.7611   1
  -8  -1   1 609.949 47.9571   2
   7   1  -1 570.307 44.9589   1
   7   1  -1 555.169 44.9519   4
   7   1  -1 568.191 45.2945   5
   7   1  -1 560.996 44.5299   6
   7   1  -1 520.855 44.7709   3
   7   1  -1 528.689 45.4677   7
   7   1  -1 621.655 45.1351   2
  -7  -1   1 552.737 44.8800   2
  -7  -1   1 495.424 44.8991   5
  -7  -1   1 525.601 44.7705   1
  -7  -1   1 514.545 44.6777   4
   6   1  -1 622.652 48.2586   1
   6   1  -1 604.197 48.2322   4
   6   1  -1 608.615 48.5003   5
   6   1  -1 566.859 48.1327   3
   6   1  -1 617.124 48.8203   7
   6   1  -1 648.906 48.3196   2
   6   1  -1 584.576 47.8591   6
  -6  -1   1 557.479 48.0643   1
  -6  -1   1 613.545 48.1799   2
  -6  -1   1 511.754 48.1337   5
  -6  -1   1 563.974 48.0051   4
   5   1  -1 76.1277 6.39472   2
   5   1  -1 63.3451 6.41644   5
   5   1  -1 69.4296 6.78228   7
   5   1  -1 68.8507 6.05447   6
   5   1  -1 66.1108 6.30261   1
   5   1  -1 73.0126 6.34984   4
   5   1  -1 68.8127 6.33488   3
  -5  -1   1 62.5823 6.10925   4
  -5  -1   1 65.4316 6.23387   1
  -5  -1   1 70.6993 6.38790   5
  -5  -1   1 63.4573 6.18433   2
   4   1  -1 21.6432 2.19364   2
   4   1  -1 17.8870 1.91771   6
   4   1  -1 19.7063 2.37808   4
   4   1  -1 17.7203 2.66208   7
   4   1  -1 16.8070 2.29359   1
   4   1  -1 17.7808 2.44262   5
   4   1  -1 17.4877 2.37642   3
  -4  -1   1 15.4349 2.16131   1
  -4  -1   1 17.2680 1.96324   4
  -4  -1   1 16.1911 2.25985   5
   3   1  -1 239.260 18.8655   4
   3   1  -1 237.719 18.9191   5
   3   1  -1 251.240 18.8051   2
   3   1  -1 240.716 18.6932   6
   3   1  -1 207.633 19.0833   7
   3   1  -1 242.120 18.8934   1
   3   1  -1 221.876 18.9017   3
  -3  -1   1 226.454 18.8183   1
  -3  -1   1 216.390 18.7204   4
  -3  -1   1 207.882 18.7715   5
   2   1  -1 477.126 36.1869   5
   2   1  -1 398.230 36.0962   5
   2   1  -1 486.114 36.0833   2
   2   1  -1 452.658 36.2112   1
   2   1  -1 431.886 36.2536   3
   2   1  -1 489.619 36.2179   4
   2   1  -1 463.496 36.4495   7
   2   1  -1 449.097 36.0589   6
  -2  -1   1 431.337 36.1646   1
  -2  -1   1 405.355 36.0716   4
  -2  -1   1 394.519 36.0701   5
  -2  -1   1 505.195 36.0619   2
   1   1  -1 1018.34 80.7839   7
   1   1  -1 1072.00 80.5651   2
   1   1  -1 961.266 80.5576   4
   1   1  -1 947.263 80.5029   5
   1   1  -1 996.770 80.7015   3
   1   1  -1 1000.24 80.5559   6
   1   1  -1 1084.93 80.6652   1
  -1  -1   1 1006.81 80.6223   1
  -1  -1   1 993.512 80.5587   4
  -1  -1   1 984.912 80.5503   6
  -1  -1   1 1048.33 80.4881   2
  -1  -1   1 969.164 80.4912   5
   0   1  -1 0.53304 0.19311   5
   0   1  -1 0.60814 0.21192   3
   0   1  -1 0.58527 0.20702   7
   0   1  -1 0.46549 0.15384   1
   0   1  -1 0.69174 0.20786   2
   0   1  -1 0.28974 0.17394   6
   0   1  -1 0.08656 0.14213   2
   0  -1   1 0.38667 0.14908   6
   0  -1   1 0.68822 0.18001   4
   0  -1   1 0.55763 0.17077   7
   0  -1   1 0.63990 0.15732   1
   0  -1   1 0.61822 0.21597   2
   0  -1   1 0.46644 0.18821   5
   0  -1   1 0.20657 0.14528   3
  -1   1  -1 1055.26 84.2605   2
  -1   1  -1 1044.69 83.9992   3
  -1   1  -1 1037.76 84.1309   4
  -1   1  -1 1031.90 83.9814   7
  -1   1  -1 1031.26 84.0933   6
  -1   1  -1 1072.28 84.0418   1
   1  -1   1 1064.24 84.3270   5
   1  -1   1 1101.78 84.1096   6
   1  -1   1 1066.08 84.2729   2
   1  -1   1 1047.60 84.0492   1
   1  -1   1 1048.54 84.0033   3
   1  -1   1 1037.87 83.9928   7
   1  -1   1 1019.20 84.1363   4
  -2   1  -1 440.794 36.4714   3
  -2   1  -1 462.059 36.5714   6
  -2   1  -1 442.156 36.5724   7
  -2   1  -1 466.874 36.8379   2
   2  -1   1 413.269 36.4688   3
   2  -1   1 424.931 36.6542   4
   2  -1   1 463.750 36.5845   6
   2  -1   1 484.633 36.8811   2
   2  -1   1 456.240 36.9545   5
   2  -1   1 447.233 36.5981   7
   2  -1   1 467.614 36.5839   1
   2  -1   1 486.523 36.5141   3
  -3   1  -1 219.950 19.2236   3
  -3   1  -1 246.085 19.3357   6
  -3   1  -1 233.823 19.6454   2
   3  -1   1 244.085 19.3938   1
   3  -1   1 228.624 19.4742   4
   3  -1   1 237.469 19.6935   2
   3  -1   1 237.498 19.4803   7
   3  -1   1 241.279 19.8513   5
   3  -1   1 239.348 19.3476   6
   3  -1   1 241.017 19.2792   3
  -4   1  -1 17.9281 1.92675   6
  -4   1  -1 17.1746 2.53358   2
  -4   1  -1 15.7005 1.81746   3
   4  -1   1 19.4916 2.60082   2
   4  -1   1 16.6074 2.63333   5
   4  -1   1 15.3760 2.06797   6
   4  -1   1 15.7882 2.28096   4
   4  -1   1 18.8217 1.92533   3
   4  -1   1 21.2059 2.56491   7
   4  -1   1 17.9167 2.20730   1
  -5   1  -1 67.1509 5.96865   3
  -5   1  -1 68.6488 6.00189   6
  -5   1  -1 65.2110 6.43737   2
  -5   1  -1 52.3288 6.36680   5
   5  -1   1 64.0635 6.24448   4
   5  -1   1 67.1510 6.02828   6
   5  -1   1 70.0344 6.42940   7
   5  -1   1 73.1271 6.22621   1
   5  -1   1 70.1594 6.02463   3
   5  -1   1 67.1175 6.53524   2
   5  -1   1 71.2918 6.80850   5
  -6   1  -1 609.244 47.6060   6
  -6   1  -1 592.397 48.1738   2
  -6   1  -1 547.748 47.5044   3
  -6   1  -1 534.452 48.2140   5
   6  -1   1 569.116 48.4852   5
   6  -1   1 627.781 47.6723   6
   6  -1   1 548.246 47.8893   4
   6  -1   1 598.999 47.8282   1
   6  -1   1 583.692 48.1118   7
   6  -1   1 597.854 47.6137   3
   6  -1   1 638.562 48.3656   2
  -7   1  -1 524.656 44.8900   2
  -7   1  -1 518.667 44.2234   3
  -7   1  -1 482.030 44.9656   5
  -7   1  -1 578.231 44.3361   6
   7  -1   1 522.074 44.6791   4
   7  -1   1 567.878 45.4584   5
   7  -1   1 552.393 44.3322   6
   7  -1   1 547.423 44.5845   1
   7  -1   1 587.289 45.1750   2
   7  -1   1 557.963 44.9872   7
   7  -1   1 541.098 44.3052   3
  -8   1  -1 554.470 46.4677   3
  -8   1  -1 515.887 46.7336   4
  -8   1  -1 589.578 47.3097   2
  -8   1  -1 617.910 46.5922   6
  -8   1  -1 498.897 47.2486   5
   8  -1   1 643.228 47.6183   2
   8  -1   1 572.155 46.5460   3
   8  -1   1 580.162 47.7660   5
   8  -1   1 557.404 47.2646   7
   8  -1   1 557.293 46.8432   1
   8  -1   1 583.469 46.5709   6
   8  -1   1 571.595 47.0489   4
  -9   1  -1 5.40834 1.74423   4
  -9   1  -1 5.62552 2.34359   2
  -9   1  -1 7.52548 1.68791   3
  -9   1  -1 5.41408 1.58241   6
  -9   1  -1 2.05664 1.92010   5
   9  -1   1 8.50373 2.71355   5
   9  -1   1 5.36209 1.55721   3
   9  -1   1 10.8255 2.60833   4
   9  -1   1 3.61042 1.95537   2
   9  -1   1 5.46214 1.66095   6
   9  -1   1 4.27528 1.73619   1
   9  -1   1 5.54545 2.18902   7
 -10   1  -1 0.81374 1.47289   7
 -10   1  -1 0.48367 1.52067   1
 -10   1  -1 -0.3277 1.19654   4
 -10   1  -1 1.53668 1.24407   3
 -10   1  -1 1.75146 1.31343   6
 -10   1  -1 -0.6689 1.40352   5
 -10   1  -1 3.78549 1.79640   2
  10  -1   1 -0.8064 1.17975   1
  10  -1   1 1.39648 1.31082   6
  10  -1   1 3.10457 1.60774   4
  10  -1   1 2.94971 2.15883   2
  10  -1   1 3.15262 1.42737   3
  10  -1   1 2.23998 2.05500   5
  10  -1   1 2.35569 1.89689   7
 -11   1  -1 8.54463 2.90214   5
 -11   1  -1 8.99855 2.59148   4
 -11   1  -1 11.1485 3.14401   2
 -11   1  -1 7.10243 1.99041   3
 -11   1  -1 6.51091 2.47082   7
 -11   1  -1 11.4123 2.38228   6
 -11   1  -1 11.5997 2.69618   1
  11  -1   1 7.50931 2.68717   7
  11  -1   1 5.98531 2.64770   2
  11  -1   1 11.1226 2.85185   1
  11  -1   1 5.03905 1.98826   6
  11  -1   1 11.2579 2.38333   3
  11  -1   1 14.3120 3.34640   4
  11  -1   1 4.74031 2.32300   5
 -12   1  -1 -1.5300 1.24928   4
 -12   1  -1 -1.8710 1.78889   7
 -12   1  -1 -1.3109 1.62501   5
 -12   1  -1 -1.9026 1.43014   1
 -12   1  -1 -1.4170 1.51283   2
  12  -1   1 0.01338 2.14684   5
  12  -1   1 -0.3346 1.97885   7
  12  -1   1 -1.3980 1.60269   1
  12  -1   1 -1.1020 1.74433   4
  12  -1   1 3.47674 2.41372   2
 -13   1  -1 -2.0353 1.69048   5
 -13   1  -1 0.39432 1.73448   1
 -13   1  -1 -1.1760 2.10086   2
 -13   1  -1 1.77356 2.31060   7
 -13   1  -1 0.34273 1.55828   4
  13  -1   1 -1.3465 1.61467   1
  13  -1   1 -0.2116 2.41431   5
  13  -1   1 0.01009 2.00878   4
 -14   1  -1 5.39226 2.67897   4
 -14   1  -1 3.71007 2.87587   5
 -14   1  -1 7.67498 2.91362   1
  14  -1   1 2.52494 2.39225   1
  14  -1   1 7.05417 3.46361   5
  14  -1   1 3.66041 2.84940   4
  14   0  -1 69.9679 8.52487   4
  14   0  -1 61.3703 9.03058   7
  14   0  -1 55.6782 7.66379   1
 -14   0   1 40.0059 7.26311   7
 -14   0   1 44.1830 6.89380   1
 -14   0   1 58.0914 7.52456   4
  13   0  -1 1.22365 2.18492   4
  13   0  -1 5.70282 2.63713   1
  13   0  -1 1.55453 2.53933   7
 -13   0   1 -0.2594 1.74952   1
 -13   0   1 -2.1033 1.59238   5
 -13   0   1 -0.9073 1.81680   7
 -13   0   1 1.32703 1.73494   4
  12   0  -1 5.36157 2.41815   1
  12   0  -1 4.09380 2.32039   4
  12   0  -1 5.64504 2.61428   7
  12   0  -1 2.94833 1.59956   3
  12   0  -1 3.02674 2.46102   5
 -12   0   1 3.81930 1.92896   6
 -12   0   1 -0.9692 1.41802   1
 -12   0   1 3.40036 2.13486   5
 -12   0   1 6.56776 2.44535   2
 -12   0   1 0.94039 1.60722   4
 -12   0   1 3.47717 1.69516   3
 -12   0   1 2.60363 2.30057   7
  11   0  -1 -0.8483 1.61133   1
  11   0  -1 -1.3464 1.42942   5
  11   0  -1 -0.0073 2.03526   7
  11   0  -1 0.39959 1.00743   6
  11   0  -1 1.53007 1.36634   3
  11   0  -1 -3.8010 1.23389   4
  11   0  -1 -1.6297 1.42076   2
 -11   0   1 1.91703 1.28955   6
 -11   0   1 0.29424 1.46348   5
 -11   0   1 1.37229 1.42394   3
 -11   0   1 -0.9177 1.14975   1
 -11   0   1 0.87633 1.35117   2
 -11   0   1 0.95359 1.66770   7
 -11   0   1 1.22013 1.43694   4
  10   0  -1 62.6879 8.23646   7
  10   0  -1 75.8951 7.25746   4
  10   0  -1 64.6543 6.62162   3
  10   0  -1 69.8280 7.31100   2
  10   0  -1 58.4715 6.30190   6
  10   0  -1 64.9854 6.94426   1
  10   0  -1 62.8050 8.22128   5
 -10   0   1 57.6727 6.62995   4
 -10   0   1 54.5951 7.56633   7
 -10   0   1 75.0447 6.56584   6
 -10   0   1 61.6091 7.08915   5
 -10   0   1 59.5556 6.46330   3
 -10   0   1 64.3260 7.07194   2
 -10   0   1 58.4702 6.65150   1
   9   0  -1 -0.3950 1.06691   4
   9   0  -1 0.42622 1.64287   7
   9   0  -1 0.33015 1.21495   1
   9   0  -1 0.50824 1.38455   2
   9   0  -1 -0.5066 1.19003   5
   9   0  -1 -1.4131 0.65936   6
   9   0  -1 0.51859 1.07033   3
  -9   0   1 -0.0633 0.91377   5
  -9   0   1 -0.2481 0.98545   2
  -9   0   1 0.70916 1.15993   1
  -9   0   1 0.12025 1.23171   7
  -9   0   1 0.45132 0.97071   4
  -9   0   1 0.12584 0.84270   3
  -9   0   1 -1.2745 0.67666   6
   8   0  -1 33.5696 4.63324   4
   8   0  -1 39.4472 3.96522   6
   8   0  -1 33.9222 4.36594   3
   8   0  -1 32.1562 4.98822   5
   8   0  -1 36.0949 4.66446   1
   8   0  -1 36.1575 5.28371   7
   8   0  -1 43.7406 5.21261   2
  -8   0   1 36.3586 4.85275   2
  -8   0   1 31.3799 4.74297   5
  -8   0   1 36.7856 4.29263   6
  -8   0   1 34.2104 4.36447   4
  -8   0   1 29.9872 4.24639   1
   7   0  -1 0.32320 0.87772   2
   7   0  -1 0.22425 0.67887   6
   7   0  -1 -0.3008 0.78303   4
   7   0  -1 0.02662 0.84047   3
   7   0  -1 0.09433 1.10599   7
   7   0  -1 -0.5483 0.73022   1
   7   0  -1 0.57131 1.14356   5
  -7   0   1 1.30610 1.01854   2
  -7   0   1 -0.6879 0.38517   1
  -7   0   1 0.17777 0.96925   5
  -7   0   1 -0.9171 0.67969   4
   6   0  -1 141.433 11.8949   1
   6   0  -1 132.493 11.7756   3
   6   0  -1 153.354 12.4647   7
   6   0  -1 133.458 12.2500   5
   6   0  -1 143.384 12.1236   2
   6   0  -1 145.441 11.7055   6
   6   0  -1 134.567 11.8925   4
  -6   0   1 148.407 12.0817   2
  -6   0   1 126.082 11.6980   4
  -6   0   1 129.178 11.7386   1
  -6   0   1 112.082 11.9100   5
   5   0  -1 0.89687 0.70360   1
   5   0  -1 -0.0110 0.53198   3
   5   0  -1 0.26539 0.69056   2
   5   0  -1 0.64429 0.86525   7
   5   0  -1 -0.3456 0.63917   5
   5   0  -1 -0.1247 0.47125   6
   5   0  -1 0.68947 0.68095   4
  -5   0   1 0.78185 0.47389   4
  -5   0   1 -0.4590 0.58089   5
   4   0  -1 98.8301 8.17077   7
   4   0  -1 89.6231 8.05532   5
   4   0  -1 84.7624 7.76043   4
   4   0  -1 85.4204 7.75695   3
   4   0  -1 100.802 7.99350   2
   4   0  -1 91.5214 7.68448   6
   4   0  -1 92.1008 7.79230   1
  -4   0   1 80.8211 7.87750   5
  -4   0   1 81.9773 7.65456   4
   3   0  -1 0.27999 0.41768   4
   3   0  -1 -0.1138 0.53529   7
   3   0  -1 0.03371 0.51185   5
   3   0  -1 -0.5140 0.29806   1
   3   0  -1 -0.2187 0.31475   6
   3   0  -1 0.28433 0.44937   2
   3   0  -1 -0.1467 0.38823   3
  -3   0   1 0.14924 0.33827   4
   2   0  -1 37.5748 3.35955   3
   2   0  -1 36.2802 3.49439   7
   2   0  -1 37.4618 3.43791   5
   2   0  -1 36.6417 3.29609   1
   2   0  -1 39.4422 3.39016   2
   2   0  -1 37.0077 3.29997   4
   2   0  -1 38.7192 3.30446   6
  -2   0   1 38.9007 3.46043   5
  -2   0   1 37.7174 3.28910   1
  -2   0   1 34.6416 3.23719   4
   1   0  -1 0.19025 0.13974   4
   1   0  -1 0.14524 0.16792   6
   1   0  -1 -0.0412 0.11305   1
   1   0  -1 0.32427 0.28155   7
   1   0  -1 0.43767 0.22923   5
   1   0  -1 0.14840 0.16212   1
   1   0  -1 2.11321 0.35020   2
   1   0  -1 0.39502 0.20751   3
  -1   0   1 0.06793 0.13534   4
  -1   0   1 0.36048 0.20970   5
  -1   0   1 0.12886 0.10964   4
  -1   0   1 0.18691 0.15102   1
  -1   0   1 0.07005 0.21145   7
  -1   0   1 0.15636 0.16719   2
  -1   0   1 0.09786 0.21970   3
  -1   0   1 0.25181 0.20788   7
  -1   0   1 0.42411 0.17636   1
   0   0  -1 -0.0225 0.01491   7
   0   0  -1 -0.0315 0.02283   2
   0   0  -1 -0.0041 0.01983   1
   0   0  -1 0.00056 0.02091   6
   0   0  -1 -0.0052 0.02113   5
   0   0   1 0.01500 0.02292   1
   0   0   1 -0.0046 0.02405   6
   0   0   1 -0.0006 0.02290   7
   0   0   1 -0.0243 0.02580   2
   0   0   1 -0.0057 0.01993   5
  -1   0  -1 0.20987 0.12642   6
  -1   0  -1 0.22378 0.19027   7
  -1   0  -1 0.08473 0.16278   4
  -1   0  -1 0.08611 0.17937   5
  -1   0  -1 0.25844 0.11913   6
  -1   0  -1 0.12538 0.17619   1
  -1   0  -1 -0.0675 0.17845   2
  -1   0  -1 0.13564 0.20171   5
  -1   0  -1 -0.0371 0.17969   2
  -1   0  -1 0.23332 0.13612   3
   1   0   1 0.06507 0.20290   4
   1   0   1 -0.0300 0.11195   1
   1   0   1 0.46858 0.16306   3
   1   0   1 0.01522 0.17302   7
   1   0   1 0.19628 0.11413   6
   1   0   1 -0.0217 0.08800   6
   1   0   1 0.13538 0.20744   2
   1   0   1 0.06254 0.12135   5
   1   0   1 0.87758 0.31465   5
  -2   0  -1 42.6964 3.35473   6
  -2   0  -1 37.6946 3.50958   2
  -2   0  -1 41.5779 3.32534   6
  -2   0  -1 35.6997 3.57072   5
   2   0   1 39.1143 3.44883   1
   2   0   1 38.1631 3.48665   4
   2   0   1 39.1183 3.37112   3
   2   0   1 37.6796 3.52562   2
   2   0   1 35.4851 3.62824   5
   2   0   1 41.8715 3.33951   6
   2   0   1 33.9742 3.48248   7
  -3   0  -1 -0.3610 0.37669   2
  -3   0  -1 -0.0234 0.50675   5
  -3   0  -1 -0.2124 0.23813   6
   3   0   1 0.64507 0.38599   6
   3   0   1 -0.0077 0.31881   1
   3   0   1 0.47528 0.67340   5
   3   0   1 0.02227 0.34180   3
   3   0   1 -0.3022 0.41344   2
   3   0   1 -0.0118 0.35281   4
   3   0   1 0.10721 0.38725   7
  -4   0  -1 90.8050 7.55933   6
  -4   0  -1 94.6226 7.93863   2
  -4   0  -1 73.8817 7.88928   5
   4   0   1 87.9731 7.92903   2
   4   0   1 95.3087 7.60224   6
   4   0   1 87.9869 7.76713   1
   4   0   1 86.1094 7.65076   3
   4   0   1 83.6463 7.80295   4
   4   0   1 92.2794 8.04468   7
   4   0   1 95.8648 8.23252   5
  -5   0  -1 -0.0750 0.64075   2
  -5   0  -1 0.00358 0.46325   6
  -5   0  -1 -0.2149 0.61954   5
   5   0   1 -0.3660 0.52273   4
   5   0   1 0.25677 0.70712   2
   5   0   1 0.07996 0.49524   3
   5   0   1 -0.9779 0.41617   1
   5   0   1 0.60304 0.51882   6
   5   0   1 0.58685 0.95746   5
   5   0   1 1.92874 0.94185   7
  -6   0  -1 111.120 12.0955   5
  -6   0  -1 148.875 12.2262   2
  -6   0  -1 135.819 11.6328   6
  -6   0  -1 131.132 11.9035   4
   6   0   1 138.857 12.2374   2
   6   0   1 149.431 11.7304   6
   6   0   1 126.670 12.4152   5
   6   0   1 139.458 12.1064   4
   6   0   1 138.832 11.8018   3
   6   0   1 143.174 12.4217   7
   6   0   1 142.920 12.0363   1
  -7   0  -1 -0.2524 0.79330   2
  -7   0  -1 -0.5382 0.51457   6
  -7   0  -1 -1.0418 0.83651   5
  -7   0  -1 -0.4168 0.49257   4
   7   0   1 0.60336 0.75680   3
   7   0   1 0.41973 1.18534   7
   7   0   1 0.89982 1.16651   2
   7   0   1 -0.1914 0.60421   6
   7   0   1 0.28460 0.63385   1
   7   0   1 -0.3413 1.09584   5
   7   0   1 0.67246 0.75564   4
  -8   0  -1 37.3540 4.87720   2
  -8   0  -1 34.9683 4.98186   5
  -8   0  -1 36.9954 3.76068   6
  -8   0  -1 32.8182 4.46630   4
   8   0   1 32.4027 4.18564   3
   8   0   1 33.9304 5.15901   5
   8   0   1 33.7260 5.00086   7
   8   0   1 32.4453 4.47044   1
   8   0   1 33.6422 3.72321   6
   8   0   1 35.4778 4.94400   2
   8   0   1 35.9645 4.75730   4
  -9   0  -1 1.14423 1.02089   6
  -9   0  -1 0.62046 1.20824   2
  -9   0  -1 0.38883 1.41579   5
  -9   0  -1 -0.1163 0.94379   4
   9   0   1 0.26740 1.45317   5
   9   0   1 -0.2794 0.78963   3
   9   0   1 0.52216 1.51092   2
   9   0   1 -1.4260 1.05653   4
   9   0   1 1.08253 1.35611   1
   9   0   1 -0.8465 1.22693   7
   9   0   1 -0.1806 0.88422   6
 -10   0  -1 61.4117 6.63964   4
 -10   0  -1 68.4154 7.23976   2
 -10   0  -1 65.4908 6.28388   6
 -10   0  -1 63.7690 6.37250   3
 -10   0  -1 56.0631 6.57332   1
 -10   0  -1 60.9380 7.17265   5
  10   0   1 66.2065 8.39695   5
  10   0   1 53.5121 7.29673   4
  10   0   1 64.1994 6.28560   6
  10   0   1 56.9311 6.30433   3
  10   0   1 77.3896 7.53979   2
  10   0   1 70.6224 7.65071   7
  10   0   1 55.8136 7.22662   1
 -11   0  -1 -1.3167 1.15946   1
 -11   0  -1 -1.8104 1.13966   4
 -11   0  -1 0.84794 1.46321   2
 -11   0  -1 1.05887 1.18353   6
 -11   0  -1 -2.4975 0.84432   3
 -11   0  -1 1.46236 1.84574   7
 -11   0  -1 -0.7563 0.96932   5
  11   0   1 -0.7600 1.13068   4
  11   0   1 -1.4204 1.58710   5
  11   0   1 -0.4712 1.23152   3
  11   0   1 0.29080 1.20108   1
  11   0   1 0.78578 1.77883   7
  11   0   1 -0.0371 1.12955   6
  11   0   1 0.20771 1.81280   2
 -12   0  -1 5.78102 2.81560   5
 -12   0  -1 2.43373 2.16183   7
 -12   0  -1 3.71007 2.23719   2
 -12   0  -1 2.70379 1.93676   4
 -12   0  -1 1.91406 1.79835   3
 -12   0  -1 4.59526 2.12567   1
  12   0   1 4.16442 2.38395   4
  12   0   1 5.10643 2.80048   7
  12   0   1 -0.1669 1.77588   1
  12   0   1 3.12815 2.51675   5
 -13   0  -1 -0.3451 1.42625   4
 -13   0  -1 -2.2279 1.56093   1
 -13   0  -1 1.01971 2.00213   5
 -13   0  -1 -0.9450 1.85150   7
  13   0   1 1.17482 1.98430   4
  13   0   1 1.02429 2.40154   7
  13   0   1 -1.1500 1.26790   1
 -14   0  -1 60.3127 7.83811   4
 -14   0  -1 46.5141 7.69246   5
 -14   0  -1 46.8845 7.26035   1
  14   0   1 69.7935 8.66593   4
  14   0   1 61.1356 8.07020   1
  14  -1  -1 3.93324 2.72629   4
  14  -1  -1 5.52595 2.78697   1
 -14   1   1 2.98533 2.25054   4
 -14   1   1 4.55339 2.72744   1
  13  -1  -1 1.27552 2.16591   4
  13  -1  -1 -0.1561 2.05578   5
  13  -1  -1 0.78971 2.01606   7
  13  -1  -1 -2.8401 1.68534   1
 -13   1   1 0.69290 1.96150   5
 -13   1   1 1.46582 1.82277   1
 -13   1   1 -1.0543 1.80720   7
 -13   1   1 2.84219 1.82391   4
  12  -1  -1 1.35522 1.79838   2
  12  -1  -1 0.44977 1.65682   4
  12  -1  -1 -0.9363 1.27695   6
  12  -1  -1 2.53814 2.11146   1
  12  -1  -1 1.88179 2.02934   7
  12  -1  -1 3.06563 2.25340   5
  12  -1  -1 0.54213 1.45774   3
 -12   1   1 0.23397 1.79687   2
 -12   1   1 1.90418 1.77680   4
 -12   1   1 0.94442 1.51818   3
 -12   1   1 -0.6230 1.14556   5
 -12   1   1 0.76294 1.38134   6
 -12   1   1 -0.5993 1.67563   7
 -12   1   1 1.54073 1.66075   1
  11  -1  -1 8.36497 2.61619   1
  11  -1  -1 14.3288 3.51915   7
  11  -1  -1 10.8272 2.98346   4
  11  -1  -1 11.0136 3.23123   5
  11  -1  -1 4.39372 1.89859   3
  11  -1  -1 11.5549 3.18433   2
  11  -1  -1 9.81012 2.31700   6
 -11   1   1 8.92632 2.28769   6
 -11   1   1 5.22394 2.35106   7
 -11   1   1 13.1208 3.05916   2
 -11   1   1 7.74680 2.52905   5
 -11   1   1 16.6394 3.03551   4
 -11   1   1 6.41705 2.02673   3
 -11   1   1 9.32626 2.45892   1
  10  -1  -1 2.25177 1.95827   2
  10  -1  -1 4.58025 1.86807   4
  10  -1  -1 4.42536 1.85237   1
  10  -1  -1 3.73907 1.62923   3
  10  -1  -1 0.56850 1.63998   5
  10  -1  -1 -0.1090 1.11084   7
  10  -1  -1 2.94709 1.53376   6
 -10   1   1 1.75835 1.39043   4
 -10   1   1 2.37153 1.33562   3
 -10   1   1 1.23216 1.32511   6
 -10   1   1 3.34893 1.66840   1
 -10   1   1 1.61258 1.78124   5
 -10   1   1 2.39873 1.72098   2
 -10   1   1 1.04155 1.44693   7
   9  -1  -1 5.90954 1.69702   3
   9  -1  -1 6.89662 2.36105   7
   9  -1  -1 8.42082 1.90045   6
   9  -1  -1 3.78800 1.96199   5
   9  -1  -1 3.16045 1.82708   2
   9  -1  -1 5.64362 1.93425   4
   9  -1  -1 5.48082 1.82271   1
  -9   1   1 7.13629 1.87123   3
  -9   1   1 6.70030 1.74506   6
  -9   1   1 6.95517 2.39089   2
  -9   1   1 8.56305 2.06113   4
  -9   1   1 5.85539 1.88407   1
  -9   1   1 4.53310 1.74666   5
  -9   1   1 7.31408 2.14825   7
   8  -1  -1 563.381 47.3158   5
   8  -1  -1 579.681 47.1155   2
   8  -1  -1 591.689 47.2188   7
   8  -1  -1 572.216 46.7073   4
   8  -1  -1 586.874 46.4769   3
   8  -1  -1 609.852 46.6804   1
   8  -1  -1 571.410 46.3751   6
  -8   1   1 525.339 46.7661   7
  -8   1   1 595.048 46.3965   6
  -8   1   1 563.849 46.9494   2
  -8   1   1 518.728 46.9606   5
  -8   1   1 531.887 46.4459   4
  -8   1   1 559.598 46.4427   1
  -8   1   1 561.537 46.3725   3
   7  -1  -1 561.914 44.2113   6
   7  -1  -1 580.884 44.3936   1
   7  -1  -1 564.216 45.0794   5
   7  -1  -1 565.573 44.2652   3
   7  -1  -1 553.251 44.4427   4
   7  -1  -1 571.153 44.8967   7
   7  -1  -1 539.396 44.7627   2
  -7   1   1 528.387 44.1473   3
  -7   1   1 497.003 44.4881   7
  -7   1   1 495.852 44.1756   4
  -7   1   1 570.307 44.1984   6
  -7   1   1 539.945 44.2044   1
  -7   1   1 470.479 44.6056   5
  -7   1   1 533.513 44.6509   2
   6  -1  -1 624.102 47.9130   2
   6  -1  -1 594.344 47.3784   3
   6  -1  -1 614.966 47.3747   6
   6  -1  -1 535.505 47.8994   5
   6  -1  -1 601.711 47.8759   7
   6  -1  -1 602.287 47.4320   1
   6  -1  -1 573.237 47.4786   4
  -6   1   1 602.606 47.3324   6
  -6   1   1 558.591 47.2724   3
  -6   1   1 526.331 47.5460   7
  -6   1   1 564.704 47.6994   2
   5  -1  -1 78.2426 6.88082   2
   5  -1  -1 81.0211 6.55480   3
   5  -1  -1 69.5817 6.52789   4
   5  -1  -1 69.7836 6.43850   6
   5  -1  -1 68.8855 6.76759   7
   5  -1  -1 73.9911 7.02118   5
   5  -1  -1 78.2785 6.52834   1
  -5   1   1 72.8151 6.43752   6
  -5   1   1 58.1955 6.52084   7
  -5   1   1 66.2468 6.36536   3
   4  -1  -1 15.7620 2.42479   5
   4  -1  -1 18.4849 2.18387   3
   4  -1  -1 17.3757 2.16044   6
   4  -1  -1 16.7624 2.08303   1
   4  -1  -1 17.5650 2.22134   4
   4  -1  -1 14.9885 2.30221   7
   4  -1  -1 15.8400 2.34997   2
  -4   1   1 15.2167 2.01936   6
  -4   1   1 15.0483 2.18746   7
  -4   1   1 16.2409 2.06039   3
   3  -1  -1 243.234 19.5705   5
   3  -1  -1 237.400 19.2153   3
   3  -1  -1 245.038 19.4842   2
   3  -1  -1 255.760 19.2851   6
   3  -1  -1 240.737 19.3925   7
   3  -1  -1 208.467 19.1667   4
   3  -1  -1 241.114 19.1638   1
  -3   1   1 225.339 19.1572   3
  -3   1   1 218.934 19.2773   7
   2  -1  -1 477.632 36.5601   3
   2  -1  -1 459.573 36.4621   1
   2  -1  -1 421.859 36.4991   4
   2  -1  -1 473.554 36.6368   7
   2  -1  -1 477.752 36.6055   6
   2  -1  -1 460.338 36.7337   2
   2  -1  -1 439.933 36.7574   5
  -2   1   1 418.222 36.5505   7
  -2   1   1 433.718 36.5024   3
  -2   1   1 480.476 36.5854   6
  -2   1   1 447.549 36.4469   1
   1  -1  -1 1026.64 84.3550   4
   1  -1  -1 1050.64 84.2895   1
   1  -1  -1 1081.87 84.4595   6
   1  -1  -1 1056.29 84.5296   5
   1  -1  -1 1006.04 84.3880   3
   1  -1  -1 1101.98 84.5449   2
   1  -1  -1 943.614 84.3605   7
  -1   1   1 1074.67 84.4446   6
  -1   1   1 1008.82 84.3847   3
  -1   1   1 1096.15 84.3592   4
  -1   1   1 1129.69 84.4372   3
  -1   1   1 1037.72 84.2878   1
  -1   1   1 1006.63 84.3627   7
  -1   1   1 1147.64 84.5505   5
   0  -1  -1 0.51239 0.15813   3
   0  -1  -1 1.04796 0.21214   6
   0  -1  -1 0.44883 0.16783   5
   0  -1  -1 1.78593 0.21281   1
   0  -1  -1 2.39502 0.31583   2
   0  -1  -1 0.62959 0.14626   4
   0  -1  -1 0.58661 0.17354   7
   0  -1  -1 0.68584 0.18040   6
   0   1   1 0.81919 0.18742   6
   0   1   1 0.72632 0.18339   6
   0   1   1 0.90480 0.20469   2
   0   1   1 0.97662 0.20595   3
   0   1   1 1.04637 0.18664   4
   0   1   1 0.71812 0.15890   1
  -1  -1  -1 1104.77 80.3037   3
  -1  -1  -1 957.237 80.2589   5
  -1  -1  -1 949.351 80.2522   4
  -1  -1  -1 941.289 80.2918   1
  -1  -1  -1 1016.65 80.1196   6
  -1  -1  -1 977.384 80.1497   2
   1   1   1 992.718 80.1665   2
   1   1   1 967.691 80.1103   6
   1   1   1 1037.80 80.3947   7
   1   1   1 921.035 80.2561   5
   1   1   1 1068.25 80.3052   3
   1   1   1 1087.23 80.3439   4
   1   1   1 1016.59 80.3105   1
  -2  -1  -1 446.502 35.6456   2
  -2  -1  -1 452.147 35.6559   2
  -2  -1  -1 405.838 35.7399   5
  -2  -1  -1 401.206 35.6895   4
   2   1   1 455.522 35.7947   1
   2   1   1 436.901 35.7908   4
   2   1   1 469.327 35.6691   2
   2   1   1 479.197 35.5367   6
   2   1   1 453.844 35.9384   7
   2   1   1 425.162 35.7210   3
  -3  -1  -1 211.305 19.1984   5
  -3  -1  -1 246.625 19.1311   2
  -3  -1  -1 214.940 19.1070   4
   3   1   1 252.355 19.1689   2
   3   1   1 212.271 19.0997   3
   3   1   1 242.249 19.2659   4
   3   1   1 243.247 19.3984   5
   3   1   1 236.907 19.2274   1
   3   1   1 247.795 18.9349   6
   3   1   1 224.233 19.4030   7
  -4  -1  -1 12.5886 2.19125   5
  -4  -1  -1 16.5303 2.21059   4
  -4  -1  -1 16.8649 2.19356   2
   4   1   1 18.3784 2.59152   5
   4   1   1 14.4907 2.47873   7
   4   1   1 15.9985 2.26178   1
   4   1   1 23.6718 1.90380   6
   4   1   1 15.5208 2.13691   3
   4   1   1 20.0818 2.35639   2
   4   1   1 14.8425 2.26468   4
  -5  -1  -1 71.2579 6.45558   2
  -5  -1  -1 62.2853 6.32702   4
  -5  -1  -1 64.0768 6.55601   5
   5   1   1 66.2519 6.35153   3
   5   1   1 63.2655 6.75645   7
   5   1   1 65.5086 6.46490   1
   5   1   1 74.6142 6.57426   2
   5   1   1 76.3612 6.18050   6
   5   1   1 82.1464 6.68510   4
   5   1   1 75.4109 6.88763   5
  -6  -1  -1 537.427 47.2552   4
  -6  -1  -1 582.775 47.3846   2
  -6  -1  -1 503.646 47.4417   5
   6   1   1 599.889 47.5368   4
   6   1   1 628.431 47.0304   6
   6   1   1 614.255 47.9172   5
   6   1   1 581.987 47.8909   7
   6   1   1 544.550 47.3604   1
   6   1   1 548.908 47.1997   3
   6   1   1 662.439 47.6196   2
  -7  -1  -1 582.429 45.4338   6
  -7  -1  -1 518.060 45.7463   4
  -7  -1  -1 567.110 45.9205   2
  -7  -1  -1 521.815 46.0664   5
   7   1   1 565.672 45.4312   6
   7   1   1 612.793 46.5789   5
   7   1   1 522.038 45.6439   3
   7   1   1 538.715 46.4164   7
   7   1   1 561.114 45.9518   1
   7   1   1 617.204 46.1580   2
   7   1   1 544.586 45.9851   4
  -8  -1  -1 593.335 48.5454   2
  -8  -1  -1 550.133 48.6983   5
  -8  -1  -1 582.207 48.4352   4
  -8  -1  -1 606.036 47.9713   6
   8   1   1 610.663 49.1819   5
   8   1   1 615.219 48.0043   6
   8   1   1 547.607 48.1847   3
   8   1   1 639.434 48.8125   2
   8   1   1 536.610 48.9996   7
   8   1   1 591.839 48.5657   1
   8   1   1 605.692 48.7064   4
  -9  -1  -1 9.24948 2.35550   1
  -9  -1  -1 7.20479 1.64687   6
  -9  -1  -1 6.33246 2.24117   2
  -9  -1  -1 4.35583 1.72672   4
  -9  -1  -1 6.96549 2.25816   5
   9   1   1 5.99351 2.15981   2
   9   1   1 5.91611 1.84805   1
   9   1   1 7.18151 1.68021   6
   9   1   1 8.23628 1.94274   3
   9   1   1 5.10430 2.31019   5
   9   1   1 10.8986 2.89857   7
   9   1   1 7.84167 2.11973   4
 -10  -1  -1 1.98827 1.63006   1
 -10  -1  -1 0.79933 1.50198   4
 -10  -1  -1 0.85589 1.60930   2
 -10  -1  -1 1.21860 1.23113   6
 -10  -1  -1 3.39183 1.90940   5
  10   1   1 0.91750 1.13936   6
  10   1   1 2.63167 1.95019   4
  10   1   1 2.14675 1.69444   1
  10   1   1 3.10549 1.46368   3
  10   1   1 1.00238 1.86220   7
 -11  -1  -1 7.03664 2.69936   5
 -11  -1  -1 12.4745 2.89901   1
 -11  -1  -1 7.36487 2.52831   2
 -11  -1  -1 4.69936 2.25162   4
  11   1   1 16.2779 3.39330   1
  11   1   1 11.6460 2.95321   4
  11   1   1 9.34933 3.05376   7
  11   1   1 3.18017 1.92892   3
 -12  -1  -1 2.20064 1.74882   7
 -12  -1  -1 1.15193 1.38056   3
 -12  -1  -1 1.07768 1.45591   4
 -12  -1  -1 0.54790 1.69471   5
 -12  -1  -1 -0.9826 1.46527   1
  12   1   1 -2.8428 1.52069   4
  12   1   1 2.06322 2.54917   7
  12   1   1 1.41587 1.62829   3
  12   1   1 -1.7054 1.75234   1
 -13  -1  -1 -0.5621 1.66608   1
 -13  -1  -1 -1.2449 1.94239   5
 -13  -1  -1 0.94072 2.08710   7
 -13  -1  -1 4.10961 2.08904   4
  13   1   1 -2.4797 1.84936   7
  13   1   1 -1.3744 1.23890   1
  13   1   1 -0.8511 1.88945   4
 -14  -1  -1 10.9177 3.70959   7
 -14  -1  -1 2.49209 2.35942   1
 -14  -1  -1 2.17812 2.39993   4
  14   1   1 13.5047 3.72951   4
  14   1   1 7.03964 3.10796   1
  14   1   1 2.05038 3.14241   7
  14  -2  -1 -3.1989 2.18980   4
  14  -2  -1 0.86529 2.72363   5
 -14   2   1 -0.2484 2.25190   5
 -14   2   1 2.17424 2.08371   4
  13  -2  -1 4.02064 2.39817   1
  13  -2  -1 0.30812 1.86657   4
  13  -2  -1 3.82047 2.74949   2
  13  -2  -1 5.57476 2.93617   5
 -13   2   1 1.54147 2.06857   2
 -13   2   1 -0.2916 1.75886   1
 -13   2   1 -1.5133 1.41418   4
 -13   2   1 4.30211 2.57640   5
  12  -2  -1 4.17592 2.22369   4
  12  -2  -1 3.35410 1.81232   3
  12  -2  -1 2.46583 2.25007   7
  12  -2  -1 1.55558 2.38853   5
  12  -2  -1 2.01845 2.14484   1
  12  -2  -1 3.31934 2.37462   2
  12  -2  -1 3.20542 1.90617   6
 -12   2   1 2.16617 2.21269   5
 -12   2   1 4.64114 1.81184   6
 -12   2   1 5.40823 2.03562   4
 -12   2   1 2.58115 1.54696   3
 -12   2   1 3.97583 1.82097   1
 -12   2   1 1.48416 2.07088   2
 -12   2   1 1.72040 2.15500   7
  11  -2  -1 85.3126 8.82568   7
  11  -2  -1 81.4790 7.80544   6
  11  -2  -1 68.2492 9.53864   5
  11  -2  -1 78.9842 8.25866   4
  11  -2  -1 78.4474 8.06358   1
  11  -2  -1 78.4277 8.78502   2
  11  -2  -1 79.3445 7.72649   3
 -11   2   1 65.0375 7.73627   4
 -11   2   1 79.1809 7.87568   1
 -11   2   1 65.7927 9.13326   5
 -11   2   1 83.2811 7.79603   6
 -11   2   1 69.6882 8.09551   7
 -11   2   1 73.9072 7.57464   3
 -11   2   1 82.2228 8.72322   2
  10  -2  -1 303.825 25.2017   7
  10  -2  -1 300.161 24.3750   6
  10  -2  -1 276.622 25.1991   2
  10  -2  -1 304.055 24.3480   3
  10  -2  -1 314.908 24.6861   1
  10  -2  -1 275.969 25.4325   5
  10  -2  -1 277.350 24.6659   4
 -10   2   1 250.442 24.9956   5
 -10   2   1 294.941 24.3326   6
 -10   2   1 278.675 24.4586   4
 -10   2   1 274.587 24.1433   3
 -10   2   1 293.541 25.1830   2
 -10   2   1 280.283 24.3320   1
 -10   2   1 273.705 24.7231   7
   9  -2  -1 196.497 16.7641   6
   9  -2  -1 184.781 16.6420   3
   9  -2  -1 184.668 17.7330   5
   9  -2  -1 193.495 17.3803   7
   9  -2  -1 206.285 17.7093   2
   9  -2  -1 191.599 16.8605   1
   9  -2  -1 212.219 17.2030   4
  -9   2   1 196.757 16.8921   4
  -9   2   1 180.876 17.0338   7
  -9   2   1 198.012 16.7705   1
  -9   2   1 200.702 16.7501   6
  -9   2   1 187.887 17.5303   5
  -9   2   1 188.404 17.4306   2
  -9   2   1 179.338 16.5471   3
   8  -2  -1 -0.1528 1.20504   2
   8  -2  -1 0.68711 1.12301   7
   8  -2  -1 -0.7130 0.83813   4
   8  -2  -1 0.81729 1.14838   5
   8  -2  -1 1.60458 1.05530   1
   8  -2  -1 -0.5740 0.58097   6
   8  -2  -1 1.25165 1.01666   3
  -8   2   1 0.65167 1.09858   5
  -8   2   1 -0.5814 1.16930   2
  -8   2   1 0.13542 0.83727   3
  -8   2   1 0.09815 0.89630   6
  -8   2   1 0.99669 1.08755   7
  -8   2   1 -0.7401 0.80096   1
   7  -2  -1 13.6900 2.25684   1
   7  -2  -1 14.2256 2.48963   4
   7  -2  -1 6.20683 2.04967   5
   7  -2  -1 13.2182 2.73839   2
   7  -2  -1 10.5213 2.28712   7
   7  -2  -1 13.9223 2.22280   3
   7  -2  -1 12.5181 2.21266   6
  -7   2   1 11.7259 1.99261   3
  -7   2   1 15.7212 2.87769   2
  -7   2   1 13.8496 2.22110   6
  -7   2   1 13.1023 2.41462   7
   6  -2  -1 0.70584 1.09700   2
   6  -2  -1 -0.5531 0.70064   7
   6  -2  -1 -0.0867 1.02959   5
   6  -2  -1 1.50331 0.84249   1
   6  -2  -1 0.56744 0.77977   4
   6  -2  -1 1.27985 0.82808   6
   6  -2  -1 0.77780 0.75204   3
  -6   2   1 0.56536 0.71095   6
  -6   2   1 -0.0603 0.55194   3
  -6   2   1 0.68005 1.00277   2
  -6   2   1 0.94964 0.87705   7
   5  -2  -1 83.7797 7.82548   4
   5  -2  -1 97.4663 7.89524   6
   5  -2  -1 82.0937 7.94482   7
   5  -2  -1 88.1388 7.71501   1
   5  -2  -1 91.3572 8.30480   2
   5  -2  -1 81.4532 8.32355   5
   5  -2  -1 96.4896 7.81806   3
  -5   2   1 91.4979 7.80671   6
  -5   2   1 90.3899 7.71831   3
  -5   2   1 75.5188 7.80672   7
   4  -2  -1 56.7269 5.30137   4
   4  -2  -1 60.7199 5.18890   1
   4  -2  -1 61.3598 5.45396   7
   4  -2  -1 61.0895 5.69037   2
   4  -2  -1 58.2701 5.25068   3
   4  -2  -1 61.5599 5.35306   6
   4  -2  -1 52.8128 5.65973   5
  -4   2   1 55.0529 5.16917   3
  -4   2   1 62.3995 5.32875   6
  -4   2   1 52.0418 5.27220   7
   3  -2  -1 370.924 31.0809   5
   3  -2  -1 371.139 31.0049   2
   3  -2  -1 403.739 30.7449   7
   3  -2  -1 386.628 30.7542   6
   3  -2  -1 353.450 30.6446   4
   3  -2  -1 371.024 30.5177   1
   3  -2  -1 414.052 30.7036   3
  -3   2   1 356.549 30.6169   7
  -3   2   1 370.930 30.5914   3
  -3   2   1 380.066 30.7118   6
   2  -2  -1 128.325 10.2858   6
   2  -2  -1 127.359 10.4880   2
   2  -2  -1 114.242 10.0942   7
   2  -2  -1 130.965 10.0113   1
   2  -2  -1 118.844 10.4638   5
   2  -2  -1 116.043 10.1433   4
  -2   2   1 121.448 10.0693   7
  -2   2   1 121.579 10.1525   7
  -2   2   1 125.862 10.2473   6
  -2   2   1 121.223 10.1258   3
  -2   2   1 125.666 9.98150   1
   1  -2  -1 795.329 58.3117   7
   1  -2  -1 711.987 58.4637   6
   1  -2  -1 746.273 58.3774   4
   1  -2  -1 704.674 58.5876   5
   1  -2  -1 708.086 58.5940   2
  -1   2   1 798.839 58.3078   7
  -1   2   1 733.617 58.3900   3
  -1   2   1 631.128 58.4169   4
  -1   2   1 713.985 58.4526   6
   0  -2  -1 0.04306 0.19661   7
   0  -2  -1 0.02120 0.23143   2
   0  -2  -1 0.37742 0.21005   1
   0  -2  -1 1.72811 0.40535   5
   0  -2  -1 0.11612 0.20429   6
   0  -2  -1 -0.0948 0.12480   1
   0  -2  -1 1.20399 0.27914   4
   0   2   1 0.11375 0.20159   6
   0   2   1 0.01229 0.20342   7
   0   2   1 0.34091 0.21569   3
   0   2   1 0.10897 0.18823   1
   0   2   1 0.18179 0.21380   4
   0   2   1 0.22362 0.24384   2
  -1  -2  -1 742.879 57.7329   2
  -1  -2  -1 740.069 57.8650   5
  -1  -2  -1 677.956 57.8564   4
  -1  -2  -1 747.019 57.7939   6
   1   2   1 720.983 57.9772   3
   1   2   1 701.119 58.0504   7
   1   2   1 743.334 57.7082   2
   1   2   1 719.352 57.7843   6
   1   2   1 695.786 57.9196   1
  -2  -2  -1 116.468 10.0109   5
  -2  -2  -1 111.022 10.0229   4
  -2  -2  -1 118.309 9.78712   2
  -2  -2  -1 123.606 9.84243   6
   2   2   1 127.373 9.85189   2
   2   2   1 126.081 10.1668   1
   2   2   1 126.187 10.1972   3
   2   2   1 123.623 10.3495   7
   2   2   1 118.786 9.82322   6
  -3  -2  -1 368.560 29.2576   2
  -3  -2  -1 372.446 29.2827   2
  -3  -2  -1 325.903 29.4278   5
  -3  -2  -1 353.952 29.4638   4
   3   2   1 362.906 29.5983   1
   3   2   1 341.880 29.5476   3
   3   2   1 392.799 29.6727   4
   3   2   1 377.361 29.8955   7
   3   2   1 362.698 29.1891   6
   3   2   1 368.842 29.2808   2
  -4  -2  -1 62.1724 5.07808   2
  -4  -2  -1 54.5866 5.18653   4
  -4  -2  -1 50.9682 5.17182   5
   4   2   1 51.3437 5.57193   7
   4   2   1 62.9759 4.93318   6
   4   2   1 58.2298 5.35736   1
   4   2   1 54.4534 5.26818   3
   4   2   1 54.0467 5.33554   4
  -5  -2  -1 79.1065 7.60483   5
  -5  -2  -1 84.9610 7.55919   4
  -5  -2  -1 91.7784 7.47597   2
   5   2   1 87.3131 7.74548   4
   5   2   1 73.2376 7.51415   3
   5   2   1 89.7579 7.76630   1
   5   2   1 76.9303 8.01001   7
   5   2   1 87.2224 7.22175   6
  -6  -2  -1 0.87619 0.87019   4
  -6  -2  -1 0.31348 0.76397   2
  -6  -2  -1 0.26222 0.61687   5
   6   2   1 0.98921 0.73048   3
   6   2   1 -0.3996 0.47813   6
   6   2   1 0.90921 1.31759   7
   6   2   1 0.31912 0.66000   1
   6   2   1 0.09495 0.78788   2
   6   2   1 1.79125 1.08822   4
  -7  -2  -1 10.3271 2.07837   2
  -7  -2  -1 11.8361 2.31168   4
  -7  -2  -1 10.9729 2.32671   5
   7   2   1 14.9000 2.00539   6
   7   2   1 9.49710 2.25310   4
   7   2   1 15.6686 2.51205   2
   7   2   1 13.1354 2.35494   3
   7   2   1 12.8342 2.43818   1
   7   2   1 13.9416 2.93106   7
  -8  -2  -1 2.02966 1.26265   1
  -8  -2  -1 -0.4797 1.00730   5
  -8  -2  -1 2.30059 1.27500   4
  -8  -2  -1 -0.1223 0.93954   2
   8   2   1 0.61659 1.12613   4
   8   2   1 -0.6378 1.00965   1
   8   2   1 0.06115 0.75400   6
   8   2   1 -0.2129 0.93966   7
   8   2   1 0.98756 1.10452   3
  -9  -2  -1 191.232 17.6635   5
  -9  -2  -1 196.744 17.3765   2
  -9  -2  -1 206.966 16.9319   6
  -9  -2  -1 194.132 17.4668   4
  -9  -2  -1 203.658 17.5851   1
   9   2   1 206.980 16.9336   6
   9   2   1 194.215 17.3328   3
   9   2   1 195.059 17.6211   1
   9   2   1 193.628 18.3239   7
   9   2   1 203.506 17.7873   4
 -10  -2  -1 291.815 23.9339   6
 -10  -2  -1 264.623 24.7286   5
 -10  -2  -1 284.168 24.6278   1
 -10  -2  -1 288.616 24.5329   2
 -10  -2  -1 282.515 24.6100   4
  10   2   1 303.048 24.9085   1
  10   2   1 285.104 25.6578   7
  10   2   1 295.199 24.3754   6
  10   2   1 308.528 25.1015   4
  10   2   1 259.299 24.2769   3
 -11  -2  -1 68.0092 7.69321   5
 -11  -2  -1 67.8386 7.44171   1
 -11  -2  -1 62.5325 7.28360   4
  11   2   1 68.7731 9.41556   7
  11   2   1 75.2322 8.05240   4
  11   2   1 74.8480 7.76901   1
  11   2   1 72.2071 7.32126   3
 -12  -2  -1 2.70360 1.99707   4
 -12  -2  -1 2.91249 2.09591   5
 -12  -2  -1 2.15370 1.79731   1
  12   2   1 0.79950 2.46747   7
  12   2   1 -1.2229 1.56428   3
  12   2   1 3.24316 2.26551   4
  12   2   1 0.04129 1.33343   1
 -13  -2  -1 2.09763 2.09196   1
 -13  -2  -1 3.57370 2.46938   5
 -13  -2  -1 1.85363 2.34561   7
 -13  -2  -1 1.68230 1.81464   4
  13   2   1 7.68516 3.39888   7
  13   2   1 2.45007 2.48343   1
 -14  -2  -1 0.87859 1.78704   4
 -14  -2  -1 -1.6485 1.98780   1
 -14  -2  -1 -0.9849 2.17078   7
  14   2   1 -2.7212 2.03308   7
  14   2   1 2.83558 2.53726   1
  14  -3  -1 71.6717 9.39179   2
  14  -3  -1 55.4019 8.62903   5
 -14   3   1 43.9392 7.62534   2
 -14   3   1 47.9742 8.01014   5
  13  -3  -1 0.29265 1.53831   6
  13  -3  -1 -1.2291 1.49570   5
  13  -3  -1 -0.0463 2.27006   2
  13  -3  -1 0.06671 1.75367   4
 -13   3   1 -0.5539 1.45764   4
 -13   3   1 1.59481 2.23366   2
 -13   3   1 -1.9197 1.93292   5
 -13   3   1 0.24274 1.55104   6
  12  -3  -1 4.23985 2.84567   5
  12  -3  -1 1.48458 2.13050   2
  12  -3  -1 2.65657 2.28744   4
  12  -3  -1 0.51065 1.52384   6
 -12   3   1 3.85408 1.70257   6
 -12   3   1 3.16300 1.58729   3
 -12   3   1 3.41782 2.21584   5
 -12   3   1 0.79509 1.84613   1
 -12   3   1 0.21457 1.50261   4
 -12   3   1 5.24440 2.45358   2
  11  -3  -1 46.2855 6.34548   4
  11  -3  -1 35.0596 6.29560   2
  11  -3  -1 63.5716 6.89166   1
  11  -3  -1 46.2316 6.59716   7
  11  -3  -1 51.3095 6.18591   6
  11  -3  -1 63.3845 8.33210   5
  11  -3  -1 53.1365 5.56174   3
 -11   3   1 52.6996 7.45145   5
 -11   3   1 47.5968 5.96096   1
 -11   3   1 55.0625 5.57683   3
 -11   3   1 47.0460 6.20911   4
 -11   3   1 43.0939 6.28029   7
 -11   3   1 45.7005 5.85679   6
 -11   3   1 36.8455 6.43079   2
  10  -3  -1 5.28033 1.90132   6
  10  -3  -1 5.34361 2.02375   4
  10  -3  -1 6.67452 1.90230   3
  10  -3  -1 8.16716 2.11613   1
  10  -3  -1 7.59491 2.35120   7
  10  -3  -1 9.37911 3.04784   2
  10  -3  -1 4.88594 2.69815   5
 -10   3   1 7.42518 2.05876   1
 -10   3   1 2.08956 2.38911   2
 -10   3   1 5.29259 2.25221   5
 -10   3   1 7.19415 2.25098   7
 -10   3   1 4.66419 1.66044   3
 -10   3   1 10.9636 2.36975   6
   9  -3  -1 10.5884 2.31645   6
   9  -3  -1 9.21552 2.18538   1
   9  -3  -1 8.47816 2.30200   4
   9  -3  -1 4.97833 2.24612   2
   9  -3  -1 5.46583 2.28160   5
   9  -3  -1 10.9199 2.56220   7
   9  -3  -1 11.2976 2.28104   3
  -9   3   1 10.0064 2.14354   1
  -9   3   1 9.89577 2.13407   3
  -9   3   1 9.91292 2.77602   2
  -9   3   1 8.29635 2.10394   6
  -9   3   1 10.5205 2.38469   7
   8  -3  -1 0.84888 1.13296   5
   8  -3  -1 -0.4119 0.73170   3
   8  -3  -1 0.05821 0.95126   1
   8  -3  -1 0.39614 1.00282   4
   8  -3  -1 -0.9912 1.15116   2
   8  -3  -1 -1.1598 0.81463   6
   8  -3  -1 -0.0935 1.04935   7
  -8   3   1 -0.7333 0.75066   2
  -8   3   1 -0.9200 0.84226   7
  -8   3   1 0.09622 0.76450   3
  -8   3   1 -0.6555 0.76649   6
   7  -3  -1 46.2152 6.25010   5
   7  -3  -1 46.3201 4.91450   4
   7  -3  -1 41.2774 4.74280   6
   7  -3  -1 54.8855 4.83717   1
   7  -3  -1 41.0980 5.72955   2
   7  -3  -1 56.1037 4.87697   3
   7  -3  -1 44.4253 5.01296   7
  -7   3   1 41.1107 5.67615   2
  -7   3   1 45.6885 4.89121   7
  -7   3   1 41.7463 4.71815   6
  -7   3   1 45.5396 4.61072   3
   6  -3  -1 53.3088 5.65770   4
   6  -3  -1 64.8784 5.66788   3
   6  -3  -1 56.5847 6.31342   5
   6  -3  -1 60.2640 5.72235   6
   6  -3  -1 56.1428 6.18402   2
   6  -3  -1 63.4370 5.86950   7
   6  -3  -1 61.2070 5.55976   1
  -6   3   1 55.6760 6.11672   2
  -6   3   1 58.6293 5.48743   3
  -6   3   1 59.7692 5.66694   6
  -6   3   1 54.5299 5.61759   7
   5  -3  -1 128.287 12.7502   4
   5  -3  -1 155.165 12.9161   6
   5  -3  -1 141.715 13.3043   2
   5  -3  -1 145.041 13.4838   5
   5  -3  -1 158.795 12.9159   7
   5  -3  -1 165.645 12.6912   1
  -5   3   1 151.832 12.6634   3
  -5   3   1 144.568 12.8143   6
  -5   3   1 154.132 12.7786   7
   4  -3  -1 86.1686 6.91225   1
   4  -3  -1 75.4690 7.51411   2
   4  -3  -1 78.8312 7.16218   6
   4  -3  -1 68.9749 7.53029   5
   4  -3  -1 73.1667 7.06114   4
  -4   3   1 80.8210 6.96950   7
  -4   3   1 87.9047 7.01091   3
  -4   3   1 84.3069 7.17504   6
   3  -3  -1 43.2585 4.25697   6
   3  -3  -1 44.3394 4.62580   5
   3  -3  -1 49.0147 3.94843   1
   3  -3  -1 44.0594 4.52457   2
   3  -3  -1 42.6046 4.15096   4
  -3   3   1 45.7596 4.08042   3
  -3   3   1 47.4814 4.27813   6
  -3   3   1 44.0105 3.96146   7
   2  -3  -1 29.5671 3.13988   7
   2  -3  -1 35.1007 3.25415   4
   2  -3  -1 37.0777 2.99635   1
   2  -3  -1 33.1188 3.56539   2
   2  -3  -1 30.0446 3.50213   5
   2  -3  -1 33.6817 3.35098   6
  -2   3   1 40.5680 3.07482   7
  -2   3   1 33.3762 3.32802   6
  -2   3   1 37.3456 2.94640   1
  -2   3   1 37.3749 3.23477   3
   1  -3  -1 351.990 30.6717   2
   1  -3  -1 367.076 30.4197   4
   1  -3  -1 369.191 30.1852   1
   1  -3  -1 359.088 30.6847   5
   1  -3  -1 412.701 30.3315   7
  -1   3   1 366.844 30.5105   6
  -1   3   1 380.553 30.2186   1
  -1   3   1 380.362 30.4481   3
  -1   3   1 397.353 30.3460   7
   0  -3  -1 0.15361 0.36144   2
   0  -3  -1 0.55384 0.29548   1
   0  -3  -1 0.29423 0.22492   1
   0  -3  -1 0.16133 0.25897   5
   0  -3  -1 0.92322 0.31563   4
   0   3   1 0.99242 0.40617   6
   0   3   1 0.28921 0.30813   7
   0   3   1 0.62439 0.35609   3
   0   3   1 -0.0928 0.20365   1
   0   3   1 0.21248 0.23691   1
  -1  -3  -1 376.180 29.6523   2
  -1  -3  -1 369.206 29.7353   4
  -1  -3  -1 390.200 29.7687   5
  -1  -3  -1 340.222 29.7339   1
   1   3   1 351.267 29.9513   7
   1   3   1 376.878 29.9151   3
   1   3   1 397.907 29.6165   2
   1   3   1 354.395 29.6834   6
   1   3   1 353.418 29.7783   1
  -2  -3  -1 37.7666 3.17557   5
  -2  -3  -1 37.6918 3.21945   4
  -2  -3  -1 30.9565 3.23142   1
  -2  -3  -1 37.8310 2.88459   2
   2   3   1 31.8051 3.28676   1
   2   3   1 31.4865 3.50769   7
   2   3   1 35.4220 3.42927   3
   2   3   1 34.9687 3.02783   6
   2   3   1 31.9296 2.86849   2
  -3  -3  -1 39.5267 3.90111   4
  -3  -3  -1 40.9459 3.57307   2
  -3  -3  -1 41.2824 3.85367   5
  -3  -3  -1 42.0160 3.50025   2
  -3  -3  -1 39.8020 3.99691   1
   3   3   1 43.6906 3.64091   6
   3   3   1 41.2398 4.36547   7
   3   3   1 41.5692 4.07868   1
   3   3   1 46.5409 3.60322   2
   3   3   1 40.7440 4.12733   3
  -4  -3  -1 73.1592 6.98170   5
  -4  -3  -1 80.5775 6.69264   2
  -4  -3  -1 84.8128 6.76434   2
  -4  -3  -1 75.0865 7.04581   4
  -4  -3  -1 81.8162 7.19876   1
   4   3   1 73.1331 7.17190   1
   4   3   1 78.8503 7.27728   3
   4   3   1 83.9407 6.73708   6
   4   3   1 83.6347 7.68743   7
  -5  -3  -1 139.186 12.7511   1
  -5  -3  -1 149.541 12.6813   4
  -5  -3  -1 149.678 12.3246   2
  -5  -3  -1 146.114 12.6558   5
   5   3   1 163.436 12.3158   6
   5   3   1 133.220 13.2063   7
   5   3   1 136.686 12.7727   3
   5   3   1 156.365 12.9365   1
  -6  -3  -1 54.2059 5.48422   4
  -6  -3  -1 53.4221 5.16602   2
  -6  -3  -1 47.7012 5.50083   1
  -6  -3  -1 61.5714 5.59142   5
   6   3   1 55.0202 6.18607   7
   6   3   1 58.4467 5.68469   3
   6   3   1 56.1982 5.74912   4
   6   3   1 58.6195 5.09356   6
   6   3   1 57.4218 5.67515   1
  -7  -3  -1 47.7237 4.85550   1
  -7  -3  -1 45.3655 4.36791   2
  -7  -3  -1 42.6077 4.65415   5
  -7  -3  -1 43.0450 4.58748   4
   7   3   1 40.8026 5.23687   1
   7   3   1 32.7897 5.51750   7
   7   3   1 39.0540 4.99703   3
   7   3   1 42.2893 4.15010   6
   7   3   1 49.1178 4.98045   4
  -8  -3  -1 0.01287 1.00985   5
  -8  -3  -1 0.37201 1.10880   1
  -8  -3  -1 -0.8578 0.84658   2
  -8  -3  -1 -0.5635 0.63276   4
   8   3   1 0.06115 1.08412   1
   8   3   1 -0.2203 0.61504   6
   8   3   1 -1.1432 0.94318   3
   8   3   1 0.11537 0.97120   7
   8   3   1 0.28358 0.95719   4
  -9  -3  -1 10.8805 2.49567   5
  -9  -3  -1 8.97178 2.34511   4
  -9  -3  -1 8.82714 2.36695   1
  -9  -3  -1 10.2433 2.26300   2
   9   3   1 8.68824 2.28993   3
   9   3   1 7.87059 1.77367   6
   9   3   1 11.3103 2.85041   4
   9   3   1 10.3614 2.99471   7
   9   3   1 7.82810 2.40094   1
 -10  -3  -1 7.30642 2.26565   5
 -10  -3  -1 3.80808 1.77145   1
 -10  -3  -1 9.29053 2.44904   4
  10   3   1 8.80875 2.93961   7
  10   3   1 6.36609 2.19521   4
  10   3   1 5.32044 1.93324   3
  10   3   1 5.93622 2.05955   1
 -11  -3  -1 45.9640 6.60296   1
 -11  -3  -1 56.0886 6.91999   4
 -11  -3  -1 48.6262 6.63446   5
  11   3   1 49.1719 7.86984   7
  11   3   1 56.9281 6.68600   3
  11   3   1 50.0268 6.92970   1
 -12  -3  -1 2.66139 2.09972   1
 -12  -3  -1 2.49767 1.92563   4
 -12  -3  -1 1.08759 1.76375   5
  12   3   1 1.18846 2.07598   1
  12   3   1 1.34993 1.73756   3
  12   3   1 5.99047 3.18289   7
 -13  -3  -1 2.00224 2.10896   1
 -13  -3  -1 1.98855 1.87904   4
  13   3   1 -1.3746 1.99880   1
  13   3   1 2.07582 2.89752   7
 -14  -3  -1 58.5664 7.97317   1
 -14  -3  -1 54.1084 7.61374   4
 -14  -3  -1 50.6587 8.30746   7
  14   3   1 60.2986 8.01460   1
  14   3   1 48.1535 8.58862   7
  14  -4  -1 5.81042 3.47356   2
  14  -4  -1 2.84650 2.37842   5
 -14   4   1 0.03300 2.55225   2
 -14   4   1 2.18442 2.99771   5
  13  -4  -1 6.07732 3.22828   2
  13  -4  -1 -1.5800 2.23113   5
  13  -4  -1 5.33843 2.48914   4
 -13   4   1 6.38003 3.15443   5
 -13   4   1 1.72594 2.16770   2
 -13   4   1 6.20740 2.50622   4
 -13   4   1 5.05254 2.24577   6
  12  -4  -1 48.0610 7.59920   5
  12  -4  -1 40.1725 6.00768   4
  12  -4  -1 35.3247 6.36745   2
 -12   4   1 33.8831 6.21989   2
 -12   4   1 38.7461 6.71678   5
 -12   4   1 39.2870 5.49543   6
 -12   4   1 49.6642 6.34364   4
  11  -4  -1 243.278 21.6670   2
  11  -4  -1 226.757 21.7915   5
  11  -4  -1 223.849 20.6400   4
  11  -4  -1 236.157 20.3866   6
 -11   4   1 262.108 20.1787   3
 -11   4   1 232.465 21.3980   2
 -11   4   1 228.526 20.2604   6
 -11   4   1 199.392 21.1166   5
  10  -4  -1 125.234 10.3980   1
  10  -4  -1 99.5490 10.3825   4
  10  -4  -1 95.7276 11.0074   2
  10  -4  -1 116.396 11.2389   7
  10  -4  -1 109.622 10.2553   6
  10  -4  -1 98.7165 11.1833   5
 -10   4   1 106.115 11.0992   2
 -10   4   1 94.3231 10.1307   7
 -10   4   1 113.100 10.0684   1
 -10   4   1 103.583 9.83036   3
 -10   4   1 118.800 10.3360   6
   9  -4  -1 228.097 20.9916   2
   9  -4  -1 196.323 20.9266   5
   9  -4  -1 252.835 20.4769   7
   9  -4  -1 251.182 20.0919   1
   9  -4  -1 221.319 20.2543   4
   9  -4  -1 241.287 20.1979   6
  -9   4   1 221.446 20.9247   2
  -9   4   1 237.581 19.8706   1
  -9   4   1 237.420 19.8252   3
  -9   4   1 235.049 20.1121   6
  -9   4   1 231.812 20.1141   7
   8  -4  -1 -0.0079 1.21043   7
   8  -4  -1 -0.0637 1.11309   6
   8  -4  -1 0.78863 0.97744   4
   8  -4  -1 0.16965 1.22719   2
   8  -4  -1 -0.3666 1.02776   5
   8  -4  -1 -0.4951 0.90402   1
  -8   4   1 0.15571 0.97544   7
  -8   4   1 0.75645 1.53470   2
  -8   4   1 1.42593 1.11831   6
  -8   4   1 -0.4726 0.73718   3
   7  -4  -1 16.8860 2.90180   4
   7  -4  -1 18.8795 2.80242   1
   7  -4  -1 21.0602 3.68493   2
   7  -4  -1 21.8389 3.13867   7
   7  -4  -1 15.7556 3.55823   5
   7  -4  -1 21.6267 3.10125   6
  -7   4   1 22.7613 3.02596   7
  -7   4   1 19.4669 2.90995   6
  -7   4   1 20.9412 2.73709   3
  -7   4   1 17.5128 3.36506   2
   6  -4  -1 2.88281 1.51790   2
   6  -4  -1 2.29230 0.92947   1
   6  -4  -1 1.10313 0.95541   4
   6  -4  -1 2.86057 1.07254   6
   6  -4  -1 -0.2083 1.24091   5
  -6   4   1 1.48246 0.66651   3
  -6   4   1 1.37519 0.85363   6
  -6   4   1 1.07155 1.25645   2
  -6   4   1 1.79618 0.88093   7
   5  -4  -1 142.179 14.0303   5
   5  -4  -1 138.217 13.3423   4
   5  -4  -1 157.948 14.0182   2
   5  -4  -1 168.847 13.1371   1
   5  -4  -1 155.257 13.4913   6
  -5   4   1 169.138 13.5289   6
  -5   4   1 153.628 13.1065   7
  -5   4   1 162.961 13.2160   3
   4  -4  -1 184.231 16.3816   5
   4  -4  -1 188.148 15.8677   6
   4  -4  -1 196.449 15.4412   1
   4  -4  -1 179.956 15.7543   4
   4  -4  -1 193.779 16.3490   2
  -4   4   1 179.104 15.7886   6
  -4   4   1 185.441 15.5835   3
  -4   4   1 191.440 15.4248   7
   3  -4  -1 60.8456 6.27123   2
   3  -4  -1 63.6956 5.85008   4
   3  -4  -1 68.5178 5.51254   1
   3  -4  -1 64.5321 5.98024   6
   3  -4  -1 56.6559 6.26170   5
  -3   4   1 60.2832 5.89980   6
  -3   4   1 75.6960 5.54953   7
  -3   4   1 61.2444 5.70202   3
   2  -4  -1 29.1931 2.18170   1
   2  -4  -1 21.3575 2.44710   4
   2  -4  -1 22.2751 3.05123   2
   2  -4  -1 20.7543 3.05483   5
  -2   4   1 25.0206 2.25670   7
  -2   4   1 21.6381 2.51696   6
  -2   4   1 24.4287 2.43685   3
  -2   4   1 26.1950 2.14005   1
   1  -4  -1 135.088 10.9460   4
   1  -4  -1 126.073 11.2440   5
   1  -4  -1 145.495 10.7591   1
   1  -4  -1 122.838 11.2059   2
   1  -4  -1 124.413 10.6534   1
  -1   4   1 131.832 10.9769   3
  -1   4   1 131.022 11.0366   6
  -1   4   1 132.845 10.7202   1
  -1   4   1 133.117 10.8613   7
   0  -4  -1 -0.0462 0.25108   1
   0  -4  -1 -0.0085 0.22105   4
   0  -4  -1 0.05929 0.41468   5
   0  -4  -1 0.11154 0.42676   2
   0   4   1 0.68168 0.41994   3
   0   4   1 1.90553 0.55346   6
   0   4   1 0.63480 0.45315   7
  -1  -4  -1 137.411 10.6112   4
  -1  -4  -1 117.556 10.5563   1
  -1  -4  -1 128.095 10.5504   2
  -1  -4  -1 139.023 10.6847   5
   1   4   1 129.168 10.6397   1
   1   4   1 121.631 10.8280   7
   1   4   1 123.055 10.7794   3
   1   4   1 122.202 10.5568   6
  -2  -4  -1 24.1821 2.32119   5
  -2  -4  -1 20.8660 2.31380   4
  -2  -4  -1 21.7923 2.38744   1
  -2  -4  -1 24.9366 2.08507   2
   2   4   1 24.1017 2.64279   3
   2   4   1 21.6854 2.92118   7
   2   4   1 23.1082 2.47114   1
   2   4   1 24.3615 1.98316   2
   2   4   1 20.5215 2.20876   6
  -3  -4  -1 72.0977 5.28711   2
  -3  -4  -1 63.2103 5.90205   1
  -3  -4  -1 58.0987 5.73119   4
  -3  -4  -1 68.7867 5.73278   5
   3   4   1 64.5224 5.95457   1
   3   4   1 65.2055 5.30272   2
   3   4   1 61.1948 6.05441   3
   3   4   1 59.5186 6.24727   7
   3   4   1 60.5831 5.51431   6
  -4  -4  -1 175.694 15.3994   4
  -4  -4  -1 192.077 14.8798   2
  -4  -4  -1 197.693 15.3607   5
  -4  -4  -1 164.753 15.4929   1
  -4  -4  -1 190.996 14.7908   2
   4   4   1 178.571 15.0373   6
   4   4   1 187.550 15.7704   3
   4   4   1 183.415 15.6432   1
   4   4   1 168.353 15.9535   7
  -5  -4  -1 151.256 13.4204   1
  -5  -4  -1 154.241 12.6655   2
  -5  -4  -1 160.649 12.8414   2
  -5  -4  -1 164.071 13.2317   5
  -5  -4  -1 153.941 13.2804   4
   5   4   1 141.751 13.8906   7
   5   4   1 164.457 13.5833   1
   5   4   1 138.157 13.4710   3
   5   4   1 159.451 12.8660   6
  -6  -4  -1 2.64209 0.99091   4
  -6  -4  -1 1.85080 0.89286   5
  -6  -4  -1 4.09354 0.82278   2
  -6  -4  -1 1.29146 1.10144   1
   6   4   1 1.91862 1.19103   3
   6   4   1 1.23632 1.18333   7
   6   4   1 1.95076 1.23572   1
   6   4   1 1.28874 0.64621   6
  -7  -4  -1 20.0004 3.00288   5
  -7  -4  -1 20.0627 2.27238   2
  -7  -4  -1 17.9811 2.97515   1
  -7  -4  -1 18.8034 2.91247   4
   7   4   1 19.3212 3.17636   1
   7   4   1 20.1304 3.88885   7
   7   4   1 22.4251 2.55893   6
   7   4   1 16.3298 3.02679   3
  -8  -4  -1 0.51970 0.97394   5
  -8  -4  -1 0.42038 0.84168   2
  -8  -4  -1 -1.4484 0.84489   4
  -8  -4  -1 -0.5149 1.09319   1
   8   4   1 -1.6478 1.22374   7
   8   4   1 -0.6057 0.75963   1
   8   4   1 -0.3528 1.01253   3
   8   4   1 -0.8660 0.64863   6
  -9  -4  -1 211.027 19.3751   1
  -9  -4  -1 253.913 19.5155   4
  -9  -4  -1 227.629 19.2799   5
   9   4   1 214.391 19.3587   3
   9   4   1 230.652 19.6685   1
   9   4   1 183.723 20.0621   7
 -10  -4  -1 108.086 10.6065   1
 -10  -4  -1 113.117 10.6079   4
 -10  -4  -1 123.744 10.6609   5
  10   4   1 93.5158 10.3428   3
  10   4   1 108.584 10.7509   1
  10   4   1 103.839 11.6982   7
 -11  -4  -1 226.774 21.7325   1
 -11  -4  -1 261.117 21.7655   5
 -11  -4  -1 248.169 21.7275   4
  11   4   1 235.847 22.9972   7
  11   4   1 277.614 22.3243   1
  11   4   1 228.731 21.5394   3
 -12  -4  -1 42.0180 6.29189   1
 -12  -4  -1 40.4318 6.01573   4
  12   4   1 45.3436 7.51377   7
  12   4   1 39.4600 5.72892   3
  12   4   1 40.8979 6.28764   1
 -13  -4  -1 4.07293 2.14801   1
 -13  -4  -1 2.97414 2.35382   4
  13   4   1 7.19470 3.73956   7
  13   4   1 9.66747 3.02865   1
 -14  -4  -1 5.20300 2.41970   1
 -14  -4  -1 1.45677 2.23821   4
  14   4   1 4.31435 3.00373   1
  14   4   1 -1.3121 3.04997   7
  14  -5  -1 113.651 12.9793   2
  14  -5  -1 109.949 14.5289   5
 -14   5   1 130.724 11.7804   6
 -14   5   1 112.037 13.0281   5
 -14   5   1 104.910 12.3895   2
  13  -5  -1 82.2231 11.1079   5
  13  -5  -1 80.4729 10.7107   2
 -13   5   1 68.5080 9.95195   2
 -13   5   1 72.9831 10.3583   5
 -13   5   1 77.5054 11.5740   4
 -13   5   1 77.3318 8.30685   6
  12  -5  -1 1.41676 1.68460   4
  12  -5  -1 0.43019 2.18809   5
  12  -5  -1 -0.2566 2.12549   2
 -12   5   1 1.25159 2.21393   2
 -12   5   1 0.42143 1.88761   5
 -12   5   1 0.88731 1.61106   6
  11  -5  -1 30.0314 6.07576   5
  11  -5  -1 36.5241 5.53513   4
  11  -5  -1 38.7714 6.31352   2
 -11   5   1 41.2661 5.38339   6
 -11   5   1 35.1180 6.18900   2
 -11   5   1 35.3100 4.61874   3
  10  -5  -1 10.2437 2.78424   4
  10  -5  -1 8.58505 3.21137   5
  10  -5  -1 9.46138 3.28048   2
 -10   5   1 12.7553 2.38935   3
 -10   5   1 15.5536 3.08797   6
 -10   5   1 15.7369 3.90943   2
   9  -5  -1 27.8065 3.81397   1
   9  -5  -1 28.8244 4.93689   2
   9  -5  -1 24.6645 5.07899   5
   9  -5  -1 26.3472 4.28479   4
   9  -5  -1 30.6947 4.35333   6
  -9   5   1 24.3574 4.64107   2
  -9   5   1 26.9397 4.05312   6
  -9   5   1 24.3197 3.99441   7
  -9   5   1 27.6522 3.70254   1
  -9   5   1 29.0589 3.71763   3
   8  -5  -1 2.34623 1.91014   2
   8  -5  -1 5.66530 1.75793   4
   8  -5  -1 2.89330 1.29649   1
   8  -5  -1 3.08190 2.17713   5
   8  -5  -1 4.04804 1.45739   6
  -8   5   1 5.07733 2.03662   2
  -8   5   1 3.83339 1.41647   7
  -8   5   1 6.57887 1.57666   3
  -8   5   1 5.84501 1.74616   6
   7  -5  -1 0.79961 1.23307   5
   7  -5  -1 1.69526 0.95822   1
   7  -5  -1 2.27926 1.14444   6
   7  -5  -1 2.81557 1.43349   4
   7  -5  -1 -0.5410 1.15822   2
  -7   5   1 2.63094 1.10605   3
  -7   5   1 0.71955 1.40209   2
  -7   5   1 3.72367 1.27328   6
  -7   5   1 2.93170 1.13653   7
   6  -5  -1 9.71783 2.45367   2
   6  -5  -1 10.7898 1.70824   1
   6  -5  -1 13.7975 2.87595   5
   6  -5  -1 11.7222 2.13086   4
   6  -5  -1 6.77972 1.86063   6
  -6   5   1 12.4650 1.75087   7
  -6   5   1 10.9988 2.48267   2
  -6   5   1 10.2252 2.06966   6
  -6   5   1 11.5117 1.82166   3
   5  -5  -1 55.9958 5.82150   4
   5  -5  -1 56.4301 6.46994   5
   5  -5  -1 56.8539 6.43825   2
   5  -5  -1 57.4492 5.41844   1
  -5   5   1 67.3775 5.41567   7
  -5   5   1 70.1614 5.72189   3
  -5   5   1 57.1758 5.88318   6
   4  -5  -1 114.373 10.5380   4
   4  -5  -1 104.421 10.9856   2
   4  -5  -1 129.194 10.1273   1
   4  -5  -1 110.010 11.1007   5
  -4   5   1 124.297 10.3869   3
  -4   5   1 106.194 10.5249   6
  -4   5   1 140.475 10.1054   7
   3  -5  -1 77.6150 7.09832   4
   3  -5  -1 82.6134 6.65428   1
   3  -5  -1 62.7631 7.37097   2
   3  -5  -1 71.7451 7.55043   5
  -3   5   1 85.4508 6.57473   1
  -3   5   1 75.1458 7.15363   6
  -3   5   1 79.5343 6.97272   3
  -3   5   1 87.1556 6.71154   7
   2  -5  -1 26.4274 2.64060   4
   2  -5  -1 24.3390 2.18796   1
   2  -5  -1 26.5758 3.38871   2
   2  -5  -1 21.2157 3.17906   5
  -2   5   1 27.2255 2.24318   1
  -2   5   1 25.8378 2.36766   7
  -2   5   1 23.8171 2.69548   6
  -2   5   1 25.0769 2.55480   3
   1  -5  -1 28.2876 2.61001   4
   1  -5  -1 24.6531 2.27734   1
   1  -5  -1 20.6000 3.02161   2
   1  -5  -1 28.5172 2.96385   5
  -1   5   1 30.4868 2.60094   7
  -1   5   1 23.6057 2.62522   6
  -1   5   1 26.0553 2.65926   3
   0  -5  -1 -0.1216 0.26650   1
   0  -5  -1 0.09018 0.37894   5
   0  -5  -1 -0.1049 0.32560   4
   0  -5  -1 -0.3337 0.40006   2
   0   5   1 0.53759 0.53882   3
   0   5   1 0.24615 0.38403   6
   0   5   1 2.05130 0.64979   7
  -1  -5  -1 28.7684 2.64088   4
  -1  -5  -1 24.3403 2.59040   2
  -1  -5  -1 27.5084 2.59425   1
  -1  -5  -1 29.6995 2.77214   5
   1   5   1 25.0861 2.61601   1
   1   5   1 22.1866 2.79504   7
   1   5   1 25.5742 2.60503   6
   1   5   1 29.7623 2.89932   3
  -2  -5  -1 23.0643 2.20815   2
  -2  -5  -1 22.7263 2.48153   1
  -2  -5  -1 24.5896 2.45788   5
  -2  -5  -1 25.3229 2.44960   4
   2   5   1 21.2355 2.33631   6
   2   5   1 19.1810 2.93135   7
   2   5   1 24.5805 3.10226   3
   2   5   1 25.9182 2.11985   2
   2   5   1 22.4504 2.53870   1
  -3  -5  -1 83.1547 6.60137   5
  -3  -5  -1 66.4573 6.67277   1
  -3  -5  -1 77.7124 6.06194   2
  -3  -5  -1 72.2563 6.61300   4
   3   5   1 70.1213 7.16824   7
   3   5   1 75.7672 6.83361   1
   3   5   1 69.4805 6.38714   6
   3   5   1 75.6091 6.05502   2
   3   5   1 74.3237 7.04522   3
  -4  -5  -1 122.195 10.1121   4
  -4  -5  -1 115.646 10.2374   1
  -4  -5  -1 122.727 9.96670   5
   4   5   1 114.957 9.71620   6
   4   5   1 107.658 10.6916   7
   4   5   1 109.856 10.2697   1
   4   5   1 116.216 10.4900   3
  -5  -5  -1 57.0390 5.50099   4
  -5  -5  -1 62.7936 5.40093   5
  -5  -5  -1 55.7828 5.62415   1
   5   5   1 54.1299 5.67262   1
   5   5   1 58.7135 5.07904   6
   5   5   1 58.0682 5.95129   3
   5   5   1 48.9743 6.08997   7
  -6  -5  -1 10.8047 1.97698   4
  -6  -5  -1 9.43825 1.00551   2
  -6  -5  -1 10.6436 1.12736   2
  -6  -5  -1 10.1886 2.13098   1
  -6  -5  -1 10.1769 1.84007   5
   6   5   1 10.9323 2.28807   1
   6   5   1 6.65141 2.22952   7
   6   5   1 13.4248 1.67167   6
   6   5   1 8.24511 2.13065   3
  -7  -5  -1 1.43172 1.18869   4
  -7  -5  -1 2.44059 1.10383   5
  -7  -5  -1 -0.1327 0.73311   1
   7   5   1 2.37968 0.86324   6
   7   5   1 0.88625 1.26478   7
   7   5   1 1.40413 1.10292   1
   7   5   1 0.95429 0.97115   3
  -8  -5  -1 5.36513 1.75225   4
  -8  -5  -1 7.30328 1.96644   1
  -8  -5  -1 4.60025 1.56334   5
   8   5   1 7.70609 2.25333   1
   8   5   1 4.06266 1.84796   3
   8   5   1 2.97087 2.24766   7
   8   5   1 4.05294 1.26688   6
  -9  -5  -1 29.6062 4.51175   1
  -9  -5  -1 36.5206 4.42807   5
  -9  -5  -1 20.8902 3.74077   4
   9   5   1 27.9586 4.50575   1
   9   5   1 24.1282 4.27767   3
   9   5   1 29.2616 5.52455   7
 -10  -5  -1 13.9063 3.11019   1
 -10  -5  -1 20.0146 3.22665   5
 -10  -5  -1 12.2959 2.72838   4
  10   5   1 12.4938 3.02043   1
  10   5   1 10.0818 2.81546   3
  10   5   1 7.59307 3.11834   7
 -11  -5  -1 31.7801 5.37780   1
 -11  -5  -1 40.6869 5.41869   5
 -11  -5  -1 35.3002 5.20720   4
  11   5   1 35.7691 5.42134   3
  11   5   1 36.7949 6.59003   7
  11   5   1 35.3809 5.70965   1
 -12  -5  -1 0.68585 1.18836   4
 -12  -5  -1 1.36439 1.45635   1
  12   5   1 1.31286 1.76937   3
  12   5   1 4.14660 2.95813   7
  12   5   1 2.27076 2.24065   1
 -13  -5  -1 81.8478 10.4579   1
 -13  -5  -1 103.988 9.82803   4
  13   5   1 72.8336 11.6905   7
  13   5   1 96.7457 11.2566   1
 -14  -5  -1 135.138 12.9604   4
 -14  -5  -1 118.574 13.0462   1
  14   5   1 125.305 13.4960   1
  14   5   1 125.361 15.9896   7
  13  -6  -1 -1.8657 2.37802   5
  13  -6  -1 4.84471 2.53996   2
 -13   6   1 -0.2945 1.94398   6
 -13   6   1 -0.2585 1.64519   2
 -13   6   1 1.96327 2.66434   5
  12  -6  -1 12.5060 3.36455   4
  12  -6  -1 12.3700 4.03690   2
  12  -6  -1 13.3876 4.44538   5
 -12   6   1 4.83070 2.79123   2
 -12   6   1 10.2473 3.18578   5
 -12   6   1 8.51185 2.69353   6
  11  -6  -1 2.43554 1.91844   2
  11  -6  -1 5.32429 2.56044   5
  11  -6  -1 2.43741 1.89518   4
 -11   6   1 2.97291 1.55553   3
 -11   6   1 -0.2293 1.59918   2
 -11   6   1 -0.8001 1.38592   6
  10  -6  -1 -0.0717 1.45643   4
  10  -6  -1 0.03009 1.50955   5
  10  -6  -1 1.25271 2.34276   2
 -10   6   1 5.05178 2.00069   6
 -10   6   1 2.28951 2.04158   2
 -10   6   1 2.59513 1.47053   3
   9  -6  -1 9.53107 2.59259   4
   9  -6  -1 8.23024 2.96073   5
   9  -6  -1 6.33668 2.65755   2
  -9   6   1 14.5122 2.69473   6
  -9   6   1 11.6889 2.19355   3
  -9   6   1 16.7559 3.69242   2
   8  -6  -1 15.1790 3.08294   4
   8  -6  -1 23.7570 4.58188   5
   8  -6  -1 22.6595 4.20613   2
  -8   6   1 17.2482 2.77748   3
  -8   6   1 24.5789 4.33615   2
  -8   6   1 18.6654 3.23061   6
   7  -6  -1 18.8664 3.99477   2
   7  -6  -1 31.9597 3.09950   1
   7  -6  -1 26.0867 4.64371   5
   7  -6  -1 29.5199 3.92939   4
  -7   6   1 22.5485 3.61096   6
  -7   6   1 25.3459 3.28246   3
  -7   6   1 21.5941 4.18284   2
  -7   6   1 26.1855 2.85867   7
   6  -6  -1 93.5096 9.32167   4
   6  -6  -1 96.5834 10.1669   5
   6  -6  -1 103.986 8.83748   1
   6  -6  -1 96.8674 10.0483   2
  -6   6   1 91.0720 9.32276   6
  -6   6   1 115.712 8.73497   7
  -6   6   1 92.0801 9.85842   2
  -6   6   1 107.083 9.05090   3
   5  -6  -1 77.3497 8.82401   5
   5  -6  -1 89.8582 7.69610   1
   5  -6  -1 87.2429 8.93881   2
   5  -6  -1 82.8176 8.22745   4
  -5   6   1 89.3308 7.98930   3
  -5   6   1 87.1699 8.32184   6
  -5   6   1 101.660 7.63542   7
   4  -6  -1 0.93399 0.96969   5
   4  -6  -1 -0.3514 0.56188   4
   4  -6  -1 -0.7175 0.30273   1
   4  -6  -1 -0.4780 0.90407   2
  -4   6   1 0.86010 0.70109   3
  -4   6   1 0.17517 0.42094   7
  -4   6   1 0.67397 0.81036   6
   3  -6  -1 36.5051 4.85460   2
   3  -6  -1 32.9035 4.75216   5
   3  -6  -1 42.1819 4.02534   4
   3  -6  -1 41.4203 3.44514   1
  -3   6   1 36.4379 4.02847   6
  -3   6   1 41.0306 3.54782   7
  -3   6   1 39.2216 3.87273   3
   2  -6  -1 283.508 24.2561   2
   2  -6  -1 306.592 23.2606   1
   2  -6  -1 289.872 23.7697   4
   2  -6  -1 264.691 24.2325   5
  -2   6   1 274.000 23.8293   6
  -2   6   1 290.425 23.5056   7
  -2   6   1 300.008 23.7753   3
   1  -6  -1 -0.2611 0.71696   5
   1  -6  -1 0.18268 0.61931   2
   1  -6  -1 0.17799 0.26488   1
   1  -6  -1 0.42435 0.51169   4
  -1   6   1 0.77729 0.71155   3
  -1   6   1 0.28194 0.58498   6
  -1   6   1 -0.1072 0.39860   7
   0  -6  -1 0.15202 0.68643   5
   0  -6  -1 -0.1906 0.51428   2
   0  -6  -1 0.26254 0.35109   1
   0  -6  -1 -0.2891 0.43730   4
   0   6   1 0.27358 0.47927   7
   0   6   1 0.28655 0.49096   6
   0   6   1 0.36331 0.56213   3
  -1  -6  -1 0.09183 0.44447   1
  -1  -6  -1 0.24346 0.50432   2
  -1  -6  -1 1.60252 0.66663   4
  -1  -6  -1 0.54184 0.45958   5
   1   6   1 -0.8263 0.41867   7
   1   6   1 -0.5875 0.57472   3
   1   6   1 2.38478 0.73771   6
  -2  -6  -1 302.129 22.9103   5
  -2  -6  -1 297.683 22.8443   4
  -2  -6  -1 265.074 22.8169   1
  -2  -6  -1 270.891 22.5888   2
   2   6   1 249.499 23.2113   7
   2   6   1 282.706 22.9486   1
   2   6   1 275.150 22.7629   6
   2   6   1 273.567 23.2248   3
  -3  -6  -1 38.9678 3.67435   4
  -3  -6  -1 29.9508 3.60690   1
  -3  -6  -1 37.4131 3.13403   2
  -3  -6  -1 44.8160 3.72883   5
   3   6   1 32.7811 4.55221   7
   3   6   1 37.9705 4.15322   3
   3   6   1 34.8826 3.05493   2
   3   6   1 33.5428 3.45466   6
   3   6   1 39.6898 3.15174   2
   3   6   1 37.2377 3.83054   1
  -4  -6  -1 1.18882 0.67859   5
  -4  -6  -1 -0.4978 0.71984   1
  -4  -6  -1 -0.0163 0.49821   4
   4   6   1 0.50519 0.78148   3
   4   6   1 -1.0225 0.85226   7
   4   6   1 0.39291 0.82583   1
   4   6   1 0.89894 0.48032   6
  -5  -6  -1 81.1707 7.98515   1
  -5  -6  -1 95.7938 7.90188   4
  -5  -6  -1 87.4799 7.64664   5
   5   6   1 78.8248 7.34836   6
   5   6   1 84.6266 8.61484   7
   5   6   1 87.3984 8.35646   3
   5   6   1 88.6432 8.17854   1
  -6  -6  -1 86.6147 8.92578   1
  -6  -6  -1 111.626 8.74350   5
  -6  -6  -1 94.6869 8.82523   4
   6   6   1 101.269 9.45880   3
   6   6   1 81.4117 9.55411   7
   6   6   1 90.1448 9.05085   1
   6   6   1 99.3502 8.32184   6
  -7  -6  -1 20.9651 3.53288   1
  -7  -6  -1 25.6096 3.56054   4
  -7  -6  -1 25.4095 3.27328   5
   7   6   1 22.7779 4.41885   7
   7   6   1 30.3631 4.15839   1
   7   6   1 21.6862 3.88369   3
   7   6   1 23.8588 2.64614   6
  -8  -6  -1 26.8703 3.32165   5
  -8  -6  -1 17.5078 3.15165   4
  -8  -6  -1 17.6234 3.37495   1
   8   6   1 16.5303 4.07069   7
   8   6   1 15.4326 3.30758   1
   8   6   1 14.9944 3.37998   3
  -9  -6  -1 12.4697 2.59392   5
  -9  -6  -1 8.87078 2.51091   1
  -9  -6  -1 13.0921 2.78438   4
   9   6   1 11.7124 3.56192   7
   9   6   1 11.5574 2.99780   3
   9   6   1 12.1604 2.81433   1
 -10  -6  -1 1.75260 1.64641   1
 -10  -6  -1 2.57613 1.98222   4
 -10  -6  -1 2.57683 1.62109   5
  10   6   1 -0.1744 2.33631   7
  10   6   1 0.82454 1.45186   1
  10   6   1 5.42252 2.30434   3
 -11  -6  -1 -0.4815 1.61882   4
 -11  -6  -1 -0.8341 1.61110   1
  11   6   1 1.41840 1.83028   3
  11   6   1 -0.8384 1.79135   7
  11   6   1 1.68669 2.07264   1
 -12  -6  -1 9.43475 3.20473   1
 -12  -6  -1 11.9313 3.23381   4
  12   6   1 9.66263 3.35018   1
  12   6   1 11.9717 3.41121   3
  12   6   1 6.47767 3.17164   7
 -13  -6  -1 2.87712 2.45335   4
 -13  -6  -1 0.42786 1.45875   1
  13   6   1 -1.8369 1.99554   3
  13   6   1 2.49725 1.94068   1
  13   6   1 3.97576 3.60181   7
  13  -7  -1 2.56591 2.36534   5
  13  -7  -1 1.13025 1.94317   2
 -13   7   1 2.63872 2.86011   5
 -13   7   1 0.76631 2.03349   2
 -13   7   1 1.61104 2.19626   6
  12  -7  -1 2.34078 2.65898   2
  12  -7  -1 2.56901 3.05298   5
 -12   7   1 -0.2567 1.78445   6
 -12   7   1 1.92450 2.34762   2
  11  -7  -1 18.6668 4.61945   2
  11  -7  -1 12.0181 4.22787   5
  11  -7  -1 11.4947 3.03839   4
 -11   7   1 9.24449 3.54247   2
 -11   7   1 10.4912 3.00818   6
 -11   7   1 12.3202 2.91074   3
  10  -7  -1 1.00293 1.61619   4
  10  -7  -1 -0.0328 1.92236   5
  10  -7  -1 2.00033 1.81345   2
 -10   7   1 2.73856 1.99224   2
 -10   7   1 1.74466 1.32779   3
 -10   7   1 0.63532 1.60565   6
   9  -7  -1 35.6933 5.58572   4
   9  -7  -1 35.6888 6.79539   5
   9  -7  -1 43.0834 6.69530   2
  -9   7   1 53.3094 5.09483   3
  -9   7   1 47.1052 5.83903   6
  -9   7   1 46.8340 6.80307   2
   8  -7  -1 392.071 34.5683   5
   8  -7  -1 362.495 34.0692   2
   8  -7  -1 387.915 33.3302   4
  -8   7   1 340.289 33.8361   2
  -8   7   1 456.357 32.8984   3
  -8   7   1 414.860 33.3249   6
   7  -7  -1 277.747 24.0860   4
   7  -7  -1 277.195 24.9393   2
   7  -7  -1 255.786 24.9563   5
  -7   7   1 314.327 23.7002   3
  -7   7   1 250.980 24.6568   2
  -7   7   1 303.810 24.1813   6
   6  -7  -1 54.8395 7.30176   5
   6  -7  -1 50.4418 5.65865   4
   6  -7  -1 46.6512 6.80003   2
  -6   7   1 63.2579 4.92224   7
  -6   7   1 47.6750 6.77937   2
  -6   7   1 48.6234 5.59070   6
  -6   7   1 55.5711 5.38636   3
   5  -7  -1 158.955 15.1769   5
   5  -7  -1 151.254 14.2912   4
   5  -7  -1 169.056 13.6369   1
   5  -7  -1 154.495 14.9802   2
  -5   7   1 157.295 14.3802   6
  -5   7   1 178.497 13.5852   7
  -5   7   1 159.546 14.9608   2
  -5   7   1 169.752 14.0842   3
   4  -7  -1 0.40439 0.85307   4
   4  -7  -1 1.04185 1.28748   2
   4  -7  -1 1.14675 1.31882   5
   4  -7  -1 1.41665 0.49882   1
  -4   7   1 0.32838 0.94166   6
  -4   7   1 1.04147 0.78373   3
  -4   7   1 2.28586 0.61740   7
   3  -7  -1 9.97015 1.09961   1
   3  -7  -1 7.18268 1.59259   4
   3  -7  -1 5.81684 1.84335   2
   3  -7  -1 7.78267 2.11243   5
  -3   7   1 8.33262 1.61951   3
  -3   7   1 9.37678 1.28953   7
  -3   7   1 6.85386 1.63769   6
   2  -7  -1 36.0411 4.20640   5
   2  -7  -1 37.0058 3.66675   4
   2  -7  -1 36.6647 3.07473   1
   2  -7  -1 33.4313 4.44809   2
  -2   7   1 35.5371 3.66900   3
  -2   7   1 36.0894 3.42089   7
  -2   7   1 28.9316 3.87003   6
   1  -7  -1 563.921 45.5012   2
   1  -7  -1 527.107 45.5072   5
   1  -7  -1 563.040 45.0559   4
   1  -7  -1 558.392 44.6142   1
  -1   7   1 559.685 45.1823   6
  -1   7   1 544.408 45.0117   7
  -1   7   1 566.662 45.2102   3
   0  -7  -1 0.25917 0.75429   2
   0  -7  -1 0.90552 0.91359   5
   0  -7  -1 -0.0729 0.57877   4
   0  -7  -1 0.51037 0.40921   1
   0   7   1 -0.3048 0.53398   7
   0   7   1 -0.0006 0.45765   6
   0   7   1 -0.3158 0.69742   3
  -1  -7  -1 555.703 45.2912   2
  -1  -7  -1 588.817 45.2521   4
  -1  -7  -1 531.462 45.0773   1
  -1  -7  -1 595.387 45.5310   5
   1   7   1 523.716 45.5513   7
   1   7   1 554.606 45.2767   6
   1   7   1 552.783 45.5982   3
  -2  -7  -1 35.3892 3.43291   1
  -2  -7  -1 35.0132 3.50239   5
  -2  -7  -1 30.1465 3.31506   4
  -2  -7  -1 34.6536 3.25224   2
   2   7   1 28.1848 4.02631   3
   2   7   1 32.6155 4.26905   7
   2   7   1 34.0952 3.51938   1
   2   7   1 35.8088 3.43786   6
  -3  -7  -1 7.50422 1.57094   1
  -3  -7  -1 8.39225 1.04189   2
  -3  -7  -1 9.56690 1.59448   4
  -3  -7  -1 6.07132 1.41305   5
   3   7   1 8.76176 2.14191   7
   3   7   1 7.99973 1.02257   2
   3   7   1 6.70901 1.78199   3
   3   7   1 8.33165 1.39833   6
   3   7   1 7.88577 0.82853   2
   3   7   1 8.56138 1.74671   1
  -4  -7  -1 0.80313 0.82539   1
  -4  -7  -1 0.95074 0.67246   4
  -4  -7  -1 2.24816 0.88260   5
   4   7   1 0.01681 0.94879   1
   4   7   1 -0.2136 0.71010   7
   4   7   1 0.25036 0.53000   6
   4   7   1 1.01439 1.15271   3
  -5  -7  -1 145.127 13.6979   1
  -5  -7  -1 153.458 13.5424   4
  -5  -7  -1 181.945 13.5401   5
   5   7   1 176.043 14.0412   1
   5   7   1 151.284 13.1464   6
   5   7   1 158.240 14.2794   3
   5   7   1 129.249 14.2476   7
  -6  -7  -1 60.1994 5.37470   5
  -6  -7  -1 56.1630 5.55481   4
  -6  -7  -1 53.1309 5.64891   1
   6   7   1 39.1781 6.55466   7
   6   7   1 60.0339 5.90192   1
   6   7   1 44.0434 6.41258   3
   6   7   1 55.1737 5.01845   6
  -7  -7  -1 336.048 24.8182   5
  -7  -7  -1 308.402 25.0110   4
  -7  -7  -1 266.317 25.0981   1
   7   7   1 280.689 25.5785   3
   7   7   1 289.656 24.3598   6
   7   7   1 261.882 25.9693   7
   7   7   1 311.951 25.4606   1
  -8  -7  -1 476.870 34.3418   5
  -8  -7  -1 434.139 34.5693   4
  -8  -7  -1 382.140 34.6604   1
   8   7   1 395.394 34.8420   1
   8   7   1 392.253 35.0655   3
   8   7   1 368.897 35.6075   7
  -9  -7  -1 38.7344 5.85027   1
  -9  -7  -1 42.9534 5.71606   4
  -9  -7  -1 56.9941 5.25045   5
   9   7   1 45.0558 6.28553   1
   9   7   1 46.1867 6.48101   3
   9   7   1 32.8598 6.36716   7
 -10  -7  -1 2.73457 1.95234   4
 -10  -7  -1 3.45275 1.78113   5
 -10  -7  -1 2.56075 1.92327   1
  10   7   1 1.50340 1.91747   3
  10   7   1 -1.0955 1.60372   7
  10   7   1 -0.5598 1.69188   1
 -11  -7  -1 12.6714 3.30288   1
 -11  -7  -1 11.5463 3.14888   4
  11   7   1 9.58971 3.07717   3
  11   7   1 4.17039 3.50238   7
  11   7   1 10.7286 3.36838   1
 -12  -7  -1 -2.4610 1.69317   4
 -12  -7  -1 -1.2109 1.59365   1
  12   7   1 4.08496 2.62041   1
  12   7   1 -0.6745 2.49306   7
  12   7   1 -0.0051 2.03294   3
 -13  -7  -1 1.22967 1.76663   4
 -13  -7  -1 -0.2359 1.81093   1
  13   7   1 2.51485 2.31464   1
  13   7   1 1.46655 2.69413   7
  13   7   1 0.04404 2.16597   3
  13  -8  -1 30.3108 6.31024   2
  13  -8  -1 31.0975 6.99197   5
 -13   8   1 25.6722 6.44843   5
 -13   8   1 29.9456 5.32385   6
 -13   8   1 26.3630 5.82929   2
  12  -8  -1 6.76333 3.84445   5
  12  -8  -1 6.88702 3.01606   2
 -12   8   1 7.11831 3.10113   2
 -12   8   1 10.0655 2.77273   6
  11  -8  -1 -1.9164 2.12725   2
  11  -8  -1 -3.5889 1.81056   5
  11  -8  -1 2.41955 2.01158   4
 -11   8   1 0.85940 2.23838   2
 -11   8   1 2.12068 1.67453   6
  10  -8  -1 5.24897 2.07034   4
  10  -8  -1 6.08744 2.89244   2
  10  -8  -1 3.22197 2.34071   5
 -10   8   1 5.34420 1.73357   3
 -10   8   1 2.49724 1.95376   6
 -10   8   1 0.85049 2.15450   2
   9  -8  -1 -1.6486 1.11151   4
   9  -8  -1 0.83689 1.56554   5
   9  -8  -1 1.46437 2.00623   2
  -9   8   1 1.67887 2.03884   2
  -9   8   1 1.70114 1.42533   6
  -9   8   1 1.67280 1.29562   3
   8  -8  -1 5.24287 2.62001   2
   8  -8  -1 0.37602 1.57801   4
   8  -8  -1 2.76822 2.10203   5
  -8   8   1 -0.1918 1.04710   6
  -8   8   1 0.36837 1.59859   2
  -8   8   1 3.76965 1.48467   3
   7  -8  -1 24.3839 4.99933   5
   7  -8  -1 30.1885 4.34958   4
   7  -8  -1 25.0407 4.89652   2
  -7   8   1 24.4490 4.74750   2
  -7   8   1 27.7580 4.18334   6
  -7   8   1 36.8378 3.69812   3
   6  -8  -1 0.67750 1.30264   2
   6  -8  -1 -1.4140 1.28875   5
   6  -8  -1 0.44332 1.17775   4
  -6   8   1 -0.7285 0.83320   3
  -6   8   1 -0.6456 1.20295   2
  -6   8   1 -0.2922 1.15349   6
   5  -8  -1 33.9957 5.38259   5
   5  -8  -1 37.7059 5.47373   2
   5  -8  -1 42.0961 4.33450   4
  -5   8   1 41.9916 4.06187   3
  -5   8   1 34.8936 4.53741   6
  -5   8   1 24.8931 4.84072   2
   4  -8  -1 5.75893 1.62503   4
   4  -8  -1 8.41422 1.10308   1
   4  -8  -1 6.60858 2.20903   5
   4  -8  -1 9.06712 2.30586   2
  -4   8   1 7.92199 1.69887   3
  -4   8   1 8.44755 2.20184   2
  -4   8   1 9.87387 1.99097   6
  -4   8   1 7.78920 1.23118   7
   3  -8  -1 3.95545 1.64692   5
   3  -8  -1 8.67425 1.05870   1
   3  -8  -1 6.25988 1.98700   2
   3  -8  -1 7.62415 1.74954   4
  -3   8   1 9.53140 1.38878   7
  -3   8   1 7.88688 1.57892   3
  -3   8   1 8.18348 1.70868   6
   2  -8  -1 107.830 10.1327   2
   2  -8  -1 99.8767 10.1322   5
   2  -8  -1 115.814 8.98278   1
   2  -8  -1 109.450 9.62620   4
  -2   8   1 99.2038 9.64015   6
  -2   8   1 109.263 9.38976   7
  -2   8   1 111.831 9.70332   3
   1  -8  -1 199.847 17.8393   5
   1  -8  -1 208.738 16.8044   1
   1  -8  -1 191.844 17.6693   2
   1  -8  -1 204.774 17.3012   4
  -1   8   1 229.090 17.6043   3
  -1   8   1 202.867 17.2861   7
  -1   8   1 203.991 17.4185   6
   0  -8  -1 0.56522 0.90135   5
   0  -8  -1 -1.0725 0.46385   1
   0  -8  -1 -0.6033 0.78237   2
   0  -8  -1 -0.2490 0.68271   4
   0   8   1 -1.5435 0.69472   3
   0   8   1 0.18189 0.77890   6
   0   8   1 0.64094 0.84184   7
  -1  -8  -1 234.810 17.9936   4
  -1  -8  -1 200.075 17.7047   1
  -1  -8  -1 229.895 18.3018   5
  -1  -8  -1 225.779 18.0578   2
   1   8   1 188.302 18.1991   7
   1   8   1 213.569 17.9881   2
   1   8   1 214.672 17.9975   6
   1   8   1 208.896 18.3245   3
  -2  -8  -1 103.538 8.95962   2
  -2  -8  -1 116.152 9.40827   5
  -2  -8  -1 95.4084 9.01279   1
  -2  -8  -1 108.542 9.13201   4
   2   8   1 106.999 8.96652   2
   2   8   1 96.8561 9.58993   3
   2   8   1 109.784 9.16844   6
   2   8   1 89.6210 9.49571   7
  -3  -8  -1 8.70537 1.73502   5
  -3  -8  -1 8.61997 1.17810   2
  -3  -8  -1 9.67196 1.66939   4
  -3  -8  -1 8.91359 1.69406   1
   3   8   1 7.78016 1.13787   2
   3   8   1 6.81352 1.43923   6
   3   8   1 6.79610 1.85858   3
   3   8   1 7.64030 2.02181   7
   3   8   1 9.08197 1.83183   1
  -4  -8  -1 7.01115 1.59980   4
  -4  -8  -1 9.27835 1.74387   5
  -4  -8  -1 6.25507 1.65051   1
   4   8   1 6.73456 1.34149   6
   4   8   1 8.04828 2.13308   3
   4   8   1 4.20648 1.81459   7
   4   8   1 9.44648 1.93958   1
  -5  -8  -1 37.9390 3.76700   5
  -5  -8  -1 45.2355 4.08011   4
  -5  -8  -1 29.3794 4.20375   1
   5   8   1 32.5651 4.78335   3
   5   8   1 26.8475 4.79690   7
   5   8   1 29.0120 3.36618   6
   5   8   1 39.1471 4.74661   1
  -6  -8  -1 1.97332 1.06998   5
  -6  -8  -1 -0.4826 1.07651   1
  -6  -8  -1 2.17627 1.32851   4
   6   8   1 -1.4482 1.11003   3
   6   8   1 0.94496 1.47392   1
   6   8   1 0.18773 0.77845   6
   6   8   1 -0.6415 1.48698   7
  -7  -8  -1 33.3922 4.68442   1
  -7  -8  -1 37.4563 3.81272   5
  -7  -8  -1 33.8031 4.31279   4
   7   8   1 23.9445 4.97431   7
   7   8   1 24.9096 4.59912   3
   7   8   1 28.3919 4.56268   1
  -8  -8  -1 1.46859 1.25264   5
  -8  -8  -1 1.13365 1.14367   4
  -8  -8  -1 1.19066 1.50604   1
   8   8   1 0.78804 1.59434   1
   8   8   1 -0.0623 1.70764   3
   8   8   1 0.19103 2.04022   7
  -9  -8  -1 1.13383 1.23660   1
  -9  -8  -1 -1.7370 1.08985   4
  -9  -8  -1 -0.7459 1.24443   5
   9   8   1 1.00571 1.80434   3
   9   8   1 1.74492 1.70172   7
   9   8   1 0.40872 1.37937   1
 -10  -8  -1 3.83540 1.79735   4
 -10  -8  -1 3.44537 2.05094   1
  10   8   1 1.70996 2.09478   1
  10   8   1 3.23275 1.85693   3
  10   8   1 1.67610 2.69009   7
 -11  -8  -1 -0.0264 1.87389   1
 -11  -8  -1 0.79431 1.81760   4
  11   8   1 -2.0646 2.49387   7
  11   8   1 -1.3226 1.96425   1
  11   8   1 1.08172 2.01974   3
 -12  -8  -1 10.9183 2.93335   4
 -12  -8  -1 10.9437 3.47697   1
  12   8   1 12.5613 4.00978   7
  12   8   1 15.8076 4.05593   1
  12   8   1 6.57155 2.90166   3
 -13  -8  -1 36.8182 5.99861   4
  13   8   1 38.0671 6.43982   3
  12  -9  -1 2.51038 3.03001   2
  12  -9  -1 -2.7913 1.41723   5
 -12   9   1 -0.8573 2.06288   6
 -12   9   1 3.11365 2.76448   2
  11  -9  -1 24.2584 5.76575   2
  11  -9  -1 31.5745 6.57518   5
 -11   9   1 28.8210 5.90992   2
 -11   9   1 37.6172 5.48749   6
  10  -9  -1 19.8862 5.14106   5
  10  -9  -1 19.7298 4.06950   4
  10  -9  -1 15.3138 4.55089   2
 -10   9   1 26.1969 4.34847   6
 -10   9   1 21.7235 4.94026   2
 -10   9   1 24.8128 3.68436   3
   9  -9  -1 32.9435 6.34318   2
   9  -9  -1 42.0601 7.26874   5
   9  -9  -1 41.8121 5.93411   4
  -9   9   1 38.8467 6.59715   2
  -9   9   1 53.7537 6.23135   6
  -9   9   1 42.4578 5.13835   3
   8  -9  -1 57.4807 8.33108   2
   8  -9  -1 57.9986 7.34797   4
   8  -9  -1 51.6876 8.45217   5
  -8   9   1 58.3695 7.20404   6
  -8   9   1 76.1003 6.49172   3
  -8   9   1 56.5159 8.20403   2
   7  -9  -1 73.5250 8.67118   2
   7  -9  -1 80.3391 8.10930   4
   7  -9  -1 60.9526 9.48013   5
  -7   9   1 88.9290 8.24975   6
  -7   9   1 71.9723 8.60962   2
  -7   9   1 90.8109 7.73682   3
   6  -9  -1 64.0949 8.44826   2
   6  -9  -1 62.1357 8.60781   5
   6  -9  -1 71.4622 7.09313   4
  -6   9   1 65.6782 7.00574   6
  -6   9   1 59.4126 8.27856   2
  -6   9   1 75.1145 6.72644   3
   5  -9  -1 6.43203 2.15611   2
   5  -9  -1 7.95398 2.09014   4
   5  -9  -1 7.25755 2.39554   5
  -5   9   1 11.8331 2.19652   3
  -5   9   1 9.75015 2.31768   6
  -5   9   1 4.31046 2.08168   2
   4  -9  -1 9.91607 2.07018   4
   4  -9  -1 6.96190 2.36898   2
   4  -9  -1 5.05607 2.06566   5
  -4   9   1 12.1585 2.22121   3
  -4   9   1 11.5583 2.27933   6
  -4   9   1 11.8387 2.82084   2
   3  -9  -1 10.8606 2.77195   5
   3  -9  -1 9.85980 2.67233   2
   3  -9  -1 19.0436 2.75944   4
  -3   9   1 13.5572 2.85106   2
  -3   9   1 18.5382 2.60136   3
  -3   9   1 16.9108 2.71376   6
  -3   9   1 16.6562 2.12257   7
   2  -9  -1 18.5208 3.37623   2
   2  -9  -1 18.9504 3.49587   5
   2  -9  -1 23.0459 2.05415   1
   2  -9  -1 20.8031 2.97657   4
  -2   9   1 17.9537 2.89328   6
  -2   9   1 22.9323 3.20754   3
  -2   9   1 21.2207 2.72790   7
  -2   9   1 21.0510 3.48340   2
   1  -9  -1 0.86661 0.49725   1
   1  -9  -1 -0.0973 0.73743   4
   1  -9  -1 0.32425 1.02720   5
   1  -9  -1 0.56286 0.92141   2
  -1   9   1 1.60392 0.95490   7
  -1   9   1 0.33391 0.80426   6
  -1   9   1 -0.4053 0.54371   3
  -1   9   1 0.25047 0.90339   2
   0  -9  -1 0.27098 0.76975   5
   0  -9  -1 0.09166 0.41390   1
   0  -9  -1 -0.4174 0.68386   2
   0  -9  -1 -0.1368 0.53722   4
   0   9   1 -1.0395 0.74116   7
   0   9   1 1.57239 0.96289   2
   0   9   1 0.64056 0.93694   3
   0   9   1 -0.4866 0.71096   6
  -1  -9  -1 0.15942 0.48704   1
  -1  -9  -1 0.04719 0.73360   2
  -1  -9  -1 0.19942 0.69876   5
  -1  -9  -1 0.44309 0.80764   4
   1   9   1 0.06782 0.96275   3
   1   9   1 0.82017 0.81752   6
   1   9   1 -0.0083 0.86137   7
   1   9   1 0.48655 0.73680   2
  -2  -9  -1 22.5714 2.81972   2
  -2  -9  -1 27.4612 3.42245   5
  -2  -9  -1 20.9132 2.78306   1
  -2  -9  -1 22.2313 2.91694   4
   2   9   1 22.8108 3.55511   3
   2   9   1 24.5809 3.70703   7
   2   9   1 21.4783 2.75918   2
   2   9   1 21.0294 2.96615   6
  -3  -9  -1 18.8759 2.62936   1
  -3  -9  -1 13.7614 2.34759   4
  -3  -9  -1 17.9314 2.44996   2
  -3  -9  -1 20.2995 2.89769   5
   3   9   1 12.9018 2.92200   7
   3   9   1 14.6111 2.40951   6
   3   9   1 18.3692 3.21880   3
  -4  -9  -1 6.10023 1.64783   1
  -4  -9  -1 8.30677 1.82363   4
  -4  -9  -1 12.4704 2.14274   5
   4   9   1 12.1041 2.28991   1
   4   9   1 11.3523 2.75110   3
   4   9   1 12.9699 2.85577   7
   4   9   1 8.12057 1.69747   6
  -5  -9  -1 6.94878 1.98211   1
  -5  -9  -1 11.0550 2.03623   5
  -5  -9  -1 10.0057 2.10567   4
   5   9   1 7.67532 1.61567   6
   5   9   1 8.60618 2.71895   7
   5   9   1 10.0345 2.27008   1
   5   9   1 7.75124 2.42648   3
  -6  -9  -1 68.9994 6.85513   1
  -6  -9  -1 67.3711 6.47991   4
  -6  -9  -1 82.8069 6.58366   5
   6   9   1 53.3471 6.28313   6
   6   9   1 56.2154 8.17951   7
   6   9   1 54.4680 7.73061   3
   6   9   1 60.3565 6.85319   1
  -7  -9  -1 99.3218 8.28306   5
  -7  -9  -1 90.3246 8.46241   4
  -7  -9  -1 78.0123 8.54769   1
   7   9   1 82.1876 8.77304   1
   7   9   1 85.5238 9.29133   3
   7   9   1 72.1476 10.0761   7
  -8  -9  -1 79.6795 6.98012   5
  -8  -9  -1 76.8837 7.20723   4
  -8  -9  -1 65.0094 7.39039   1
   8   9   1 58.7597 7.98902   1
   8   9   1 58.6220 8.90692   7
   8   9   1 57.7172 8.34576   3
  -9  -9  -1 49.5746 6.53252   1
  -9  -9  -1 47.4335 6.04511   4
   9   9   1 41.5072 6.31398   1
   9   9   1 47.4347 7.56550   7
   9   9   1 47.8405 6.98871   3
 -10  -9  -1 17.5696 3.68162   4
 -10  -9  -1 24.2867 4.28035   1
  10   9   1 16.4696 4.79144   7
  10   9   1 20.6642 4.20679   1
  10   9   1 16.6390 4.17430   3
 -11  -9  -1 25.2620 4.92516   1
 -11  -9  -1 39.3083 5.36246   4
  11   9   1 28.2037 6.35050   7
  11   9   1 21.1777 5.01416   3
  11   9   1 30.1420 5.44710   1
 -12  -9  -1 2.93370 2.44000   4
 -12  -9  -1 5.46760 2.89693   1
  12   9   1 1.61356 2.27523   3
  12   9   1 3.26862 2.80252   1
  12   9   1 -1.6343 2.45920   7
  12 -10  -1 10.7270 4.36924   5
 -12  10   1 4.65303 2.78897   6
  11 -10  -1 20.1381 5.09937   5
  11 -10  -1 15.4637 4.39446   2
 -11  10   1 21.7918 4.98913   2
 -11  10   1 16.5893 3.92295   6
  10 -10  -1 66.2201 8.16831   4
  10 -10  -1 54.7549 8.69854   2
  10 -10  -1 50.2318 8.87417   5
 -10  10   1 55.5437 8.53681   2
 -10  10   1 74.2365 8.20560   6
   9 -10  -1 0.10835 2.26667   2
   9 -10  -1 -1.5147 1.88795   5
   9 -10  -1 2.49416 1.93572   4
  -9  10   1 0.90760 1.88306   6
  -9  10   1 1.90293 2.34833   2
  -9  10   1 -0.8814 1.30709   3
   8 -10  -1 24.0592 4.90932   2
   8 -10  -1 15.7231 3.39767   4
   8 -10  -1 15.6080 4.42242   5
  -8  10   1 14.4745 3.18218   6
  -8  10   1 16.3244 2.89680   3
  -8  10   1 19.1794 4.26985   2
   7 -10  -1 -0.7858 1.82554   5
   7 -10  -1 -0.8242 0.99158   2
   7 -10  -1 -0.6286 1.17649   4
  -7  10   1 -0.4026 1.21140   2
  -7  10   1 3.26529 1.74164   6
  -7  10   1 -0.3546 1.15132   3
   6 -10  -1 50.5131 7.70048   5
   6 -10  -1 49.2894 7.52581   2
   6 -10  -1 66.8431 6.49435   4
  -6  10   1 69.0625 6.06273   3
  -6  10   1 56.5903 7.65026   2
  -6  10   1 43.8924 6.38829   6
   5 -10  -1 174.940 17.2804   2
   5 -10  -1 191.580 16.5824   4
   5 -10  -1 173.289 17.4640   5
  -5  10   1 184.027 16.5924   6
  -5  10   1 228.494 16.5056   3
  -5  10   1 163.144 17.1182   2
   4 -10  -1 67.3122 8.16087   2
   4 -10  -1 76.5849 7.60558   4
   4 -10  -1 81.1917 8.54663   5
  -4  10   1 76.4818 7.74588   6
  -4  10   1 76.4853 8.32211   2
  -4  10   1 87.1142 7.65730   3
   3 -10  -1 1.35648 1.18298   4
   3 -10  -1 0.68567 1.60698   5
   3 -10  -1 2.86833 1.52286   2
  -3  10   1 4.27366 1.56223   3
  -3  10   1 1.19958 1.24073   6
  -3  10   1 2.45846 1.47590   2
   2 -10  -1 2.07014 0.95504   4
   2 -10  -1 2.15930 1.47304   2
   2 -10  -1 -0.5460 1.06115   5
  -2  10   1 0.46864 0.84981   7
  -2  10   1 -0.7214 0.58555   6
  -2  10   1 -0.4632 0.92898   3
  -2  10   1 -1.0963 1.01751   2
   1 -10  -1 21.6298 3.45750   2
   1 -10  -1 13.2984 2.97830   5
   1 -10  -1 19.1204 1.95577   1
   1 -10  -1 17.6976 2.74958   4
  -1  10   1 24.7876 3.42681   3
  -1  10   1 19.3074 2.94091   6
  -1  10   1 18.1674 3.18230   2
  -1  10   1 17.8302 2.81862   7
   0 -10  -1 -0.1332 0.45567   1
   0 -10  -1 -0.7978 0.60387   5
   0 -10  -1 -0.6538 0.49568   4
   0 -10  -1 -0.3368 0.80850   2
   0  10   1 -0.0660 0.84249   6
   0  10   1 0.22772 1.05788   7
   0  10   1 0.92087 0.94177   2
   0  10   1 0.03895 1.06064   3
  -1 -10  -1 15.3716 2.17526   1
  -1 -10  -1 17.0827 2.66513   2
  -1 -10  -1 20.4872 3.16647   5
  -1 -10  -1 20.6711 2.72253   4
   1  10   1 14.1873 2.93544   3
   1  10   1 15.9071 2.58925   2
   1  10   1 12.0417 2.65498   7
   1  10   1 16.0387 2.52105   6
  -2 -10  -1 0.03938 0.64700   4
  -2 -10  -1 0.62564 1.08836   5
  -2 -10  -1 -0.4869 0.67977   2
  -2 -10  -1 0.76323 0.70612   1
   2  10   1 -0.2348 1.05226   7
   2  10   1 0.01627 0.71517   6
   2  10   1 -0.0958 0.70577   2
   2  10   1 -0.3504 1.13318   3
  -3 -10  -1 2.29025 1.10130   1
  -3 -10  -1 2.15894 1.31212   5
  -3 -10  -1 2.47232 1.10207   4
   3  10   1 3.11983 1.22076   6
   3  10   1 4.65702 1.75209   3
   3  10   1 2.84454 1.71488   7
  -4 -10  -1 89.9585 7.56776   5
  -4 -10  -1 84.7234 7.31898   4
  -4 -10  -1 71.7005 7.27138   1
   4  10   1 75.4548 8.16817   7
   4  10   1 71.5425 7.95252   3
   4  10   1 64.4875 6.96525   6
  -5 -10  -1 211.472 17.0960   4
  -5 -10  -1 201.286 17.2025   1
  -5 -10  -1 222.287 17.1413   5
   5  10   1 172.267 17.7743   3
   5  10   1 173.228 17.9370   7
   5  10   1 189.536 16.6454   6
  -6 -10  -1 73.3032 6.68397   5
  -6 -10  -1 67.3162 6.73140   4
  -6 -10  -1 59.8318 6.79312   1
   6  10   1 59.1608 8.17913   3
   6  10   1 51.9536 8.08343   7
   6  10   1 78.3432 7.35303   1
  -7 -10  -1 -0.3079 1.21583   5
  -7 -10  -1 0.51108 1.26310   4
  -7 -10  -1 -1.0410 1.16349   1
   7  10   1 -1.0433 1.19973   1
   7  10   1 -0.3720 1.75148   3
   7  10   1 0.60391 1.93332   7
  -8 -10  -1 18.5390 3.33138   4
  -8 -10  -1 16.0140 3.40739   1
  -8 -10  -1 17.5724 3.41124   5
   8  10   1 16.6661 3.70102   1
   8  10   1 12.6020 3.74763   7
   8  10   1 24.0160 4.52778   3
  -9 -10  -1 0.36263 1.68561   4
  -9 -10  -1 1.71732 1.48446   1
   9  10   1 1.44128 2.24355   7
   9  10   1 2.51853 2.06953   1
   9  10   1 -0.5874 1.91594   3
 -10 -10  -1 76.8932 7.78602   4
 -10 -10  -1 65.1124 8.46750   1
  10  10   1 69.3447 9.47754   3
  10  10   1 76.4412 9.22104   1
  10  10   1 52.9498 9.21500   7
 -11 -10  -1 24.6367 4.40788   4
 -11 -10  -1 14.7848 3.64942   1
  11  10   1 23.1771 4.61080   1
  11  10   1 22.1626 5.77854   7
  11  10   1 17.8579 4.52130   3
 -12 -10  -1 22.0406 4.58356   4
  12  10   1 13.2699 4.15432   3
  11 -11  -1 4.82426 3.12507   5
  11 -11  -1 10.2996 3.58228   2
 -11  11   1 12.6482 3.89471   2
 -11  11   1 11.9998 3.66517   6
  10 -11  -1 2.71743 2.73125   2
  10 -11  -1 -1.0661 2.49184   5
 -10  11   1 1.09665 1.82236   2
 -10  11   1 -1.6256 1.72786   6
   9 -11  -1 -0.4729 2.31066   5
   9 -11  -1 -2.7420 1.13032   4
   9 -11  -1 0.62049 2.41060   2
  -9  11   1 -1.5446 1.61084   6
  -9  11   1 0.23511 2.21361   2
  -9  11   1 1.04611 1.40935   3
   8 -11  -1 -0.8186 1.37799   5
   8 -11  -1 0.75840 1.51365   4
   8 -11  -1 2.13607 1.90399   2
  -8  11   1 1.52967 1.35458   3
  -8  11   1 -0.7164 1.19723   2
  -8  11   1 -0.9276 1.07285   6
   7 -11  -1 5.62064 2.72580   2
   7 -11  -1 4.64047 2.30044   4
   7 -11  -1 4.77073 2.57357   5
  -7  11   1 6.94293 1.99647   3
  -7  11   1 -0.2020 2.00353   2
  -7  11   1 8.91759 2.59891   6
   6 -11  -1 14.0534 3.05488   4
   6 -11  -1 18.6494 3.95777   2
   6 -11  -1 11.8222 3.48118   5
  -6  11   1 12.7240 3.57082   2
  -6  11   1 14.2627 2.69414   3
  -6  11   1 14.6735 3.08035   6
   5 -11  -1 -0.0874 1.08905   4
   5 -11  -1 -0.0972 1.80896   5
   5 -11  -1 -0.9955 1.53205   2
  -5  11   1 0.87457 1.70652   2
  -5  11   1 1.31438 1.41354   3
  -5  11   1 0.97411 1.58154   6
   4 -11  -1 163.803 17.3011   5
   4 -11  -1 212.753 16.6895   4
   4 -11  -1 171.947 17.1819   2
  -4  11   1 200.664 16.5099   3
  -4  11   1 185.769 17.3111   2
  -4  11   1 184.861 16.6436   6
   3 -11  -1 3.94815 1.86408   2
   3 -11  -1 5.41919 2.13462   5
   3 -11  -1 6.65456 1.87815   4
  -3  11   1 1.72126 1.32768   6
  -3  11   1 3.56319 1.75065   3
  -3  11   1 2.18098 1.70035   2
   2 -11  -1 1.14707 1.12671   4
   2 -11  -1 -0.3868 1.15679   2
   2 -11  -1 0.43063 1.51365   5
  -2  11   1 0.35805 1.29734   3
  -2  11   1 -0.7671 0.98499   6
  -2  11   1 3.88496 1.68192   2
   1 -11  -1 10.8667 2.09585   4
   1 -11  -1 9.36264 2.35100   2
   1 -11  -1 8.41342 2.57733   5
  -1  11   1 9.67762 2.04017   6
  -1  11   1 9.49403 2.10226   7
  -1  11   1 7.34921 2.15930   2
  -1  11   1 7.95088 2.33230   3
   0 -11  -1 -0.1748 0.91912   5
   0 -11  -1 -0.2955 0.53197   1
   0 -11  -1 -1.2388 0.73446   4
   0 -11  -1 -0.4695 0.79523   2
   0  11   1 -0.2338 0.96765   6
   0  11   1 -0.6684 0.92429   2
   0  11   1 -2.2096 0.89421   7
   0  11   1 -0.7498 0.72257   3
  -1 -11  -1 10.8370 2.20315   2
  -1 -11  -1 11.6174 1.78734   1
  -1 -11  -1 8.72458 2.26760   5
  -1 -11  -1 9.57827 2.00244   4
   1  11   1 8.98245 2.00170   2
   1  11   1 11.8041 2.53211   7
   1  11   1 6.89392 2.13134   3
   1  11   1 11.8618 2.23371   6
  -2 -11  -1 2.07498 1.09174   4
  -2 -11  -1 0.65017 0.80439   1
  -2 -11  -1 1.00774 1.41673   5
   2  11   1 1.98410 1.17388   6
   2  11   1 -0.0646 1.24440   7
   2  11   1 1.11582 1.45256   3
  -3 -11  -1 3.28821 1.22758   1
  -3 -11  -1 1.88670 1.47030   5
  -3 -11  -1 1.12862 1.28118   4
   3  11   1 2.79227 1.89346   3
   3  11   1 2.92157 1.29465   6
   3  11   1 1.38522 1.55952   7
  -4 -11  -1 207.622 17.2769   5
  -4 -11  -1 213.191 17.1200   4
  -4 -11  -1 191.544 16.9898   1
   4  11   1 187.545 17.9559   3
   4  11   1 196.344 16.8462   6
   4  11   1 179.080 17.8949   7
  -5 -11  -1 0.69023 0.94439   4
  -5 -11  -1 -0.9399 0.99408   5
  -5 -11  -1 -1.5854 0.95577   1
   5  11   1 -1.1424 1.54270   7
   5  11   1 0.13863 1.20828   3
  -6 -11  -1 21.5493 3.55204   1
  -6 -11  -1 23.5912 3.49066   4
  -6 -11  -1 29.2670 3.75002   5
   6  11   1 17.3900 4.10836   7
   6  11   1 8.70124 3.44220   3
  -7 -11  -1 4.10929 1.53236   4
  -7 -11  -1 3.53595 1.85339   5
  -7 -11  -1 3.62445 1.83726   1
   7  11   1 4.32504 2.66947   3
   7  11   1 4.35224 2.67054   7
  -8 -11  -1 0.46455 1.13301   4
  -8 -11  -1 -0.3593 1.05125   1
   8  11   1 1.76668 1.67251   3
   8  11   1 -2.9931 1.58604   7
   8  11   1 -0.0653 1.21215   1
  -9 -11  -1 -0.1344 1.66369   1
  -9 -11  -1 0.53698 1.60031   4
   9  11   1 1.27396 1.53578   1
   9  11   1 -0.4895 2.27310   3
   9  11   1 1.36523 1.88065   7
 -10 -11  -1 -3.4850 1.42087   4
 -10 -11  -1 2.81353 1.81024   1
  10  11   1 -0.7631 1.63519   1
  10  11   1 -0.6122 2.46563   7
  10  11   1 0.00297 2.02530   3
 -11 -11  -1 17.2595 3.79043   4
 -11 -11  -1 15.2090 3.91127   1
  11  11   1 10.8324 3.81666   3
  11  11   1 9.32120 4.50186   7
  10 -12  -1 2.05799 2.40198   5
  10 -12  -1 1.11643 2.68984   2
 -10  12   1 1.06851 1.64025   6
 -10  12   1 1.74497 2.69812   2
   9 -12  -1 11.0151 4.39317   5
   9 -12  -1 13.4726 4.28281   2
   9 -12  -1 13.9590 3.63330   4
  -9  12   1 19.9648 4.83657   2
  -9  12   1 21.7198 3.67498   3
  -9  12   1 20.7331 3.88650   6
   8 -12  -1 11.1005 4.07889   2
   8 -12  -1 25.3770 4.42828   4
   8 -12  -1 14.2943 4.64984   5
  -8  12   1 16.5733 4.47111   2
  -8  12   1 28.2475 4.11754   3
  -8  12   1 23.3894 4.25113   6
   7 -12  -1 -1.6810 1.38306   4
   7 -12  -1 2.62558 1.84957   2
   7 -12  -1 -1.8744 1.66567   5
  -7  12   1 1.69558 1.84060   2
  -7  12   1 2.87784 1.90031   6
  -7  12   1 0.05545 1.44071   3
   6 -12  -1 269.861 24.0766   2
   6 -12  -1 263.738 23.0626   4
   6 -12  -1 243.638 24.1187   5
  -6  12   1 242.018 23.7160   2
  -6  12   1 244.977 23.0043   6
  -6  12   1 311.851 23.0025   3
   5 -12  -1 262.267 25.2042   5
   5 -12  -1 278.134 24.1773   4
   5 -12  -1 297.105 25.3003   2
  -5  12   1 296.004 24.3637   6
  -5  12   1 298.780 24.1049   3
  -5  12   1 244.754 24.7552   2
   4 -12  -1 22.8301 4.40840   2
   4 -12  -1 19.5007 3.41653   4
   4 -12  -1 19.0814 4.15135   5
  -4  12   1 14.2164 3.76473   2
  -4  12   1 14.7018 3.24107   6
  -4  12   1 20.0767 3.40729   3
   3 -12  -1 167.211 14.3231   4
   3 -12  -1 151.116 14.8784   2
   3 -12  -1 139.445 14.9904   5
  -3  12   1 152.555 14.8528   2
  -3  12   1 172.162 14.4940   3
  -3  12   1 166.169 14.3930   6
   2 -12  -1 47.4709 6.04635   2
   2 -12  -1 40.4689 6.04246   5
   2 -12  -1 46.2291 5.28505   4
  -2  12   1 36.5607 5.40205   2
  -2  12   1 37.4917 5.18869   3
  -2  12   1 37.5969 5.04481   6
   1 -12  -1 14.4994 3.12543   5
   1 -12  -1 12.4201 2.86524   2
   1 -12  -1 9.56960 2.31420   4
  -1  12   1 14.8825 2.66367   6
  -1  12   1 11.0799 2.71804   2
  -1  12   1 14.7380 2.95031   3
   0 -12  -1 -0.3641 1.36527   5
   0 -12  -1 -1.0840 0.89886   4
   0 -12  -1 -0.2464 1.00851   2
   0  12   1 -1.2080 1.13710   7
   0  12   1 -0.7853 1.04068   2
   0  12   1 -0.6243 1.02725   6
   0  12   1 -1.1755 0.75408   3
  -1 -12  -1 13.1094 2.93373   5
  -1 -12  -1 15.2421 2.66243   4
  -1 -12  -1 9.74024 1.81662   1
   1  12   1 13.9005 2.91554   7
   1  12   1 13.2379 2.53572   6
   1  12   1 12.6432 3.00417   3
  -2 -12  -1 42.2940 4.61906   4
  -2 -12  -1 35.2429 4.15731   1
  -2 -12  -1 44.6173 5.69585   5
   2  12   1 38.1813 5.52623   7
   2  12   1 44.8096 5.13089   6
   2  12   1 44.0779 5.94073   3
  -3 -12  -1 181.710 14.6372   4
  -3 -12  -1 160.093 14.2686   1
  -3 -12  -1 175.575 15.0011   5
   3  12   1 154.160 15.2695   7
   3  12   1 156.172 14.4265   6
   3  12   1 160.005 15.3608   3
  -4 -12  -1 14.2259 3.01841   5
  -4 -12  -1 15.9323 2.70039   1
  -4 -12  -1 15.7749 2.86142   4
   4  12   1 16.4349 3.83756   3
   4  12   1 9.97941 3.17725   7
   4  12   1 18.5528 2.87967   6
  -5 -12  -1 314.841 25.4309   5
  -5 -12  -1 317.070 25.2717   4
  -5 -12  -1 305.442 25.2700   1
   5  12   1 248.273 26.0605   7
   5  12   1 287.318 26.2730   3
  -6 -12  -1 277.340 23.2560   4
  -6 -12  -1 250.668 23.2215   1
  -6 -12  -1 308.231 23.4722   5
   6  12   1 259.939 24.4131   3
   6  12   1 247.035 24.3833   7
  -7 -12  -1 -1.2861 1.24528   4
  -7 -12  -1 -1.0466 1.24976   1
   7  12   1 1.57923 2.20430   7
   7  12   1 0.16976 1.64735   3
  -8 -12  -1 15.1390 3.31677   1
  -8 -12  -1 17.7093 3.33370   4
   8  12   1 16.0421 4.29225   3
   8  12   1 10.4873 3.67677   7
  -9 -12  -1 18.3321 3.44454   4
  -9 -12  -1 16.3906 3.85963   1
   9  12   1 10.3407 4.09312   7
   9  12   1 18.6735 4.61121   3
 -10 -12  -1 3.04351 2.33799   1
 -10 -12  -1 3.17599 1.86284   4
  10  12   1 -0.1631 2.26402   3
  10  12   1 3.49791 2.45510   7
   9 -13  -1 4.65790 2.90348   5
   9 -13  -1 4.48048 3.02183   2
  -9  13   1 4.06437 2.49885   2
  -9  13   1 2.92275 2.53198   6
   8 -13  -1 4.83938 2.51805   4
   8 -13  -1 3.72537 2.96758   5
   8 -13  -1 5.94956 2.83217   2
  -8  13   1 7.67720 2.49838   3
  -8  13   1 8.55959 2.95745   6
  -8  13   1 8.73575 3.42116   2
   7 -13  -1 4.35312 2.66658   2
   7 -13  -1 1.58457 2.58689   5
   7 -13  -1 0.95657 1.95197   4
  -7  13   1 1.74006 2.46474   2
  -7  13   1 7.51552 2.26375   3
  -7  13   1 1.81253 1.75697   6
   6 -13  -1 20.1306 3.63287   4
   6 -13  -1 8.37071 3.43253   5
   6 -13  -1 15.0910 3.89422   2
  -6  13   1 14.2094 3.96817   2
  -6  13   1 15.1576 3.41589   6
  -6  13   1 21.3993 3.64130   3
   5 -13  -1 10.8708 3.44940   5
   5 -13  -1 11.5328 2.83609   4
   5 -13  -1 9.31753 3.17422   2
  -5  13   1 9.41456 2.49940   6
  -5  13   1 12.8434 3.50435   2
  -5  13   1 4.86131 2.25364   3
   4 -13  -1 -0.2307 1.91105   5
   4 -13  -1 1.80634 2.09107   2
   4 -13  -1 1.28265 1.12221   4
  -4  13   1 1.11698 1.47401   3
  -4  13   1 0.34895 1.19770   6
  -4  13   1 0.31695 1.97285   2
   3 -13  -1 7.10964 2.69629   5
   3 -13  -1 5.50284 1.92923   4
   3 -13  -1 5.28656 2.39082   2
  -3  13   1 2.19148 2.17047   2
  -3  13   1 4.21962 1.99944   3
  -3  13   1 7.60170 2.31510   6
   2 -13  -1 63.1497 6.93715   2
   2 -13  -1 56.2436 7.83853   5
   2 -13  -1 61.6605 6.39400   4
  -2  13   1 52.7985 6.73670   6
  -2  13   1 61.9219 6.77581   3
  -2  13   1 55.8927 7.30324   2
   1 -13  -1 0.45678 1.31647   4
   1 -13  -1 0.15239 1.66668   5
   1 -13  -1 -0.4118 1.27375   2
  -1  13   1 -0.2781 1.05327   2
  -1  13   1 -1.0599 1.20101   6
  -1  13   1 0.76181 1.31357   3
   0 -13  -1 -1.2893 1.12208   4
   0 -13  -1 0.92296 1.57466   5
   0  13   1 0.23435 1.61449   3
   0  13   1 -0.5647 1.09527   6
  -1 -13  -1 -1.1176 1.20117   4
  -1 -13  -1 1.24327 1.36545   5
   1  13   1 -1.1049 1.22392   3
   1  13   1 2.30736 1.69428   7
   1  13   1 2.69068 1.39573   6
  -2 -13  -1 60.6818 6.60010   5
  -2 -13  -1 54.9852 5.89160   4
   2  13   1 53.9714 7.53570   3
   2  13   1 65.0403 6.19935   6
   2  13   1 45.9803 6.94664   7
  -3 -13  -1 2.39460 1.28716   1
  -3 -13  -1 4.43129 1.58097   4
  -3 -13  -1 3.41797 1.87242   5
   3  13   1 1.63892 1.62311   3
   3  13   1 1.88660 1.60370   6
   3  13   1 6.62079 2.51513   7
  -4 -13  -1 -0.2481 1.40175   4
  -4 -13  -1 1.39377 1.33156   1
  -4 -13  -1 2.52647 1.64663   5
   4  13   1 0.71718 1.57469   3
   4  13   1 -0.3713 1.39112   7
  -5 -13  -1 12.9193 2.79422   4
  -5 -13  -1 8.61431 2.61579   5
  -5 -13  -1 10.8563 2.44269   1
   5  13   1 5.69884 2.96606   3
   5  13   1 10.2778 3.41418   7
  -6 -13  -1 14.9884 3.03306   1
  -6 -13  -1 16.2205 3.10011   4
   6  13   1 12.4330 3.76335   3
   6  13   1 12.4177 3.93610   7
  -7 -13  -1 2.65842 2.02354   4
  -7 -13  -1 4.22036 2.09069   1
   7  13   1 7.99074 3.10780   7
   7  13   1 2.46624 2.64383   3
  -8 -13  -1 4.16179 2.25999   4
  -8 -13  -1 11.2098 2.96715   1
   8  13   1 8.26217 3.62451   3
   8  13   1 10.8763 3.90101   7
  -9 -13  -1 -0.9386 1.84637   1
  -9 -13  -1 2.33789 2.14240   4
   9  13   1 5.09610 2.74288   3
   9  13   1 3.86675 3.88914   7
   8 -14  -1 44.3293 6.94521   4
   8 -14  -1 41.0645 7.87831   5
   8 -14  -1 45.5435 7.84636   2
  -8  14   1 55.1395 8.22626   2
  -8  14   1 45.0346 6.72526   6
  -8  14   1 52.8529 6.56789   3
   7 -14  -1 55.5093 8.91940   2
   7 -14  -1 57.1850 9.24130   5
   7 -14  -1 68.0369 8.49918   4
  -7  14   1 78.1976 9.86777   2
  -7  14   1 69.6862 7.42883   3
  -7  14   1 62.8391 8.19844   6
   6 -14  -1 6.91586 3.16642   2
   6 -14  -1 4.14410 3.28676   5
   6 -14  -1 12.5247 2.98732   4
  -6  14   1 9.66035 2.67672   6
  -6  14   1 9.36568 3.53817   2
  -6  14   1 8.87112 2.75970   3
   5 -14  -1 46.3001 7.32715   5
   5 -14  -1 48.2005 6.20246   4
   5 -14  -1 41.8243 6.90309   2
  -5  14   1 51.0595 6.26477   3
  -5  14   1 27.3783 5.23000   6
  -5  14   1 47.0142 7.09203   2
   4 -14  -1 1.11175 2.02571   2
   4 -14  -1 1.73857 2.29681   5
   4 -14  -1 0.62843 1.59758   4
  -4  14   1 -0.0900 1.66419   6
  -4  14   1 0.27962 1.93772   2
  -4  14   1 1.20620 1.26798   3
   3 -14  -1 21.0566 4.49434   2
   3 -14  -1 18.0879 4.46589   5
   3 -14  -1 25.9701 4.18879   4
  -3  14   1 19.7815 3.68531   6
  -3  14   1 21.7832 4.08205   3
  -3  14   1 28.6746 4.73313   2
   2 -14  -1 16.6102 3.65504   2
   2 -14  -1 5.92450 2.50157   5
   2 -14  -1 11.3775 2.69889   4
  -2  14   1 9.29459 2.77910   2
  -2  14   1 15.6050 2.98932   6
  -2  14   1 10.8093 2.81137   3
   1 -14  -1 50.7864 7.23458   5
   1 -14  -1 53.4527 5.59463   4
  -1  14   1 45.0653 6.05492   6
  -1  14   1 43.4014 6.33743   3
   0 -14  -1 -2.0510 1.18846   4
   0 -14  -1 -0.9328 1.34204   5
   0  14   1 0.08891 1.34215   6
   0  14   1 -1.4955 1.65723   3
  -1 -14  -1 52.8218 7.23993   5
  -1 -14  -1 54.6572 6.45364   4
   1  14   1 54.9269 5.98900   6
   1  14   1 52.1051 7.12910   3
  -2 -14  -1 11.3103 2.64758   4
  -2 -14  -1 8.08555 2.68836   5
   2  14   1 8.28549 2.91093   7
   2  14   1 8.58537 2.68039   3
   2  14   1 12.1751 2.71312   6
  -3 -14  -1 23.4844 3.61574   4
  -3 -14  -1 19.5627 3.80085   5
   3  14   1 19.7975 4.13429   7
   3  14   1 12.6587 3.60622   3
   3  14   1 20.5185 3.76352   6
  -4 -14  -1 1.63446 1.72355   5
  -4 -14  -1 -0.8464 1.31059   4
  -4 -14  -1 2.18468 1.70171   1
   4  14   1 4.17353 2.33259   7
   4  14   1 4.12190 2.85115   3
  -5 -14  -1 58.6560 6.12361   5
  -5 -14  -1 52.6474 6.02707   4
  -5 -14  -1 37.2624 5.30605   1
   5  14   1 33.5691 6.38901   7
   5  14   1 43.6147 6.97348   3
  -6 -14  -1 12.4565 2.89618   4
  -6 -14  -1 11.7534 2.84863   1
   6  14   1 8.45927 3.52530   3
   6  14   1 7.05434 3.42667   7
  -7 -14  -1 70.2814 7.63014   1
  -7 -14  -1 80.6042 7.82686   4
   7  14   1 66.7240 9.73426   3
   7  14   1 56.7057 9.35947   7
  -8 -14  -1 49.1321 6.33958   4
  -8 -14  -1 47.9235 6.42438   1
   8  14   1 37.0113 7.17814   7
   8  14   1 43.5871 7.44142   3
   7 -15  -1 12.5893 3.33700   4
   7 -15  -1 0.88342 3.30669   5
   7 -15  -1 13.7148 4.24422   2
  -7  15   1 15.3161 3.43996   3
  -7  15   1 9.30206 3.28769   6
  -7  15   1 12.3328 3.89872   2
   6 -15  -1 2.15029 2.65231   2
   6 -15  -1 0.61715 1.60009   4
   6 -15  -1 0.17722 2.05373   5
  -6  15   1 -0.7691 1.89815   6
  -6  15   1 1.97508 2.05601   3
  -6  15   1 2.17487 2.44571   2
   5 -15  -1 32.6681 6.71529   5
   5 -15  -1 52.1065 6.62029   4
   5 -15  -1 39.4987 6.86962   2
  -5  15   1 39.8275 6.85292   2
  -5  15   1 48.3228 6.34133   3
  -5  15   1 41.0167 6.01206   6
   4 -15  -1 21.5109 4.87723   2
   4 -15  -1 25.2343 4.38037   4
   4 -15  -1 14.5896 4.52513   5
  -4  15   1 25.4995 4.85588   2
  -4  15   1 29.8649 4.93183   3
  -4  15   1 23.0017 4.19525   6
   3 -15  -1 -1.1387 1.66424   2
   3 -15  -1 -2.0851 1.31609   4
   3 -15  -1 -1.6679 1.13079   5
  -3  15   1 -1.1189 1.59908   3
  -3  15   1 -3.1558 1.26103   6
  -3  15   1 -0.7100 1.69123   2
   2 -15  -1 1.79415 1.65599   4
   2 -15  -1 -1.2372 1.78632   5
  -2  15   1 1.38177 1.84097   6
  -2  15   1 0.25186 1.67760   3
   1 -15  -1 118.040 11.3897   4
   1 -15  -1 113.108 12.1493   5
  -1  15   1 129.081 12.1795   3
  -1  15   1 118.552 11.4945   6
   0 -15  -1 -0.0482 1.48629   5
   0 -15  -1 0.28811 1.10923   4
   0  15   1 -2.4675 1.47548   3
   0  15   1 2.41987 1.61574   6
  -1 -15  -1 114.016 12.1633   5
  -1 -15  -1 125.129 11.4921   4
   1  15   1 119.808 12.3431   3
   1  15   1 123.621 11.5504   6
  -2 -15  -1 0.79228 1.64814   4
  -2 -15  -1 2.57239 2.08794   5
   2  15   1 -0.8545 1.92570   3
   2  15   1 2.92161 1.76392   6
  -3 -15  -1 -1.3179 1.57093   5
  -3 -15  -1 1.53412 1.35424   4
   3  15   1 -2.4693 1.54756   3
  -4 -15  -1 27.6114 4.19748   4
  -4 -15  -1 27.3371 4.75652   5
   4  15   1 23.4411 5.12423   7
   4  15   1 21.6278 4.85310   3
  -5 -15  -1 47.8494 6.04512   4
   5  15   1 47.7003 7.51031   7
   5  15   1 45.1305 7.49104   3
  -6 -15  -1 -0.7053 2.31085   1
  -6 -15  -1 1.02308 1.80832   4
   6  15   1 0.69397 2.34188   7
   6  15   1 2.08185 2.07756   3
  -7 -15  -1 10.0459 3.01602   1
  -7 -15  -1 15.8920 3.51351   4
   7  15   1 17.3669 4.79248   7
   7  15   1 20.7350 5.32341   3
   6 -16  -1 1.99174 1.99530   4
  -6  16   1 2.62975 2.28550   2
  -6  16   1 1.07550 2.07949   3
   5 -16  -1 5.38695 2.99784   2
   5 -16  -1 5.49744 2.68524   4
   5 -16  -1 5.92182 3.27200   5
  -5  16   1 9.14413 3.25630   2
  -5  16   1 9.00597 3.10958   3
  -5  16   1 8.47818 2.97824   6
   4 -16  -1 3.30078 2.71309   5
   4 -16  -1 0.45098 1.66911   4
   4 -16  -1 0.65233 2.45359   2
  -4  16   1 1.70708 2.15023   3
  -4  16   1 -0.0958 1.69696   6
   3 -16  -1 3.58582 2.53240   5
   3 -16  -1 1.78879 1.81161   4
  -3  16   1 1.11966 1.96810   3
  -3  16   1 1.55630 1.45788   6
   2 -16  -1 20.2501 3.94045   4
   2 -16  -1 25.9651 5.14471   5
  -2  16   1 15.9181 3.69407   6
  -2  16   1 23.9901 4.64311   3
   1 -16  -1 15.8054 3.28954   4
   1 -16  -1 6.75345 3.10561   5
  -1  16   1 11.2784 3.42533   3
  -1  16   1 11.1406 2.91326   6
   0 -16  -1 0.47372 1.53912   4
   0 -16  -1 3.06926 2.15554   5
   0  16   1 0.31087 1.68040   6
   0  16   1 -0.7204 1.95689   3
  -1 -16  -1 6.67952 2.40325   4
  -1 -16  -1 7.27605 2.82043   5
   1  16   1 9.03368 3.35605   3
   1  16   1 8.81735 2.67991   6
  -2 -16  -1 18.7290 4.11807   5
  -2 -16  -1 19.5364 3.47870   4
   2  16   1 16.8403 4.30640   3
  -3 -16  -1 0.66421 2.13128   5
  -3 -16  -1 0.14295 1.74750   4
   3  16   1 0.23932 1.78296   3
  -4 -16  -1 -0.5639 1.67640   4
   4  16   1 -0.2201 2.01351   3
  -5 -16  -1 8.09977 2.67744   4
   5  16   1 5.92988 2.93737   3
   6  16   1 1.65866 2.73769   7
   3 -17  -1 5.11368 2.38323   4
   3 -17  -1 2.17370 2.78455   5
  -3  17   1 4.94444 2.60079   3
  -3  17   1 2.09187 2.33663   6
   2 -17  -1 1.12155 1.82066   4
   2 -17  -1 2.42663 2.74056   5
  -2  17   1 0.60019 1.88800   6
  -2  17   1 0.31631 2.39747   3
   1 -17  -1 2.00791 1.83106   4
   1 -17  -1 -1.7181 2.05993   5
  -1  17   1 -0.3351 2.13066   3
  -1  17   1 0.40362 1.74665   6
   0 -17  -1 0.68968 1.43566   4
   0 -17  -1 0.56901 2.34027   5
   0  17   1 -0.9687 1.38688   3
   0  17   1 -1.4931 1.51095   6
  -1 -17  -1 5.64506 2.61454   5
  -1 -17  -1 0.15653 1.68159   4
   1  17   1 -0.1138 1.62759   3
  -2 -17  -1 -0.4039 1.68070   4
  -2 -17  -1 -0.0683 2.15676   5
   2  17   1 -1.5452 1.47438   3
  -3 -17  -1 1.01857 1.48193   4
   2  17  -2 4.06278 2.34781   3
  -2 -17   2 4.85786 2.30709   4
   1  17  -2 2.82070 2.15366   3
   1  17  -2 3.32459 2.20939   6
  -1 -17   2 5.89160 2.07155   4
   0  17  -2 3.18839 2.10387   6
   0  17  -2 4.25191 2.72686   3
   0 -17   2 6.57711 2.99002   5
   0 -17   2 7.44455 2.77318   4
  -1  17  -2 7.70560 2.80909   6
  -1  17  -2 6.37388 3.14256   3
   1 -17   2 8.18266 3.14970   5
   1 -17   2 8.45969 2.80056   4
  -2  17  -2 2.09838 1.80719   3
  -2  17  -2 1.36728 1.61082   6
   2 -17   2 7.54368 3.32529   5
   2 -17   2 3.28249 2.31962   4
  -3  17  -2 10.9926 3.30949   6
  -3  17  -2 8.74239 3.23821   3
   3 -17   2 8.81697 3.73229   5
   3 -17   2 1.62072 2.18972   4
   5  16  -2 10.9257 3.96582   3
  -5 -16   2 4.26880 2.39540   4
   4  16  -2 1.72559 1.96787   3
  -4 -16   2 -1.9775 1.63615   4
   3  16  -2 1.21096 1.87279   3
  -3 -16   2 3.94096 2.16319   4
   2  16  -2 8.54775 2.72873   6
   2  16  -2 11.8139 3.80972   3
  -2 -16   2 8.74286 2.77553   4
   1  16  -2 1.37299 1.70922   6
   1  16  -2 1.79573 2.59461   3
  -1 -16   2 2.74469 2.30930   5
  -1 -16   2 -2.1782 1.49349   4
   0  16  -2 184.130 17.7438   3
   0  16  -2 207.515 17.2924   6
   0 -16   2 173.229 17.7191   5
   0 -16   2 180.955 16.8468   4
  -1  16  -2 1.24528 1.97686   6
  -1  16  -2 -4.0148 1.49844   3
   1 -16   2 3.01672 2.05416   5
   1 -16   2 0.76064 1.71350   4
  -2  16  -2 6.42082 2.19685   6
  -2  16  -2 6.84634 2.54617   3
   2 -16   2 9.91439 2.87780   4
   2 -16   2 3.07487 2.06816   5
  -3  16  -2 6.59487 2.73110   3
  -3  16  -2 5.86269 2.72893   6
   3 -16   2 -2.5184 1.59229   4
   3 -16   2 -0.0899 1.46112   5
  -4  16  -2 -2.1931 1.69033   6
  -4  16  -2 2.13718 2.16648   3
   4 -16   2 0.16182 1.72115   4
   4 -16   2 0.20081 1.82221   5
  -5  16  -2 3.76894 2.28443   3
  -5  16  -2 0.95581 2.16710   2
  -5  16  -2 3.58011 2.59141   6
   5 -16   2 6.87508 3.20231   5
   5 -16   2 7.50501 2.54745   4
   5 -16   2 3.33015 2.75355   2
  -6  16  -2 6.52483 2.72320   3
  -6  16  -2 2.83995 2.51319   2
   6 -16   2 4.97004 2.68909   4
   6 -16   2 1.02500 2.70931   5
   7  15  -2 38.1358 6.80543   3
   7  15  -2 26.5961 5.94148   7
  -7 -15   2 41.2874 5.60550   4
  -7 -15   2 31.3853 4.97587   1
   6  15  -2 -2.6053 2.25832   3
   6  15  -2 -2.2791 2.37034   7
  -6 -15   2 0.49321 1.71283   4
  -6 -15   2 -1.1844 1.36391   1
   5  15  -2 60.3358 9.50185   7
   5  15  -2 86.2173 10.5884   3
  -5 -15   2 83.5695 8.07072   4
  -5 -15   2 75.0446 7.68845   1
   4  15  -2 32.1238 6.09533   3
  -4 -15   2 35.7366 4.99004   4
   3  15  -2 2.80360 1.76645   6
   3  15  -2 1.75055 1.71938   3
  -3 -15   2 -0.0233 1.28810   4
   2  15  -2 6.49003 2.48668   6
   2  15  -2 14.6650 3.85562   3
  -2 -15   2 12.5748 2.92129   4
  -2 -15   2 9.28568 2.94992   5
   1  15  -2 4.17174 2.35584   3
   1  15  -2 -1.3668 1.30867   6
  -1 -15   2 -0.0623 1.55636   4
  -1 -15   2 0.46890 1.69954   5
   0  15  -2 179.034 17.4110   3
   0  15  -2 191.646 16.9720   6
   0 -15   2 179.580 17.6415   5
   0 -15   2 195.970 16.9371   4
  -1  15  -2 0.75722 1.56519   3
  -1  15  -2 2.13712 1.82986   6
   1 -15   2 -0.0568 1.81400   5
   1 -15   2 2.86433 1.88959   4
  -2  15  -2 12.4604 2.90347   6
  -2  15  -2 8.53589 2.71864   3
   2 -15   2 11.1269 3.02961   4
   2 -15   2 5.84707 2.76659   5
  -3  15  -2 -1.5362 1.44698   3
  -3  15  -2 0.37557 1.46720   6
   3 -15   2 -0.7816 1.74759   5
   3 -15   2 0.91795 2.20972   2
   3 -15   2 -0.9518 1.57296   4
  -4  15  -2 36.4629 5.42538   6
  -4  15  -2 30.4331 5.16339   3
  -4  15  -2 30.0213 5.51303   2
   4 -15   2 26.8456 5.48990   2
   4 -15   2 31.7243 6.18004   5
   4 -15   2 33.4897 5.18710   4
  -5  15  -2 91.6146 9.21239   3
  -5  15  -2 87.0657 9.85234   2
  -5  15  -2 82.1807 9.12834   6
   5 -15   2 76.6215 11.0667   5
   5 -15   2 89.2361 9.26801   4
   5 -15   2 76.5316 10.5794   2
  -6  15  -2 2.31297 1.95182   6
  -6  15  -2 -1.8108 1.76323   3
  -6  15  -2 2.51981 2.44858   2
   6 -15   2 -0.0495 2.75113   5
   6 -15   2 -2.7307 1.90244   2
   6 -15   2 3.49211 2.11856   4
  -7  15  -2 43.5422 6.34813   6
  -7  15  -2 32.3409 6.34057   2
   7 -15   2 31.7065 6.97822   5
   7 -15   2 38.3250 6.13338   4
   7 -15   2 35.6262 6.75327   2
   8  14  -2 73.8979 10.4782   7
   8  14  -2 54.5990 9.10818   3
  -8 -14   2 67.3992 7.38326   4
  -8 -14   2 73.5480 7.78111   1
   7  14  -2 40.0574 7.32790   7
   7  14  -2 41.6209 7.11593   3
  -7 -14   2 34.5616 5.46661   1
  -7 -14   2 50.6550 6.19835   4
   6  14  -2 150.723 16.7980   7
   6  14  -2 170.170 17.1937   3
  -6 -14   2 199.738 15.8869   4
  -6 -14   2 167.150 15.5759   1
   5  14  -2 -0.5243 1.90030   7
   5  14  -2 1.77182 2.43003   3
  -5 -14   2 -0.2480 1.19760   1
  -5 -14   2 1.55042 1.69229   4
   4  14  -2 16.9077 4.12880   3
   4  14  -2 21.5876 4.61067   7
   4  14  -2 19.8332 3.42840   6
  -4 -14   2 21.0375 3.30794   1
  -4 -14   2 19.5837 3.56779   4
   3  14  -2 2.66961 2.05803   3
   3  14  -2 0.95742 1.91085   7
   3  14  -2 3.08789 1.73600   6
  -3 -14   2 -0.2901 1.58036   5
  -3 -14   2 4.94676 1.96102   1
  -3 -14   2 2.56467 1.70401   4
   2  14  -2 15.6124 3.02932   6
   2  14  -2 11.9259 3.53059   3
  -2 -14   2 10.0415 2.96196   5
  -2 -14   2 12.5252 2.82612   4
   1  14  -2 4.98535 2.30711   3
   1  14  -2 10.6023 2.67737   6
  -1 -14   2 9.40059 2.42858   4
  -1 -14   2 8.90529 2.73625   5
   0  14  -2 29.1868 4.52135   6
   0  14  -2 26.7866 4.73743   3
   0 -14   2 28.8053 4.33223   4
   0 -14   2 25.3634 4.83993   5
  -1  14  -2 7.72720 2.37241   6
  -1  14  -2 8.44507 2.58938   3
   1 -14   2 6.41289 2.39004   5
   1 -14   2 6.90695 2.19761   4
  -2  14  -2 13.7484 2.91896   6
  -2  14  -2 10.6959 3.01610   2
  -2  14  -2 13.2339 3.11339   3
   2 -14   2 16.2824 3.18182   4
   2 -14   2 11.8293 3.65747   5
   2 -14   2 13.8714 3.27097   2
  -3  14  -2 1.69164 1.49061   3
  -3  14  -2 2.53700 1.57152   6
  -3  14  -2 3.86265 2.27301   2
   3 -14   2 2.74353 1.88172   5
   3 -14   2 1.30959 1.62901   4
   3 -14   2 0.21455 1.59961   2
  -4  14  -2 19.8747 3.91385   3
  -4  14  -2 20.2905 3.92358   6
  -4  14  -2 23.5939 4.60791   2
   4 -14   2 18.5005 4.60620   5
   4 -14   2 27.3232 5.04938   2
   4 -14   2 16.6125 3.75025   4
  -5  14  -2 1.53240 1.74642   3
  -5  14  -2 0.53695 1.88769   6
  -5  14  -2 1.75056 2.06961   2
   5 -14   2 -0.6047 1.36034   2
   5 -14   2 -0.0278 1.18687   4
   5 -14   2 -0.8016 1.92533   5
  -6  14  -2 183.830 16.4296   6
  -6  14  -2 168.347 16.9537   2
  -6  14  -2 182.484 16.1082   3
   6 -14   2 172.350 17.2318   2
   6 -14   2 159.611 17.3563   5
   6 -14   2 178.276 16.4180   4
  -7  14  -2 42.8285 6.22100   6
  -7  14  -2 46.3821 6.12285   3
  -7  14  -2 33.8519 6.63216   2
   7 -14   2 34.2149 6.79401   2
   7 -14   2 43.3340 7.80769   5
   7 -14   2 43.9750 6.39935   4
  -8  14  -2 83.1889 9.04164   6
  -8  14  -2 57.3954 8.94451   2
   8 -14   2 61.5992 9.44582   2
   8 -14   2 62.8343 10.0475   5
   8 -14   2 61.7670 8.39386   4
   9  13  -2 0.62423 1.96488   7
   9  13  -2 0.76064 1.94948   3
  -9 -13   2 1.27337 1.60456   1
  -9 -13   2 0.54508 2.16559   4
   8  13  -2 6.05935 3.36664   3
   8  13  -2 1.47747 2.90167   7
  -8 -13   2 3.42210 2.13477   1
  -8 -13   2 4.50086 1.96905   4
   7  13  -2 55.2776 8.96084   7
   7  13  -2 63.3780 9.27059   3
  -7 -13   2 72.9697 7.35901   4
  -7 -13   2 69.0060 7.22412   1
   6  13  -2 106.287 11.2614   3
   6  13  -2 89.9431 10.7696   7
  -6 -13   2 89.3258 9.50395   1
  -6 -13   2 111.461 9.73575   4
   5  13  -2 3.05592 2.35458   7
   5  13  -2 2.63529 2.38044   3
  -5 -13   2 4.66601 2.02840   4
  -5 -13   2 3.64006 1.53976   1
   4  13  -2 8.61205 2.24987   6
   4  13  -2 10.7463 3.34590   3
   4  13  -2 8.61739 3.01858   7
  -4 -13   2 8.19749 2.10943   1
  -4 -13   2 10.0653 2.61314   5
  -4 -13   2 9.68632 2.23485   4
   3  13  -2 5.53076 2.69090   3
   3  13  -2 3.35562 1.95978   7
   3  13  -2 6.28203 1.87914   6
  -3 -13   2 5.85672 2.10643   5
  -3 -13   2 3.35731 1.38016   1
  -3 -13   2 6.34666 2.02539   4
   2  13  -2 13.6231 3.30293   7
   2  13  -2 16.9977 2.97055   6
   2  13  -2 10.4405 3.37656   3
  -2 -13   2 17.3446 3.45207   5
  -2 -13   2 16.6222 2.52096   1
  -2 -13   2 13.5780 2.81525   4
   1  13  -2 15.8152 3.67542   3
   1  13  -2 14.4053 3.06832   6
  -1 -13   2 16.2605 3.05192   4
  -1 -13   2 19.3588 3.74856   5
   0  13  -2 55.1231 6.97851   3
   0  13  -2 60.4668 6.70384   6
   0 -13   2 46.9690 6.11814   4
   0 -13   2 49.9781 6.86987   5
  -1  13  -2 12.4921 2.87459   6
  -1  13  -2 10.5405 2.78547   2
  -1  13  -2 13.8629 3.28791   3
   1 -13   2 17.4171 3.11175   4
   1 -13   2 18.1480 3.89837   5
   1 -13   2 17.9858 3.38602   2
  -2  13  -2 12.7614 2.88805   3
  -2  13  -2 11.4492 2.96279   2
  -2  13  -2 15.7755 3.01674   6
   2 -13   2 12.2514 3.55295   5
   2 -13   2 16.1427 3.22182   4
   2 -13   2 11.8658 3.15224   2
  -3  13  -2 0.46275 1.57810   6
  -3  13  -2 3.96747 2.00057   3
  -3  13  -2 3.08781 1.94666   2
   3 -13   2 5.16951 1.95916   4
   3 -13   2 7.68280 2.66265   2
   3 -13   2 2.92582 1.93780   5
  -4  13  -2 5.79960 2.60445   2
  -4  13  -2 11.1521 2.68307   6
  -4  13  -2 11.3710 2.82624   3
   4 -13   2 11.9845 2.84881   4
   4 -13   2 13.4433 3.81545   5
   4 -13   2 10.4565 3.27334   2
  -5  13  -2 4.10520 1.87388   3
  -5  13  -2 3.59176 1.80324   6
  -5  13  -2 3.75868 2.57602   2
   5 -13   2 4.38012 2.40866   2
   5 -13   2 2.09826 2.63048   5
   5 -13   2 2.84343 1.61100   4
  -6  13  -2 87.2378 10.6786   2
  -6  13  -2 100.512 10.2470   6
  -6  13  -2 119.709 10.1501   3
   6 -13   2 85.8383 12.0681   5
   6 -13   2 102.504 11.1718   2
   6 -13   2 100.537 10.2907   4
  -7  13  -2 80.0465 7.76416   3
  -7  13  -2 77.8168 8.08144   6
  -7  13  -2 66.0054 9.38747   2
   7 -13   2 67.1355 8.79801   4
   7 -13   2 59.5490 9.60980   5
   7 -13   2 76.0567 10.0127   2
  -8  13  -2 7.11457 2.98325   2
  -8  13  -2 2.92739 1.94459   6
   8 -13   2 3.09420 2.18254   4
   8 -13   2 8.07923 3.51411   2
   8 -13   2 5.38660 3.40715   5
  -9  13  -2 2.14105 2.49208   2
  -9  13  -2 2.88981 2.34228   6
   9 -13   2 -2.9016 1.62648   4
   9 -13   2 1.23734 2.21623   5
   9 -13   2 -2.9667 2.16226   2
  10  12  -2 8.97665 3.87673   3
  10  12  -2 15.2576 4.68394   7
 -10 -12   2 6.49596 2.92816   1
 -10 -12   2 14.9560 3.45553   4
   9  12  -2 26.3080 6.18286   7
   9  12  -2 34.0487 6.50612   3
  -9 -12   2 39.9055 5.27635   4
  -9 -12   2 30.8229 5.16693   1
   8  12  -2 1.83300 2.43541   3
   8  12  -2 2.14250 2.75467   7
  -8 -12   2 2.53324 1.54197   4
  -8 -12   2 3.43638 2.14748   1
   7  12  -2 10.1787 3.50281   7
   7  12  -2 7.86277 3.57874   3
  -7 -12   2 10.1159 2.49798   4
  -7 -12   2 13.4397 2.99527   1
   6  12  -2 37.5870 6.89495   7
   6  12  -2 53.9635 7.79104   3
  -6 -12   2 56.3629 5.65755   4
  -6 -12   2 50.1381 6.22693   1
   5  12  -2 2.58574 2.11867   7
   5  12  -2 -0.6599 0.97913   6
   5  12  -2 1.37345 1.99856   3
  -5 -12   2 -1.3458 1.13839   5
  -5 -12   2 -0.4532 0.86377   4
  -5 -12   2 0.40262 1.20714   1
   4  12  -2 76.0726 9.21343   3
   4  12  -2 67.5285 7.84903   7
   4  12  -2 63.9583 6.83452   6
  -4 -12   2 73.3081 6.91076   1
  -4 -12   2 67.0513 7.09694   5
  -4 -12   2 70.1395 6.92169   4
   3  12  -2 1.50700 1.53360   3
   3  12  -2 0.59488 1.14334   6
   3  12  -2 -2.1012 1.45212   7
  -3 -12   2 -0.4187 1.20515   5
  -3 -12   2 2.44538 1.23836   4
  -3 -12   2 0.46115 0.96643   1
   2  12  -2 1.66161 1.28869   6
   2  12  -2 3.12181 1.87916   3
   2  12  -2 -1.2048 1.33529   7
  -2 -12   2 1.50403 1.55113   5
  -2 -12   2 1.74265 1.15478   4
  -2 -12   2 0.66505 1.00080   1
   1  12  -2 -1.3306 1.01830   7
   1  12  -2 -1.1632 1.28190   3
   1  12  -2 -1.3283 1.08903   6
  -1 -12   2 -0.8351 1.23156   5
  -1 -12   2 -0.0291 0.72484   1
  -1 -12   2 -0.8730 1.00997   4
   0  12  -2 59.9556 6.11944   6
   0  12  -2 59.6923 7.20430   3
   0  12  -2 47.6810 5.90050   2
   0 -12   2 56.0871 6.09592   2
   0 -12   2 60.5951 5.33711   1
   0 -12   2 57.1940 5.91910   4
   0 -12   2 57.2949 6.53617   5
  -1  12  -2 -0.1424 1.09829   2
  -1  12  -2 -0.0895 1.15432   6
  -1  12  -2 -0.7705 1.31458   3
   1 -12   2 1.26926 1.26468   4
   1 -12   2 -1.5770 1.30496   5
   1 -12   2 -1.0633 0.89978   2
  -2  12  -2 1.26230 1.20806   6
  -2  12  -2 1.47048 1.60142   2
  -2  12  -2 0.44100 1.46124   3
   2 -12   2 1.76440 1.50792   2
   2 -12   2 -0.1207 1.38856   5
   2 -12   2 0.57156 1.04505   4
  -3  12  -2 -0.4203 1.51919   2
  -3  12  -2 -1.1801 1.27428   3
  -3  12  -2 1.90769 1.52564   6
   3 -12   2 0.30090 1.79848   5
   3 -12   2 0.24712 1.34842   4
   3 -12   2 0.56272 1.66102   2
  -4  12  -2 62.9956 6.22897   3
  -4  12  -2 54.0707 6.73698   6
  -4  12  -2 59.6244 7.66451   2
   4 -12   2 56.8893 7.70180   2
   4 -12   2 46.2558 7.56160   5
   4 -12   2 58.4831 6.44765   4
  -5  12  -2 0.61320 1.38064   3
  -5  12  -2 -0.8918 1.93396   2
  -5  12  -2 2.42645 1.75337   6
   5 -12   2 1.88130 2.21416   2
   5 -12   2 1.34886 1.74988   5
   5 -12   2 -0.8200 1.32069   4
  -6  12  -2 48.2809 6.01384   6
  -6  12  -2 41.8743 6.60923   2
  -6  12  -2 43.0559 5.34622   3
   6 -12   2 40.7987 7.13343   5
   6 -12   2 43.1957 5.99219   4
   6 -12   2 31.7646 5.94267   2
  -7  12  -2 5.21198 2.69877   2
  -7  12  -2 7.19410 2.26104   3
  -7  12  -2 6.75559 2.57386   6
   7 -12   2 5.90942 3.24942   5
   7 -12   2 14.9238 4.00415   2
   7 -12   2 4.76378 2.41164   4
  -8  12  -2 -0.7083 2.12607   2
  -8  12  -2 -0.5563 1.69548   6
   8 -12   2 -1.3459 1.82431   2
   8 -12   2 0.10612 1.76026   4
   8 -12   2 1.05911 1.96586   5
  -9  12  -2 26.7856 5.69140   2
  -9  12  -2 25.6527 4.75533   6
   9 -12   2 41.7236 6.88107   2
   9 -12   2 26.2455 6.19428   5
   9 -12   2 26.8806 5.18028   4
 -10  12  -2 11.8729 3.45284   6
 -10  12  -2 6.65635 3.48560   2
  10 -12   2 12.4998 4.71033   5
  10 -12   2 9.10717 4.01245   2
  10 -12   2 6.89915 2.90528   4
  11  11  -2 10.4964 4.00453   3
  11  11  -2 7.61126 3.50788   7
 -11 -11   2 5.10141 2.43096   1
 -11 -11   2 14.7074 3.52269   4
  10  11  -2 12.9076 4.04465   3
  10  11  -2 14.2291 4.74336   7
 -10 -11   2 14.1537 3.37509   4
 -10 -11   2 11.5500 3.15270   1
   9  11  -2 32.8471 6.13336   3
   9  11  -2 24.9719 5.84695   7
  -9 -11   2 33.0233 5.13584   1
  -9 -11   2 35.2013 4.88753   4
   8  11  -2 -1.2469 2.01913   3
   8  11  -2 -0.2869 1.58556   7
  -8 -11   2 1.54849 1.77144   1
  -8 -11   2 -1.5482 1.21272   4
   7  11  -2 2.44199 2.38734   3
   7  11  -2 1.23334 1.84388   7
  -7 -11   2 5.02087 1.96048   4
  -7 -11   2 3.78122 1.81231   1
   6  11  -2 58.6119 8.57627   7
   6  11  -2 59.6481 8.39905   3
  -6 -11   2 57.2558 6.66324   1
  -6 -11   2 76.3171 6.76060   4
   5  11  -2 -1.2875 1.61051   3
   5  11  -2 0.07737 1.06505   6
   5  11  -2 -1.0540 1.36779   7
  -5 -11   2 -1.5603 0.99136   1
  -5 -11   2 0.46864 1.24374   5
  -5 -11   2 -0.0149 0.91120   4
   4  11  -2 326.836 30.6895   7
   4  11  -2 357.494 29.7916   6
   4  11  -2 353.704 30.9489   3
  -4 -11   2 378.092 30.0372   5
  -4 -11   2 344.681 29.7704   1
  -4 -11   2 375.058 29.8933   4
   3  11  -2 4.46405 1.56997   6
   3  11  -2 1.71281 1.75745   7
   3  11  -2 0.58260 1.58868   3
  -3 -11   2 1.90805 1.32381   4
  -3 -11   2 4.07306 1.69704   5
  -3 -11   2 1.41607 0.94972   1
   2  11  -2 -0.2719 1.33861   3
   2  11  -2 2.33762 1.49801   7
   2  11  -2 0.33735 1.01734   6
  -2 -11   2 -0.0983 0.72847   4
  -2 -11   2 0.42780 0.91598   1
  -2 -11   2 1.30808 1.31085   5
   1  11  -2 -0.0958 1.45617   3
   1  11  -2 -0.0184 0.95297   7
   1  11  -2 0.33959 0.97312   2
   1  11  -2 0.78427 1.07171   6
  -1 -11   2 -1.4544 0.95681   5
  -1 -11   2 0.32007 0.69512   1
  -1 -11   2 0.00579 0.78719   4
   0  11  -2 -0.1336 1.04541   2
   0  11  -2 1.22109 1.11015   7
   0  11  -2 -1.5342 1.07542   3
   0  11  -2 -0.0317 0.91793   6
   0 -11   2 -0.0745 1.06133   4
   0 -11   2 0.21974 1.06529   2
   0 -11   2 0.20406 0.64757   1
   0 -11   2 0.43807 1.00263   5
  -1  11  -2 -1.6329 0.58735   3
  -1  11  -2 -1.0368 0.89218   2
  -1  11  -2 0.14534 0.86509   6
   1 -11   2 -0.2102 1.30936   5
   1 -11   2 2.06129 1.32191   4
   1 -11   2 -0.4528 0.54746   1
   1 -11   2 1.10567 1.12215   2
  -2  11  -2 -1.1869 1.27246   3
  -2  11  -2 -0.2623 0.98440   2
  -2  11  -2 1.31757 1.13699   6
   2 -11   2 -0.7447 1.00492   4
   2 -11   2 -0.5601 1.17062   2
   2 -11   2 0.65196 1.11111   5
  -3  11  -2 1.08998 1.45258   2
  -3  11  -2 -0.0089 1.13872   3
  -3  11  -2 4.28439 1.65864   6
   3 -11   2 1.58771 1.68493   2
   3 -11   2 1.26815 1.55670   4
   3 -11   2 3.04896 1.66504   5
  -4  11  -2 372.466 31.2767   2
  -4  11  -2 381.715 30.6715   6
  -4  11  -2 366.524 30.3718   3
   4 -11   2 336.583 31.4530   5
   4 -11   2 334.420 30.4492   4
   4 -11   2 382.785 31.4631   2
  -5  11  -2 -0.1166 1.15479   3
  -5  11  -2 2.41589 1.71511   2
  -5  11  -2 -0.1256 1.40403   6
   5 -11   2 0.21110 1.02483   4
   5 -11   2 -0.1374 1.26174   5
   5 -11   2 -0.1539 1.74406   2
  -6  11  -2 63.7307 6.81491   6
  -6  11  -2 48.9322 7.68214   2
  -6  11  -2 73.6741 6.52477   3
   6 -11   2 44.7861 7.81555   5
   6 -11   2 54.9528 7.25506   4
   6 -11   2 73.3158 8.90482   2
  -7  11  -2 1.55666 2.05718   2
  -7  11  -2 5.11445 2.02086   6
  -7  11  -2 5.14426 1.76036   3
   7 -11   2 -0.3691 1.97902   5
   7 -11   2 4.98638 2.03583   4
   7 -11   2 2.55523 2.28735   2
  -8  11  -2 1.57730 1.43967   3
  -8  11  -2 5.34904 2.67173   2
  -8  11  -2 1.00299 1.77098   6
   8 -11   2 3.20558 2.65211   5
   8 -11   2 1.02310 2.28749   2
   8 -11   2 -2.1953 1.27814   4
  -9  11  -2 32.6574 5.09633   6
  -9  11  -2 22.2510 5.25703   2
   9 -11   2 21.4536 5.21010   5
   9 -11   2 20.3434 5.06398   2
   9 -11   2 22.9994 4.58435   4
 -10  11  -2 19.0243 3.85317   6
 -10  11  -2 10.8862 3.91704   2
  10 -11   2 12.2560 4.52427   5
  10 -11   2 13.2054 4.26438   2
  10 -11   2 14.0740 3.70315   4
 -11  11  -2 6.16991 3.12516   2
 -11  11  -2 12.1564 3.52742   6
  11 -11   2 15.9190 4.02116   4
  11 -11   2 7.99396 4.18582   5
  11 -11   2 3.20811 3.25319   2
  12  10  -2 5.15487 3.17292   3
 -12 -10   2 3.48641 2.10975   4
  11  10  -2 5.15901 2.91486   3
  11  10  -2 -0.3688 2.58344   7
 -11 -10   2 -1.3146 1.28074   1
 -11 -10   2 -0.7676 1.84640   4
  10  10  -2 3.52510 2.61609   3
  10  10  -2 -1.1945 2.17207   7
 -10 -10   2 -3.0416 1.58424   1
 -10 -10   2 1.79452 1.55861   4
   9  10  -2 -0.0195 2.34479   7
   9  10  -2 5.94966 2.62186   3
  -9 -10   2 4.59147 2.36079   1
  -9 -10   2 0.08580 1.11239   4
   8  10  -2 0.51440 1.98716   3
   8  10  -2 -1.3241 1.83418   7
  -8 -10   2 1.55304 1.67462   1
  -8 -10   2 1.04706 1.42388   4
   7  10  -2 2.97971 2.19521   3
   7  10  -2 -1.1575 1.71373   7
  -7 -10   2 1.65032 1.47844   4
  -7 -10   2 1.11627 1.25901   1
   6  10  -2 -0.2183 1.29171   3
   6  10  -2 -0.4955 1.72992   7
   6  10  -2 2.31285 1.18324   6
  -6 -10   2 0.71724 1.32296   1
  -6 -10   2 1.44290 1.04617   4
  -6 -10   2 3.07722 1.46577   5
   5  10  -2 45.0242 4.60161   6
   5  10  -2 34.3313 5.89259   7
   5  10  -2 38.4648 6.00368   3
  -5 -10   2 46.7417 4.67371   5
  -5 -10   2 39.0570 4.51092   4
  -5 -10   2 43.2499 5.23423   1
   4  10  -2 356.550 30.1501   6
   4  10  -2 330.502 31.0934   7
   4  10  -2 381.511 31.3955   3
  -4 -10   2 374.622 30.2558   4
  -4 -10   2 404.437 30.4076   5
  -4 -10   2 331.627 30.1729   1
   3  10  -2 6.50484 2.19536   7
   3  10  -2 5.26256 2.24994   3
   3  10  -2 5.27794 1.56277   6
  -3 -10   2 6.03496 1.77525   5
  -3 -10   2 4.86482 1.62070   4
  -3 -10   2 4.03599 1.25506   1
   2  10  -2 19.3339 3.45358   7
   2  10  -2 28.1597 3.43830   6
   2  10  -2 15.8991 3.25605   3
  -2 -10   2 24.5241 3.17658   4
  -2 -10   2 17.0971 3.02154   5
  -2 -10   2 19.4639 2.75620   1
   1  10  -2 37.5403 4.55261   6
   1  10  -2 33.7380 3.93647   2
   1  10  -2 42.6083 5.27578   3
   1  10  -2 36.3242 4.78786   7
  -1 -10   2 37.0341 3.75763   1
  -1 -10   2 38.6089 4.08452   2
  -1 -10   2 31.7053 4.70149   5
  -1 -10   2 40.0477 4.06836   4
   0  10  -2 0.00052 0.84273   7
   0  10  -2 1.22821 1.05153   6
   0  10  -2 -1.0348 0.57264   3
   0  10  -2 0.53464 0.76312   2
   0 -10   2 0.76968 0.93080   2
   0 -10   2 0.18614 1.09608   5
   0 -10   2 -0.2882 0.60591   4
   0 -10   2 0.38868 0.57998   1
  -1  10  -2 40.2922 5.00312   2
  -1  10  -2 37.8469 4.65330   6
  -1  10  -2 31.7013 4.56801   3
  -1  10  -2 38.0629 4.00839   7
   1 -10   2 33.7940 5.01082   5
   1 -10   2 40.5314 5.07115   2
   1 -10   2 35.7156 3.52486   1
   1 -10   2 41.9576 4.28435   4
  -2  10  -2 22.4973 3.41029   6
  -2  10  -2 23.4143 3.53319   3
  -2  10  -2 18.7466 3.51553   2
   2 -10   2 27.6490 2.46662   1
   2 -10   2 23.2606 3.87596   2
   2 -10   2 21.9039 3.30716   4
   2 -10   2 19.1812 3.81860   5
  -3  10  -2 4.62878 1.54076   6
  -3  10  -2 3.73994 1.95475   2
  -3  10  -2 5.18230 1.56983   3
   3 -10   2 3.28950 1.70050   5
   3 -10   2 7.32709 1.95905   4
   3 -10   2 3.93411 1.76724   2
  -4  10  -2 310.870 29.7378   2
  -4  10  -2 354.291 29.0358   3
  -4  10  -2 371.234 29.4051   6
   4 -10   2 371.408 29.4314   4
   4 -10   2 333.223 30.2186   5
   4 -10   2 339.569 30.0019   2
  -5  10  -2 33.4068 4.84733   6
  -5  10  -2 42.1052 4.37306   3
  -5  10  -2 42.4844 6.00497   2
   5 -10   2 39.1212 5.86725   2
   5 -10   2 41.7109 5.22262   4
   5 -10   2 22.6179 5.18389   5
  -6  10  -2 0.86583 1.21246   3
  -6  10  -2 1.99698 2.15234   2
  -6  10  -2 0.90355 1.21510   6
   6 -10   2 0.45249 1.84446   2
   6 -10   2 -0.9952 1.21098   4
   6 -10   2 -2.4569 1.50921   5
  -7  10  -2 3.12390 2.03206   2
  -7  10  -2 2.40644 1.73354   6
  -7  10  -2 3.00636 1.38938   3
   7 -10   2 0.26996 2.12683   5
   7 -10   2 4.18927 1.86473   4
   7 -10   2 1.71678 2.12770   2
  -8  10  -2 -0.1369 1.47487   6
  -8  10  -2 0.91786 1.64241   2
  -8  10  -2 0.36623 1.15064   3
   8 -10   2 1.00411 2.12243   2
   8 -10   2 0.93091 1.65613   4
   8 -10   2 -0.5775 1.54364   5
  -9  10  -2 6.20110 2.72833   2
  -9  10  -2 1.35436 1.75231   6
   9 -10   2 1.51332 1.86472   4
   9 -10   2 3.83185 2.81064   2
   9 -10   2 3.06187 2.55039   5
 -10  10  -2 0.48090 1.50056   2
 -10  10  -2 0.23242 1.63034   6
  10 -10   2 0.88291 2.00588   2
  10 -10   2 -2.1398 1.55437   4
  10 -10   2 -0.3279 2.43094   5
 -11  10  -2 -0.7185 1.84465   6
 -11  10  -2 -0.3332 2.22736   2
  11 -10   2 -0.6209 2.46143   2
  11 -10   2 2.35165 2.12080   4
  11 -10   2 -0.1153 2.55049   5
 -12  10  -2 1.30796 2.36504   6
  12 -10   2 4.31905 3.24753   4
  12 -10   2 -0.3403 2.19005   5
  12   9  -2 0.96230 1.98523   3
  12   9  -2 3.70546 2.79633   7
 -12  -9   2 3.44189 2.28914   4
 -12  -9   2 5.54541 2.82601   1
  11   9  -2 30.7447 6.25626   7
  11   9  -2 20.3346 4.59339   3
 -11  -9   2 17.6878 3.88643   1
 -11  -9   2 18.8943 3.77948   4
  10   9  -2 -1.0656 1.27205   3
  10   9  -2 -1.2036 2.21540   7
 -10  -9   2 -2.7228 1.25538   4
 -10  -9   2 0.50711 1.72317   1
   9   9  -2 3.14991 2.28084   3
   9   9  -2 0.93573 2.19569   7
  -9  -9   2 1.95156 1.83394   1
  -9  -9   2 1.86216 1.72901   4
   8   9  -2 7.77102 3.42901   7
   8   9  -2 14.5722 3.66471   3
  -8  -9   2 14.6812 2.68415   4
  -8  -9   2 19.4282 3.55366   1
   7   9  -2 43.7240 6.63400   3
   7   9  -2 45.3771 4.95822   6
   7   9  -2 56.9578 7.68691   7
  -7  -9   2 45.4657 5.99815   1
  -7  -9   2 54.0113 5.18194   5
  -7  -9   2 49.2331 5.26587   4
   6   9  -2 347.107 31.9053   3
   6   9  -2 372.932 30.6720   6
   6   9  -2 333.709 32.0651   7
  -6  -9   2 384.147 30.9628   4
  -6  -9   2 414.773 30.7579   5
  -6  -9   2 349.719 31.1265   1
   5   9  -2 0.29622 1.73938   7
   5   9  -2 1.63146 1.15519   6
   5   9  -2 1.83734 1.72545   3
  -5  -9   2 0.12112 1.03124   1
  -5  -9   2 0.77666 0.91068   5
  -5  -9   2 -0.0660 0.99304   4
   4   9  -2 37.1798 5.53674   3
   4   9  -2 35.1958 4.43911   6
   4   9  -2 37.2929 5.61151   7
  -4  -9   2 48.2751 4.39360   5
  -4  -9   2 36.1841 4.62086   1
  -4  -9   2 40.5471 4.32761   4
   3   9  -2 63.3979 6.02492   6
   3   9  -2 53.6655 6.50414   7
   3   9  -2 59.8656 6.63441   3
  -3  -9   2 67.3584 5.99825   4
  -3  -9   2 63.7156 6.06429   5
  -3  -9   2 60.4815 5.93084   1
   2   9  -2 9.77853 1.97169   6
   2   9  -2 6.68366 2.07620   3
   2   9  -2 9.27909 1.55834   2
   2   9  -2 11.4349 2.48954   7
  -2  -9   2 8.21030 1.91991   5
  -2  -9   2 7.64130 1.58837   1
  -2  -9   2 9.49299 1.73644   4
   1   9  -2 35.5883 4.71564   3
   1   9  -2 29.9212 4.27169   7
   1   9  -2 35.5168 3.77211   2
   1   9  -2 36.9369 3.95358   6
  -1  -9   2 33.2409 3.74936   2
  -1  -9   2 34.6343 3.52587   1
  -1  -9   2 40.2581 3.84830   4
  -1  -9   2 35.8883 4.10279   5
   0   9  -2 119.046 11.0300   2
   0   9  -2 136.437 11.1500   6
   0   9  -2 118.412 11.1983   3
   0   9  -2 118.058 10.9791   7
   0  -9   2 130.403 10.9808   4
   0  -9   2 124.875 10.5123   1
   0  -9   2 120.269 11.3509   5
   0  -9   2 125.644 11.1382   2
  -1   9  -2 36.3371 4.37618   6
  -1   9  -2 34.5593 3.75959   7
  -1   9  -2 38.2706 4.58816   3
  -1   9  -2 37.9685 4.23181   2
   1  -9   2 35.1548 3.86989   4
   1  -9   2 34.8382 3.37625   1
   1  -9   2 36.5982 4.86480   5
   1  -9   2 39.5040 4.81534   2
  -2   9  -2 8.04777 2.12020   2
  -2   9  -2 8.59716 1.47855   7
  -2   9  -2 9.44975 1.99562   6
  -2   9  -2 9.92523 2.01723   3
   2  -9   2 8.57446 1.27205   1
   2  -9   2 5.92328 1.93570   2
   2  -9   2 7.14532 2.23174   5
   2  -9   2 8.74321 1.75868   4
  -3   9  -2 60.0521 6.01521   3
  -3   9  -2 58.9523 6.12277   6
  -3   9  -2 52.1316 6.43532   2
   3  -9   2 72.6888 5.50628   1
   3  -9   2 57.1429 6.11962   4
   3  -9   2 62.2459 6.75155   2
   3  -9   2 57.1289 6.80354   5
  -4   9  -2 40.7119 4.30568   3
  -4   9  -2 41.5910 5.03974   6
  -4   9  -2 32.7609 5.25365   2
   4  -9   2 52.9143 6.30195   2
   4  -9   2 38.6114 3.77038   1
   4  -9   2 49.2778 4.80236   4
   4  -9   2 27.1900 5.22562   5
  -5   9  -2 -3.2606 1.15435   2
  -5   9  -2 0.41461 1.02826   3
  -5   9  -2 -0.6629 0.99965   6
   5  -9   2 1.67794 1.88511   5
   5  -9   2 1.70307 1.40108   4
   5  -9   2 1.29536 1.62820   2
  -6   9  -2 318.789 29.9688   2
  -6   9  -2 386.588 28.8882   3
  -6   9  -2 353.364 29.3165   6
   6  -9   2 347.783 29.4427   4
   6  -9   2 305.185 30.2405   5
   6  -9   2 350.238 30.2924   2
  -7   9  -2 50.6923 7.21297   2
  -7   9  -2 49.0751 5.96768   6
  -7   9  -2 54.0523 5.12270   3
   7  -9   2 39.1167 6.87211   5
   7  -9   2 36.7440 5.82415   4
   7  -9   2 50.3584 7.18258   2
  -8   9  -2 18.1033 2.74542   3
  -8   9  -2 7.23929 3.09964   2
  -8   9  -2 15.7410 3.18352   6
   8  -9   2 13.6439 3.74032   2
   8  -9   2 16.2381 4.41673   5
   8  -9   2 14.1602 3.25657   4
  -9   9  -2 1.94943 2.08970   2
  -9   9  -2 0.55386 1.45297   6
   9  -9   2 2.16697 2.36680   2
   9  -9   2 1.96478 1.84755   4
   9  -9   2 1.98831 2.05838   5
 -10   9  -2 -1.3113 1.42289   6
 -10   9  -2 0.85268 1.89514   2
  10  -9   2 1.34500 1.86734   4
  10  -9   2 -0.4605 2.22860   5
  10  -9   2 3.69479 2.74963   2
 -11   9  -2 18.4402 3.78063   6
 -11   9  -2 22.2359 4.85431   2
  11  -9   2 17.7410 4.91131   5
  11  -9   2 18.5961 4.00513   4
  11  -9   2 27.2308 5.70601   2
 -12   9  -2 7.53150 2.73283   6
 -12   9  -2 0.81480 2.67465   2
  12  -9   2 7.33349 3.83130   2
  12  -9   2 5.34478 2.86357   4
  12  -9   2 0.02911 2.76331   5
  13   8  -2 80.0958 10.8991   3
 -13  -8   2 93.1593 9.62556   4
  12   8  -2 40.1245 6.76782   1
  12   8  -2 39.8167 7.74131   7
  12   8  -2 30.1113 6.14361   3
 -12  -8   2 51.3917 6.40336   4
 -12  -8   2 42.2738 6.55740   1
  11   8  -2 58.6731 7.94004   1
  11   8  -2 51.2065 7.82867   3
  11   8  -2 52.5714 8.67619   7
 -11  -8   2 57.2503 7.11637   4
 -11  -8   2 55.3150 7.43102   1
  10   8  -2 3.26551 1.97091   3
  10   8  -2 2.00270 2.62476   7
  10   8  -2 2.11427 2.02123   1
 -10  -8   2 2.55330 1.46518   4
 -10  -8   2 3.43204 2.26952   1
   9   8  -2 9.21428 3.58511   7
   9   8  -2 6.39253 2.54992   1
   9   8  -2 9.12611 3.15698   3
  -9  -8   2 4.64213 1.69084   4
  -9  -8   2 4.81977 2.29590   1
   8   8  -2 19.1461 3.70251   1
   8   8  -2 15.7534 4.27818   7
   8   8  -2 23.4038 4.35375   3
  -8  -8   2 22.0925 3.76660   1
  -8  -8   2 14.6336 3.00277   4
   7   8  -2 3.12899 2.19523   3
   7   8  -2 6.55574 1.68075   6
   7   8  -2 6.10145 2.01340   1
   7   8  -2 4.62386 2.40439   7
  -7  -8   2 9.81077 2.06333   4
  -7  -8   2 9.40537 1.75202   5
  -7  -8   2 4.74498 1.82292   1
   6   8  -2 22.4927 3.02687   6
   6   8  -2 22.7894 3.68236   1
   6   8  -2 20.9500 4.07812   3
   6   8  -2 15.9751 3.80667   7
  -6  -8   2 29.2586 2.97378   5
  -6  -8   2 20.9332 3.38149   1
  -6  -8   2 23.0896 3.29791   4
   5   8  -2 106.790 11.5584   7
   5   8  -2 115.522 11.5895   3
   5   8  -2 107.754 10.4704   6
  -5  -8   2 137.170 10.6056   5
  -5  -8   2 112.597 10.8435   1
  -5  -8   2 137.242 10.8336   4
   4   8  -2 33.5139 3.51777   6
   4   8  -2 26.4333 4.51831   3
   4   8  -2 29.8572 4.73759   7
  -4  -8   2 29.0635 3.44652   4
  -4  -8   2 40.3665 3.62004   5
  -4  -8   2 30.7569 3.98843   1
   3   8  -2 32.1709 2.84987   2
   3   8  -2 31.1750 4.53029   7
   3   8  -2 35.8222 3.57616   6
   3   8  -2 30.8467 4.44218   3
  -3  -8   2 34.1806 3.51429   5
  -3  -8   2 27.0156 3.63786   1
  -3  -8   2 31.8462 3.48601   4
   2   8  -2 2.08474 1.27455   7
   2   8  -2 1.27659 0.93394   6
   2   8  -2 1.79601 1.09679   3
   2   8  -2 -0.0210 0.55223   2
  -2  -8   2 0.98897 0.77795   4
  -2  -8   2 0.30360 0.77672   5
  -2  -8   2 1.61104 0.83551   1
   1   8  -2 0.26507 0.81284   7
   1   8  -2 -0.8008 0.63953   3
   1   8  -2 -0.0042 0.71999   2
   1   8  -2 -0.3818 0.74585   6
  -1  -8   2 0.11438 0.51712   1
  -1  -8   2 -0.4564 0.55397   2
  -1  -8   2 0.16593 0.58971   4
  -1  -8   2 0.25215 0.80588   5
   0   8  -2 404.169 32.7489   6
   0   8  -2 371.415 32.6559   7
   0   8  -2 403.963 32.8083   2
   0   8  -2 405.332 32.9473   3
   0  -8   2 389.429 32.2542   1
   0  -8   2 400.291 32.8179   2
   0  -8   2 392.039 33.0182   5
   0  -8   2 413.683 32.6530   4
  -1   8  -2 0.65437 0.95135   2
  -1   8  -2 0.55739 0.88374   3
  -1   8  -2 0.01797 0.64487   7
  -1   8  -2 0.52408 0.63541   6
   1  -8   2 -0.0839 0.41042   1
   1  -8   2 -0.8602 0.85703   5
   1  -8   2 -1.0837 0.69862   4
   1  -8   2 0.16613 0.85895   2
  -2   8  -2 1.38488 0.90191   3
  -2   8  -2 0.97255 0.91250   6
  -2   8  -2 -0.4146 0.90192   2
  -2   8  -2 0.71804 0.60577   7
   2  -8   2 -0.4340 0.99216   5
   2  -8   2 1.11788 0.51119   1
   2  -8   2 0.13306 0.74774   2
   2  -8   2 1.08754 1.05290   4
  -3   8  -2 28.9737 2.82379   7
  -3   8  -2 28.0855 3.92010   6
  -3   8  -2 32.9176 3.45195   3
  -3   8  -2 32.3428 4.56279   2
   3  -8   2 26.3958 4.31415   2
   3  -8   2 35.0900 4.92497   5
   3  -8   2 38.5371 3.11256   1
   3  -8   2 33.4636 4.07895   4
  -4   8  -2 32.6063 4.90271   2
  -4   8  -2 42.2173 3.88190   3
  -4   8  -2 28.7163 4.14464   6
   4  -8   2 26.1129 4.73467   5
   4  -8   2 41.4846 3.49402   1
   4  -8   2 33.1275 5.09482   2
   4  -8   2 30.6207 4.32540   4
  -5   8  -2 131.162 10.6136   3
  -5   8  -2 117.441 10.9350   6
  -5   8  -2 100.942 11.3826   2
   5  -8   2 108.269 11.7753   5
   5  -8   2 119.823 11.0557   4
   5  -8   2 136.007 10.3815   1
   5  -8   2 109.673 11.6030   2
  -6   8  -2 20.5714 4.23546   2
  -6   8  -2 26.2707 3.81401   6
  -6   8  -2 26.6896 3.23693   3
   6  -8   2 24.8749 3.92513   4
   6  -8   2 23.2410 4.52660   2
   6  -8   2 21.6688 4.42163   5
  -7   8  -2 9.46010 2.83679   2
  -7   8  -2 8.43904 2.22756   6
  -7   8  -2 8.49742 1.80095   3
   7  -8   2 6.53919 2.60898   2
   7  -8   2 9.52319 2.49751   4
   7  -8   2 3.47796 2.22586   5
  -8   8  -2 22.7045 3.66715   6
  -8   8  -2 22.3042 4.53030   2
  -8   8  -2 21.3952 2.95944   3
   8  -8   2 20.0333 3.74574   4
   8  -8   2 13.8511 3.85257   5
   8  -8   2 13.0760 3.77185   2
  -9   8  -2 12.1055 2.26124   3
  -9   8  -2 6.72977 2.36058   6
  -9   8  -2 8.44550 3.04390   2
   9  -8   2 10.1420 3.66576   5
   9  -8   2 3.62124 2.00685   4
   9  -8   2 6.63988 2.94933   2
 -10   8  -2 1.66533 1.71063   6
 -10   8  -2 2.41454 1.89290   2
  10  -8   2 -0.1103 1.73019   4
  10  -8   2 0.56076 1.84614   5
  10  -8   2 4.04391 2.37306   2
 -11   8  -2 53.9956 8.12626   2
 -11   8  -2 58.5499 6.97380   6
  11  -8   2 54.6827 8.82820   5
  11  -8   2 50.3418 7.18287   4
  11  -8   2 38.8945 7.44459   2
 -12   8  -2 26.6648 6.18765   2
 -12   8  -2 35.2194 6.96926   5
 -12   8  -2 38.2425 5.60459   6
  12  -8   2 38.4901 6.10513   4
  12  -8   2 34.5948 6.91301   2
  12  -8   2 28.3598 6.48353   5
 -13   8  -2 64.8803 10.1363   2
 -13   8  -2 76.5861 9.01045   6
 -13   8  -2 79.0690 11.2075   5
  13  -8   2 66.0865 9.33315   4
  13  -8   2 61.4889 10.5876   5
  13  -8   2 73.0184 10.7087   2
  13   7  -2 -0.9239 1.61334   1
  13   7  -2 2.70353 2.49928   3
  13   7  -2 1.49465 2.53810   7
 -13  -7   2 2.57345 2.22511   1
 -13  -7   2 1.61171 2.34452   4
  12   7  -2 7.97159 3.08301   3
  12   7  -2 18.5795 5.20975   7
  12   7  -2 10.2444 3.22749   1
 -12  -7   2 13.2775 3.25515   4
 -12  -7   2 13.0796 3.33439   1
  11   7  -2 4.25609 2.70918   3
  11   7  -2 5.53140 2.45541   1
  11   7  -2 7.18106 3.52691   7
 -11  -7   2 5.15874 2.26364   1
 -11  -7   2 4.41047 2.10007   4
  10   7  -2 0.64923 1.86872   7
  10   7  -2 -2.4386 1.53246   1
  10   7  -2 2.38794 2.15194   3
 -10  -7   2 1.29539 1.58746   1
 -10  -7   2 0.71117 1.53999   4
   9   7  -2 73.7759 9.04940   3
   9   7  -2 79.0286 8.08306   1
   9   7  -2 80.7044 10.2340   7
  -9  -7   2 63.7299 7.59579   1
  -9  -7   2 77.4513 7.61955   4
   8   7  -2 72.6087 10.5015   7
   8   7  -2 92.0085 9.21176   1
   8   7  -2 87.5087 9.55003   3
   8   7  -2 87.9187 8.30862   6
  -8  -7   2 101.209 8.38025   5
  -8  -7   2 85.8556 8.95377   1
  -8  -7   2 98.8862 8.88657   4
   7   7  -2 70.7456 7.79075   3
   7   7  -2 58.9840 8.55752   7
   7   7  -2 67.8947 7.50068   1
   7   7  -2 69.3774 6.70369   6
  -7  -7   2 68.8427 7.35712   1
  -7  -7   2 83.7446 6.80128   5
  -7  -7   2 74.9783 7.06440   4
   6   7  -2 7.75929 2.22391   3
   6   7  -2 6.28982 1.40168   6
   6   7  -2 4.01102 1.85675   1
   6   7  -2 4.72516 2.19662   7
  -6  -7   2 4.69669 1.29481   5
  -6  -7   2 6.23228 1.69637   4
  -6  -7   2 5.74220 1.76305   1
   5   7  -2 186.087 15.9704   6
   5   7  -2 186.931 16.9765   3
   5   7  -2 164.231 16.9765   7
   5   7  -2 186.659 16.5409   1
  -5  -7   2 201.658 16.2132   4
  -5  -7   2 177.723 16.3340   1
  -5  -7   2 212.138 15.9791   5
   4   7  -2 2.02855 0.86466   6
   4   7  -2 0.15214 0.83964   7
   4   7  -2 1.58915 1.16447   3
  -4  -7   2 3.35722 0.97893   4
  -4  -7   2 2.75016 1.12422   1
  -4  -7   2 1.64333 0.80995   5
   3   7  -2 1.12610 0.93569   3
   3   7  -2 1.46022 0.32041   2
   3   7  -2 0.60344 0.73477   6
   3   7  -2 1.00495 0.29751   2
   3   7  -2 1.46676 1.00927   7
  -3  -7   2 1.75181 0.79899   5
  -3  -7   2 2.07216 0.90831   1
  -3  -7   2 2.24859 0.90214   4
   2   7  -2 6.28381 1.80818   3
   2   7  -2 5.07116 1.54806   7
   2   7  -2 6.43063 1.44845   6
   2   7  -2 5.72559 1.04077   2
  -2  -7   2 4.64048 1.14928   1
  -2  -7   2 5.83480 1.25682   4
  -2  -7   2 7.60572 1.45323   5
   1   7  -2 121.306 11.2300   7
   1   7  -2 133.838 11.4039   3
   1   7  -2 125.291 11.0440   6
   1   7  -2 126.721 10.9174   2
  -1  -7   2 120.879 10.7691   1
  -1  -7   2 133.855 10.9633   2
  -1  -7   2 131.351 11.1697   5
  -1  -7   2 127.775 10.9219   4
   0   7  -2 1083.93 92.6371   7
   0   7  -2 1147.71 92.7619   2
   0   7  -2 1173.01 92.7290   6
   0   7  -2 1154.23 92.8658   3
   0  -7   2 1153.25 92.7832   2
   0  -7   2 1111.91 92.9121   5
   0  -7   2 1156.48 92.3138   1
   0  -7   2 1216.84 92.6379   4
  -1   7  -2 120.315 11.0012   3
  -1   7  -2 118.472 10.7460   7
  -1   7  -2 124.947 11.2628   2
  -1   7  -2 128.866 11.0515   6
   1  -7   2 123.196 11.2774   2
   1  -7   2 130.808 10.5527   1
   1  -7   2 146.088 11.1054   4
   1  -7   2 123.699 11.4164   5
  -2   7  -2 4.85038 1.36107   6
  -2   7  -2 6.71643 1.69368   2
  -2   7  -2 5.89260 0.98811   7
  -2   7  -2 6.40016 1.32413   3
   2  -7   2 5.87738 0.92852   1
   2  -7   2 3.07310 1.39248   5
   2  -7   2 4.55206 1.47572   2
  -3   7  -2 1.38714 0.83106   3
  -3   7  -2 1.31782 0.81783   6
  -3   7  -2 1.45431 0.35062   7
  -3   7  -2 1.58970 1.18602   2
   3  -7   2 2.95599 1.39666   2
   3  -7   2 1.27738 0.32265   7
   3  -7   2 2.74142 0.68660   1
   3  -7   2 1.04264 0.98757   5
   3  -7   2 2.89024 1.22980   4
  -4   7  -2 1.09199 0.99520   6
  -4   7  -2 2.74427 0.96156   3
  -4   7  -2 2.52342 1.45986   2
   4  -7   2 2.76370 0.76589   1
   4  -7   2 0.72891 1.33057   2
   4  -7   2 0.51580 1.01122   5
   4  -7   2 2.10806 1.15654   4
  -5   7  -2 206.735 15.7463   3
  -5   7  -2 189.159 16.1150   6
  -5   7  -2 176.315 16.6867   2
   5  -7   2 172.549 16.9287   5
   5  -7   2 194.809 15.5881   1
   5  -7   2 179.189 16.7988   2
   5  -7   2 169.455 16.1210   4
  -6   7  -2 2.48139 1.63308   2
  -6   7  -2 6.14814 1.54431   6
  -6   7  -2 3.86704 1.29607   3
   6  -7   2 5.02846 1.26021   1
   6  -7   2 4.60959 1.98452   2
   6  -7   2 1.05335 1.66265   5
   6  -7   2 5.68101 1.76594   4
  -7   7  -2 74.1138 7.40457   6
  -7   7  -2 66.7893 7.96327   2
  -7   7  -2 83.7241 6.92823   3
   7  -7   2 75.7236 6.95001   1
   7  -7   2 60.4000 8.88216   5
   7  -7   2 66.9535 7.48350   4
   7  -7   2 79.1581 8.34880   2
  -8   7  -2 65.8325 9.59977   2
  -8   7  -2 106.502 8.11729   3
  -8   7  -2 91.4548 8.51293   6
   8  -7   2 82.8370 9.47925   2
   8  -7   2 68.9588 10.1756   5
   8  -7   2 80.0680 8.67344   4
  -9   7  -2 72.8322 6.38182   3
  -9   7  -2 62.9374 8.57820   2
  -9   7  -2 61.4062 6.87048   6
   9  -7   2 50.8874 8.52694   5
   9  -7   2 69.2013 7.37123   4
   9  -7   2 61.1876 8.61139   2
 -10   7  -2 1.69567 1.44125   6
 -10   7  -2 -0.9199 1.88530   2
  10  -7   2 -0.0679 2.14662   2
  10  -7   2 1.55294 1.71131   4
  10  -7   2 2.23193 2.11001   5
 -11   7  -2 4.95283 2.23334   6
 -11   7  -2 7.88217 3.24117   2
  11  -7   2 0.22226 2.51890   5
  11  -7   2 3.05709 2.76944   2
  11  -7   2 6.47303 2.53633   4
 -12   7  -2 14.8681 3.49730   6
 -12   7  -2 14.6473 4.11640   2
 -12   7  -2 7.88175 3.28188   5
  12  -7   2 15.1482 3.51951   4
  12  -7   2 16.2386 4.59769   5
  12  -7   2 10.2105 3.94099   2
 -13   7  -2 -1.3801 2.62108   5
 -13   7  -2 3.93708 3.00243   2
 -13   7  -2 0.85125 2.15654   6
  13  -7   2 4.78581 3.40658   2
  13  -7   2 6.22011 3.60670   5
  13  -7   2 1.14761 2.57469   4
  13   6  -2 4.54330 3.67599   7
  13   6  -2 5.10389 2.64469   3
  13   6  -2 4.39690 3.11030   1
 -13  -6   2 5.86750 2.56833   4
 -13  -6   2 1.61945 2.61629   1
 -13  -6   2 3.30399 2.51914   7
  12   6  -2 8.77181 4.07816   7
  12   6  -2 8.31202 3.20045   1
  12   6  -2 2.48671 2.30243   3
 -12  -6   2 6.20923 2.77684   1
 -12  -6   2 9.09264 2.69835   4
  11   6  -2 5.63694 2.59235   1
  11   6  -2 4.04581 2.54377   7
  11   6  -2 6.06283 2.56652   3
 -11  -6   2 -0.4691 1.79907   1
 -11  -6   2 1.62118 1.75754   4
  10   6  -2 3.73178 2.10671   3
  10   6  -2 2.38668 2.53622   7
  10   6  -2 1.79801 2.01636   1
 -10  -6   2 -0.0251 1.41865   4
 -10  -6   2 0.65367 1.71391   1
   9   6  -2 155.912 14.9511   3
   9   6  -2 166.661 14.8141   1
   9   6  -2 141.657 15.5278   7
  -9  -6   2 132.595 14.2774   1
  -9  -6   2 174.196 13.9384   5
  -9  -6   2 170.007 14.3117   4
   8   6  -2 45.9556 6.54398   3
   8   6  -2 40.7396 4.93704   6
   8   6  -2 52.5817 6.49136   1
   8   6  -2 46.4303 7.31366   7
  -8  -6   2 51.5843 6.28774   1
  -8  -6   2 55.5785 5.51441   4
  -8  -6   2 63.8730 5.29871   5
   7   6  -2 199.894 17.7344   6
   7   6  -2 207.213 18.5139   1
   7   6  -2 188.401 18.6434   3
   7   6  -2 209.128 19.3672   7
  -7  -6   2 218.201 18.1350   4
  -7  -6   2 237.638 17.8217   5
  -7  -6   2 205.518 18.3679   1
   6   6  -2 169.504 16.7216   7
   6   6  -2 178.034 15.4369   6
   6   6  -2 185.982 16.1545   1
   6   6  -2 157.379 16.2285   3
  -6  -6   2 178.368 15.9762   1
  -6  -6   2 205.472 15.4499   5
  -6  -6   2 193.705 15.7605   4
   5   6  -2 1.63351 1.48359   7
   5   6  -2 1.39517 1.43992   3
   5   6  -2 2.26406 0.86296   6
   5   6  -2 5.36960 1.59630   1
  -5  -6   2 2.15461 1.24186   1
  -5  -6   2 2.51835 1.05575   4
  -5  -6   2 3.29938 0.89984   5
   4   6  -2 10.8834 2.51253   3
   4   6  -2 12.8847 2.37396   1
   4   6  -2 13.2138 2.89080   7
   4   6  -2 12.8629 1.94678   6
  -4  -6   2 12.1046 2.21691   1
  -4  -6   2 21.2356 1.97812   5
  -4  -6   2 16.9142 2.22144   4
   3   6  -2 92.9643 8.09170   6
   3   6  -2 84.0621 8.70874   7
   3   6  -2 94.8694 8.73769   3
  -3  -6   2 97.7348 8.02647   5
  -3  -6   2 99.6312 8.15823   4
  -3  -6   2 82.8475 8.15914   1
   2   6  -2 97.0128 7.90618   2
   2   6  -2 98.9809 8.29005   6
   2   6  -2 92.6759 8.68428   7
   2   6  -2 93.7482 8.66822   3
  -2  -6   2 93.0783 8.16233   4
  -2  -6   2 83.1297 8.11965   1
  -2  -6   2 98.1748 8.19843   5
   1   6  -2 0.46735 0.50557   2
   1   6  -2 -0.3439 0.56093   7
   1   6  -2 -0.0924 0.40504   6
   1   6  -2 1.07671 0.82238   3
  -1  -6   2 0.18175 0.50477   2
  -1  -6   2 0.22832 0.45638   1
  -1  -6   2 0.43978 0.55964   5
  -1  -6   2 -0.2985 0.30994   4
   0   6  -2 1219.32 95.9832   6
   0   6  -2 1183.11 96.0091   2
   0   6  -2 1161.62 95.9196   7
   0   6  -2 1211.92 96.0946   3
   0  -6   2 1244.70 95.8837   4
   0  -6   2 1156.76 95.6189   1
   0  -6   2 1183.79 96.1438   5
   0  -6   2 1176.06 96.0164   2
  -1   6  -2 -0.0421 0.60232   6
  -1   6  -2 -0.4933 0.54852   2
  -1   6  -2 0.41590 0.47129   7
  -1   6  -2 -0.2109 0.38268   3
   1  -6   2 0.03872 0.33926   1
   1  -6   2 0.09642 0.68069   2
   1  -6   2 0.30778 0.47939   4
   1  -6   2 0.33875 0.58125   5
  -2   6  -2 99.2145 8.59146   6
  -2   6  -2 97.8019 8.41901   3
  -2   6  -2 85.8234 8.00677   7
  -2   6  -2 99.4425 8.92493   2
   2  -6   2 109.756 7.91915   7
   2  -6   2 88.4923 8.86945   2
   2  -6   2 100.437 8.08017   1
   2  -6   2 90.1691 8.99349   5
   2  -6   2 89.4530 8.48472   4
  -3   6  -2 93.3004 8.29679   6
  -3   6  -2 98.9604 8.03920   3
  -3   6  -2 87.9989 8.68549   2
   3  -6   2 102.376 7.83946   1
   3  -6   2 86.4164 8.24204   4
   3  -6   2 76.1632 8.64919   5
   3  -6   2 89.4704 8.76029   2
  -4   6  -2 11.1986 2.61536   2
  -4   6  -2 16.2326 2.46141   6
  -4   6  -2 17.4964 2.14490   3
   4  -6   2 17.1527 3.31814   5
   4  -6   2 17.3219 3.14470   2
   4  -6   2 18.1512 2.61774   4
   4  -6   2 14.6531 1.95662   1
  -5   6  -2 1.60325 0.77269   3
  -5   6  -2 2.32732 0.51803   7
  -5   6  -2 1.65345 1.02559   6
  -5   6  -2 3.05405 1.64405   2
  -5   6  -2 3.81610 0.48954   7
   5  -6   2 -1.0053 1.10217   2
   5  -6   2 2.50287 1.10931   4
   5  -6   2 2.07852 0.82094   1
   5  -6   2 4.59080 1.88976   5
  -6   6  -2 180.120 15.7165   6
  -6   6  -2 193.484 15.3174   3
  -6   6  -2 196.977 14.8287   7
  -6   6  -2 156.686 16.2994   2
   6  -6   2 197.895 15.4394   1
   6  -6   2 162.721 16.6185   5
   6  -6   2 178.328 16.5994   2
   6  -6   2 155.289 15.7647   4
  -7   6  -2 185.934 17.1163   6
  -7   6  -2 218.670 16.7407   3
  -7   6  -2 183.067 17.9146   2
   7  -6   2 172.607 18.1220   5
   7  -6   2 215.471 18.3673   2
   7  -6   2 179.226 17.2899   4
   7  -6   2 220.312 16.9684   1
  -8   6  -2 43.0766 6.77849   2
  -8   6  -2 56.3785 5.81970   6
  -8   6  -2 60.2167 5.32436   3
   8  -6   2 51.5654 7.31572   2
   8  -6   2 44.1126 7.23227   5
   8  -6   2 55.1792 6.74524   4
   8  -6   2 51.7710 5.45117   1
  -9   6  -2 164.864 13.2066   3
  -9   6  -2 150.328 13.6995   6
  -9   6  -2 143.384 14.5402   2
   9  -6   2 149.731 14.7774   2
   9  -6   2 149.352 15.1404   5
   9  -6   2 141.023 13.9662   4
 -10   6  -2 2.43969 2.10089   2
 -10   6  -2 0.67564 1.47858   6
  10  -6   2 -2.0251 1.77548   2
  10  -6   2 2.45556 3.03236   5
  10  -6   2 -0.5897 1.04386   4
 -11   6  -2 6.16953 2.68742   5
 -11   6  -2 5.60243 2.14481   6
 -11   6  -2 10.4729 3.32581   2
  11  -6   2 -2.4778 2.05303   2
  11  -6   2 7.08364 3.48787   5
  11  -6   2 3.35158 2.20151   4
 -12   6  -2 5.75827 2.21009   6
 -12   6  -2 3.26480 2.77773   2
 -12   6  -2 11.9019 3.74841   5
  12  -6   2 7.32330 3.62562   2
  12  -6   2 9.47905 3.73711   5
  12  -6   2 6.12108 2.61323   4
 -13   6  -2 4.57821 3.25435   5
 -13   6  -2 4.93662 2.94163   2
 -13   6  -2 5.36052 2.52665   6
  13  -6   2 7.01306 2.89251   4
  13  -6   2 9.07511 4.05366   5
  13  -6   2 5.18799 3.29006   2
  14   5  -2 19.6195 4.59086   1
  14   5  -2 16.3958 5.29438   3
  14   5  -2 23.7576 6.23185   7
 -14  -5   2 20.3866 4.75269   1
 -14  -5   2 18.8257 5.20888   7
 -14  -5   2 14.4300 3.91716   4
  13   5  -2 12.0873 3.39748   3
  13   5  -2 13.7420 3.59446   1
  13   5  -2 14.5420 4.82756   7
 -13  -5   2 7.36633 3.15446   7
 -13  -5   2 11.5396 3.27815   1
 -13  -5   2 17.0606 3.67307   4
  12   5  -2 0.81815 2.68184   7
  12   5  -2 0.62175 1.71453   3
  12   5  -2 0.79076 2.32086   1
 -12  -5   2 0.37300 1.61566   4
 -12  -5   2 -0.7523 1.98194   1
  11   5  -2 0.46526 1.83408   3
  11   5  -2 0.55551 1.85608   7
  11   5  -2 1.51994 2.10164   1
 -11  -5   2 1.52231 1.54902   4
 -11  -5   2 0.36498 1.58108   1
  10   5  -2 101.921 11.6199   3
  10   5  -2 123.268 12.9991   7
  10   5  -2 134.135 12.1131   1
 -10  -5   2 126.967 11.4728   4
 -10  -5   2 121.890 11.7323   1
   9   5  -2 53.0222 8.36335   7
   9   5  -2 65.0214 7.25776   3
   9   5  -2 61.3309 7.68006   1
   9   5  -2 64.7548 6.28121   6
  -9  -5   2 71.4420 6.53775   5
  -9  -5   2 66.4574 6.74949   4
  -9  -5   2 58.7570 7.45796   1
   8   5  -2 6.12898 2.84046   7
   8   5  -2 2.30636 1.76786   3
   8   5  -2 7.53588 2.26793   1
   8   5  -2 8.30910 1.69174   6
  -8  -5   2 9.26303 1.79066   5
  -8  -5   2 6.77826 1.80313   4
  -8  -5   2 4.30328 1.78279   1
   7   5  -2 3.83670 1.15232   6
   7   5  -2 1.48696 1.50708   3
   7   5  -2 3.57145 1.70433   1
   7   5  -2 3.49450 1.84786   7
  -7  -5   2 5.93364 1.33416   5
  -7  -5   2 7.08150 1.83293   1
  -7  -5   2 3.07609 1.16882   4
   6   5  -2 177.465 16.3046   3
   6   5  -2 166.314 16.6150   7
   6   5  -2 191.601 16.1647   1
   6   5  -2 186.273 15.4625   6
  -6  -5   2 175.154 15.9370   1
  -6  -5   2 179.905 14.8289   2
  -6  -5   2 188.676 15.7326   4
  -6  -5   2 200.173 15.4695   5
   5   5  -2 10.6054 2.30249   3
   5   5  -2 10.4053 1.60533   6
   5   5  -2 7.07771 1.88415   1
   5   5  -2 8.68327 2.44531   7
  -5  -5   2 10.1627 1.80889   4
  -5  -5   2 14.1845 2.25435   1
  -5  -5   2 11.3513 1.58559   5
   4   5  -2 -0.3514 0.47214   1
   4   5  -2 0.73297 1.13121   7
   4   5  -2 0.36580 0.54162   6
   4   5  -2 1.83256 0.91882   3
  -4  -5   2 1.23979 0.52758   5
  -4  -5   2 0.39381 0.60345   1
  -4  -5   2 0.28846 0.46269   4
   3   5  -2 30.4986 4.21726   7
   3   5  -2 27.7026 3.92817   3
   3   5  -2 35.2037 3.26631   6
   3   5  -2 35.8886 3.58307   1
  -3  -5   2 34.4281 3.27013   4
  -3  -5   2 36.7487 3.14604   5
  -3  -5   2 26.0276 3.28221   1
   2   5  -2 528.877 38.2809   2
   2   5  -2 461.931 38.1807   2
   2   5  -2 451.456 38.5216   6
   2   5  -2 436.241 38.9485   7
   2   5  -2 455.696 38.9497   3
  -2  -5   2 512.243 38.4779   5
  -2  -5   2 488.037 38.5082   4
  -2  -5   2 450.251 38.5422   1
   1   5  -2 62.6293 5.77352   3
   1   5  -2 63.7140 5.41630   2
   1   5  -2 59.3776 5.72983   7
   1   5  -2 61.5359 5.54258   6
  -1  -5   2 59.0953 5.41869   4
  -1  -5   2 68.3867 5.59132   5
  -1  -5   2 55.4295 5.35838   1
   0   5  -2 27.7179 3.05399   6
   0   5  -2 32.2193 3.19946   3
   0   5  -2 30.7799 3.12715   2
   0   5  -2 28.5755 3.03757   7
   0  -5   2 30.8311 3.21685   5
   0  -5   2 29.3960 2.81945   1
   0  -5   2 31.2207 3.14739   2
   0  -5   2 34.8914 3.04051   4
  -1   5  -2 61.0737 5.41080   7
  -1   5  -2 62.3409 5.60809   3
  -1   5  -2 65.7956 5.70086   6
  -1   5  -2 65.0018 5.91422   2
   1  -5   2 65.7457 5.64827   4
   1  -5   2 65.6300 5.33172   1
   1  -5   2 58.0998 5.85130   2
   1  -5   2 56.7432 5.89824   5
  -2   5  -2 448.640 37.8745   7
  -2   5  -2 440.126 38.3922   6
  -2   5  -2 450.869 38.7459   2
  -2   5  -2 489.431 38.2588   3
   2  -5   2 479.347 38.4489   4
   2  -5   2 450.683 38.8759   5
   2  -5   2 469.468 38.8231   2
   2  -5   2 509.454 37.8064   7
   2  -5   2 495.013 38.0259   1
  -3   5  -2 26.5094 3.99464   2
  -3   5  -2 33.2211 3.17169   3
  -3   5  -2 32.9142 3.44590   6
   3  -5   2 36.3627 3.10691   1
   3  -5   2 31.7199 3.47470   4
   3  -5   2 36.5578 4.44664   2
   3  -5   2 31.0940 4.30798   5
  -4   5  -2 0.27610 0.68384   6
  -4   5  -2 0.74569 0.32278   7
  -4   5  -2 1.01121 0.25377   7
  -4   5  -2 0.22914 0.47448   3
  -4   5  -2 -0.3499 0.88500   2
   4  -5   2 -0.2582 0.44227   1
   4  -5   2 -0.0948 0.65620   4
   4  -5   2 -0.8003 0.90765   5
   4  -5   2 0.76484 1.15101   2
  -5   5  -2 10.7549 1.58566   3
  -5   5  -2 11.5000 2.55794   2
  -5   5  -2 10.8038 1.19256   7
  -5   5  -2 10.1224 1.90914   6
   5  -5   2 9.34118 2.58894   5
   5  -5   2 8.76093 2.36838   2
   5  -5   2 11.7395 1.75332   1
   5  -5   2 9.65428 2.06326   4
  -6   5  -2 177.914 15.0900   7
  -6   5  -2 163.312 16.2738   2
  -6   5  -2 180.739 15.6894   6
  -6   5  -2 205.539 15.3455   3
   6  -5   2 163.530 16.5682   5
   6  -5   2 184.042 16.5848   2
   6  -5   2 209.816 15.5853   1
   6  -5   2 162.228 15.7791   4
  -7   5  -2 3.63991 1.30865   6
  -7   5  -2 4.31223 1.15446   3
  -7   5  -2 3.87727 1.97565   2
  -7   5  -2 6.21362 1.35183   7
   7  -5   2 3.94303 1.38475   1
   7  -5   2 7.35914 2.44801   2
   7  -5   2 5.51190 1.91251   4
   7  -5   2 8.39984 2.53605   5
  -8   5  -2 2.89519 2.01828   2
  -8   5  -2 5.05754 1.70616   6
  -8   5  -2 8.72250 1.67275   3
  -8   5  -2 5.91471 1.73457   7
   8  -5   2 11.6480 3.04713   2
   8  -5   2 1.77503 1.51703   4
   8  -5   2 5.56388 1.67698   1
   8  -5   2 6.17279 2.47106   5
  -9   5  -2 61.4671 6.45160   6
  -9   5  -2 61.3774 5.95718   3
  -9   5  -2 66.4694 7.39097   2
   9  -5   2 60.2317 6.73643   4
   9  -5   2 62.1752 8.27580   2
   9  -5   2 66.2474 6.46039   1
   9  -5   2 55.7181 8.43363   5
 -10   5  -2 124.866 12.7171   5
 -10   5  -2 120.773 11.2312   6
 -10   5  -2 93.9466 11.7140   2
 -10   5  -2 128.087 10.7794   3
  10  -5   2 122.150 12.8118   5
  10  -5   2 134.714 12.6965   2
  10  -5   2 109.719 11.5917   4
  10  -5   2 126.789 11.3283   1
 -11   5  -2 0.64490 1.82003   5
 -11   5  -2 0.11736 1.33910   2
 -11   5  -2 -0.8653 1.50442   6
  11  -5   2 0.11502 1.58030   4
  11  -5   2 -1.2482 2.05476   2
  11  -5   2 0.24161 2.51291   5
 -12   5  -2 -1.4600 1.21958   2
 -12   5  -2 -1.9875 1.20591   6
 -12   5  -2 1.75588 2.45617   5
  12  -5   2 -0.6600 1.56602   2
  12  -5   2 -1.5965 1.60922   4
  12  -5   2 1.92214 2.76276   5
 -13   5  -2 10.3160 3.49380   2
 -13   5  -2 13.9610 3.44208   4
 -13   5  -2 8.48191 2.77186   6
 -13   5  -2 7.64386 3.15179   5
  13  -5   2 10.9700 4.12446   2
  13  -5   2 19.8359 4.12611   4
  13  -5   2 9.12667 4.24445   5
 -14   5  -2 19.0586 4.42766   4
 -14   5  -2 20.6955 5.64601   5
 -14   5  -2 18.5225 5.10758   2
  14  -5   2 21.7125 5.67400   5
  14  -5   2 28.8362 5.28712   4
  14   4  -2 -2.0452 2.98867   7
  14   4  -2 1.93506 2.60935   1
 -14  -4   2 3.94281 3.24347   7
 -14  -4   2 -2.0764 1.94362   4
 -14  -4   2 -0.2827 2.23888   1
  13   4  -2 -1.2654 1.77388   3
  13   4  -2 0.38650 2.14805   7
  13   4  -2 0.40283 2.20569   1
 -13  -4   2 -0.2939 1.93189   1
 -13  -4   2 2.29932 2.45136   7
 -13  -4   2 -0.0062 1.78413   4
  12   4  -2 5.58606 3.76478   7
  12   4  -2 2.91466 2.40624   1
  12   4  -2 4.59181 2.23845   3
 -12  -4   2 6.75297 2.38080   4
 -12  -4   2 3.25416 1.93834   1
 -12  -4   2 0.75331 1.76854   7
  11   4  -2 5.54854 3.15272   7
  11   4  -2 4.80809 2.07583   1
  11   4  -2 8.77565 2.76970   3
 -11  -4   2 7.44675 2.26892   4
 -11  -4   2 4.66377 1.92558   1
  10   4  -2 182.049 15.6650   1
  10   4  -2 159.227 16.3750   7
  10   4  -2 167.518 15.5158   3
 -10  -4   2 165.067 14.9248   5
 -10  -4   2 160.270 15.2720   1
 -10  -4   2 174.177 15.1835   4
   9   4  -2 200.454 17.5851   1
   9   4  -2 205.834 16.8256   6
   9   4  -2 180.398 18.2733   7
   9   4  -2 174.488 17.4103   3
  -9  -4   2 196.219 16.9970   5
  -9  -4   2 195.586 17.4166   1
  -9  -4   2 212.717 17.2821   4
   8   4  -2 6.50722 1.50166   6
   8   4  -2 2.98495 1.72247   3
   8   4  -2 6.04367 2.09328   1
   8   4  -2 5.75017 2.46410   7
  -8  -4   2 5.89886 1.71817   4
  -8  -4   2 4.95098 1.78503   1
  -8  -4   2 3.58251 1.33357   2
  -8  -4   2 4.68268 1.45155   5
   7   4  -2 1.53909 0.93217   2
   7   4  -2 2.65562 1.49216   1
   7   4  -2 2.51932 1.08217   6
   7   4  -2 5.90392 2.40014   7
   7   4  -2 1.43639 1.18906   3
  -7  -4   2 4.77100 1.58691   1
  -7  -4   2 4.95249 1.26750   5
  -7  -4   2 3.44583 1.00485   2
  -7  -4   2 4.28261 1.41481   4
   6   4  -2 104.481 7.87289   2
   6   4  -2 95.2858 7.99024   6
   6   4  -2 94.5748 8.54134   1
   6   4  -2 75.1561 8.90845   7
   6   4  -2 87.1509 8.64419   3
  -6  -4   2 81.5779 8.30509   1
  -6  -4   2 94.0751 7.76423   2
  -6  -4   2 83.9254 7.93281   5
  -6  -4   2 85.8803 8.13729   4
   5   4  -2 154.392 12.7773   6
   5   4  -2 133.703 13.3056   3
   5   4  -2 156.416 13.2864   1
   5   4  -2 131.572 13.6271   7
   5   4  -2 168.152 12.5258   2
  -5  -4   2 159.354 12.3297   2
  -5  -4   2 149.891 12.9390   4
  -5  -4   2 136.011 13.0693   1
  -5  -4   2 150.501 12.4563   2
  -5  -4   2 154.697 12.7335   5
   4   4  -2 132.185 12.0135   7
   4   4  -2 130.939 11.1042   6
   4   4  -2 127.219 11.6983   3
   4   4  -2 137.371 11.5549   1
  -4  -4   2 131.774 11.4385   1
  -4  -4   2 123.658 10.6211   2
  -4  -4   2 137.604 10.6727   2
  -4  -4   2 129.025 11.2169   4
  -4  -4   2 142.014 11.0435   5
   3   4  -2 44.1990 4.34311   1
   3   4  -2 41.1293 4.01622   6
   3   4  -2 42.6038 4.54780   3
   3   4  -2 46.7198 4.74839   7
  -3  -4   2 51.5103 3.96671   5
  -3  -4   2 40.9021 4.07569   4
  -3  -4   2 41.0715 4.22818   1
   2   4  -2 19.8503 1.83288   2
   2   4  -2 16.7192 2.68202   7
   2   4  -2 22.8570 2.88228   3
   2   4  -2 23.8433 1.95636   2
   2   4  -2 20.0741 2.17604   6
  -2  -4   2 24.9204 2.11338   5
  -2  -4   2 23.5194 2.22002   4
  -2  -4   2 16.3329 2.29917   1
   1   4  -2 197.566 17.4790   7
   1   4  -2 209.771 17.3132   6
   1   4  -2 210.135 17.1578   2
   1   4  -2 206.264 17.5183   3
  -1  -4   2 203.173 17.2062   1
  -1  -4   2 217.441 17.2578   5
  -1  -4   2 223.853 17.2391   4
   0   4  -2 483.206 37.9908   3
   0   4  -2 471.440 37.9201   6
   0   4  -2 469.674 37.9572   2
   0   4  -2 450.604 37.8657   7
   0  -4   2 465.993 38.0090   5
   0  -4   2 465.965 37.9594   2
   0  -4   2 456.650 37.6963   1
   0  -4   2 482.080 37.8419   4
  -1   4  -2 197.795 17.6036   2
  -1   4  -2 210.650 17.3471   3
  -1   4  -2 196.033 17.1387   7
  -1   4  -2 212.420 17.4517   6
   1  -4   2 201.769 17.6894   5
   1  -4   2 200.110 17.6299   2
   1  -4   2 226.915 17.4477   4
   1  -4   2 211.481 17.1325   1
   1  -4   2 238.044 17.1275   7
  -2   4  -2 24.3005 3.05871   2
  -2   4  -2 21.7467 2.34245   6
  -2   4  -2 21.3064 2.18338   3
   2  -4   2 23.3521 2.39687   4
   2  -4   2 18.8584 2.84300   2
   2  -4   2 18.9829 2.91305   5
   2  -4   2 23.9978 2.09203   1
  -3   4  -2 44.3595 3.91084   7
  -3   4  -2 42.9775 4.83927   2
  -3   4  -2 54.8280 3.87674   7
  -3   4  -2 48.2436 4.21577   3
  -3   4  -2 45.8726 4.43839   6
   3  -4   2 47.3826 4.95423   2
   3  -4   2 37.4718 4.85527   5
   3  -4   2 46.3314 4.21280   1
   3  -4   2 44.4272 4.50455   4
  -4   4  -2 134.800 11.4861   6
  -4   4  -2 129.564 11.9947   2
  -4   4  -2 127.943 10.9484   7
  -4   4  -2 145.381 11.1877   3
   4  -4   2 137.853 11.2671   1
   4  -4   2 119.416 11.5142   4
   4  -4   2 145.149 12.1999   2
   4  -4   2 131.691 12.2401   5
  -5   4  -2 136.440 13.2740   2
  -5   4  -2 155.876 12.4122   3
  -5   4  -2 145.398 12.7144   6
  -5   4  -2 149.683 12.3626   7
   5  -4   2 141.609 13.4084   2
   5  -4   2 137.854 13.5710   5
   5  -4   2 164.487 12.4923   7
   5  -4   2 148.999 12.5772   1
   5  -4   2 136.683 12.8713   4
  -6   4  -2 86.9180 8.35156   2
  -6   4  -2 77.6749 7.53139   6
  -6   4  -2 88.4157 7.26363   3
  -6   4  -2 74.9380 7.24479   7
   6  -4   2 87.0097 7.52741   1
   6  -4   2 92.7575 7.49841   7
   6  -4   2 80.5433 8.36949   2
   6  -4   2 71.8209 7.70549   4
   6  -4   2 77.3721 8.44693   5
  -7   4  -2 3.84083 1.32425   6
  -7   4  -2 3.69698 1.63628   2
  -7   4  -2 3.19605 1.06941   3
  -7   4  -2 3.88023 1.22286   7
   7  -4   2 3.60195 2.02624   5
   7  -4   2 3.59433 1.49506   4
   7  -4   2 1.78420 1.33725   2
   7  -4   2 4.06660 1.25175   7
   7  -4   2 4.14723 1.29124   1
  -8   4  -2 3.67993 1.41876   7
  -8   4  -2 5.93681 1.39271   3
  -8   4  -2 3.65466 1.47526   6
  -8   4  -2 2.14415 1.85997   2
   8  -4   2 5.95751 2.56015   5
   8  -4   2 3.74135 1.68882   4
   8  -4   2 3.56561 1.53114   7
   8  -4   2 6.82455 2.28301   2
   8  -4   2 8.01188 1.87626   1
  -9   4  -2 192.172 16.4062   6
  -9   4  -2 189.526 16.3628   7
  -9   4  -2 165.205 17.1797   2
  -9   4  -2 214.954 16.0946   3
  -9   4  -2 160.989 17.2462   5
   9  -4   2 181.155 16.4520   7
   9  -4   2 198.116 16.5148   1
   9  -4   2 181.484 16.8086   4
   9  -4   2 178.939 17.7243   5
   9  -4   2 196.152 17.6564   2
 -10   4  -2 182.185 14.6149   3
 -10   4  -2 152.478 15.8301   2
 -10   4  -2 174.883 15.0102   6
 -10   4  -2 164.330 16.2854   5
  10  -4   2 158.479 15.4357   4
  10  -4   2 161.177 16.1432   2
  10  -4   2 178.070 15.1908   1
  10  -4   2 157.524 16.4673   5
 -11   4  -2 6.69138 3.00261   5
 -11   4  -2 5.44410 1.91225   6
 -11   4  -2 4.34493 2.53698   2
  11  -4   2 6.97056 2.33915   1
  11  -4   2 2.71324 2.44768   5
  11  -4   2 0.20621 1.80072   4
  11  -4   2 5.40976 2.80244   2
 -12   4  -2 4.13342 2.82957   5
 -12   4  -2 3.91232 2.68196   2
 -12   4  -2 5.19222 2.06177   6
  12  -4   2 3.62250 2.14284   4
  12  -4   2 7.84414 3.63755   5
  12  -4   2 4.89656 2.92616   2
 -13   4  -2 -0.6916 1.70604   4
 -13   4  -2 0.67827 2.38466   5
 -13   4  -2 0.56060 1.75078   2
  13  -4   2 2.58163 3.13849   5
  13  -4   2 -1.3213 1.57867   4
  13  -4   2 -0.0346 1.82091   2
 -14   4  -2 0.67106 1.92983   4
 -14   4  -2 -0.3158 2.57003   5
 -14   4  -2 0.28550 2.69780   2
  14  -4   2 -0.1993 2.35232   4
  14  -4   2 -0.2331 2.83364   5
  14   3  -2 1.84909 2.49042   1
  14   3  -2 0.43985 2.11798   7
 -14  -3   2 -1.1965 1.63546   4
 -14  -3   2 2.30016 2.43124   1
 -14  -3   2 1.16877 2.68302   7
  13   3  -2 12.9839 3.87331   1
  13   3  -2 22.1754 5.29381   7
  13   3  -2 8.00315 2.92858   3
 -13  -3   2 17.6343 4.17790   7
 -13  -3   2 17.4943 3.66652   4
 -13  -3   2 16.1864 3.63360   1
  12   3  -2 6.57299 2.53470   3
  12   3  -2 7.99532 2.59304   1
  12   3  -2 6.35391 3.46734   7
 -12  -3   2 3.51758 2.51631   7
 -12  -3   2 2.28784 1.63209   1
 -12  -3   2 2.87152 2.03376   4
  11   3  -2 31.5685 4.74868   3
  11   3  -2 32.2734 5.83929   7
  11   3  -2 27.1996 4.66615   1
 -11  -3   2 24.3081 4.46084   1
 -11  -3   2 28.5709 4.41848   5
 -11  -3   2 17.1772 3.74562   4
  10   3  -2 21.5207 3.16750   6
  10   3  -2 28.4815 4.37559   1
  10   3  -2 19.9308 4.52045   7
  10   3  -2 16.0349 3.49003   3
 -10  -3   2 20.4615 3.61845   4
 -10  -3   2 23.6500 3.77115   5
 -10  -3   2 19.5675 3.65713   1
   9   3  -2 103.593 10.5101   3
   9   3  -2 115.931 10.7313   1
   9   3  -2 127.810 11.3613   2
   9   3  -2 117.467 10.0039   6
   9   3  -2 83.6327 10.9623   7
  -9  -3   2 105.335 10.2120   5
  -9  -3   2 111.839 10.5413   1
  -9  -3   2 116.239 10.1613   2
  -9  -3   2 110.848 10.2884   4
   8   3  -2 27.1103 3.55079   6
   8   3  -2 28.3609 4.20158   1
   8   3  -2 33.0235 4.48284   3
   8   3  -2 34.5229 3.66657   2
   8   3  -2 30.6833 5.16006   7
  -8  -3   2 27.1445 3.83349   4
  -8  -3   2 28.5280 4.12318   1
  -8  -3   2 31.5584 3.84582   2
  -8  -3   2 24.3991 3.68677   5
   7   3  -2 32.5967 5.10960   7
   7   3  -2 32.3299 4.31712   1
   7   3  -2 31.4209 3.45152   6
   7   3  -2 39.3237 3.76844   2
   7   3  -2 22.8707 3.99251   3
  -7  -3   2 34.5451 4.31813   1
  -7  -3   2 32.3637 3.64687   5
  -7  -3   2 34.5323 3.67845   4
  -7  -3   2 32.9803 3.53380   2
   6   3  -2 175.695 13.7426   1
   6   3  -2 136.618 13.5241   3
   6   3  -2 132.834 14.0013   7
   6   3  -2 157.818 13.0975   6
   6   3  -2 170.057 13.2034   2
  -6  -3   2 152.200 13.2661   4
  -6  -3   2 156.049 13.0817   2
  -6  -3   2 162.466 13.5564   1
  -6  -3   2 145.230 13.1541   5
   5   3  -2 8.06573 1.68830   1
   5   3  -2 6.64588 2.07718   7
   5   3  -2 6.96735 1.63704   3
   5   3  -2 10.5011 1.49170   6
   5   3  -2 8.71721 1.37825   2
  -5  -3   2 9.38657 1.36531   2
  -5  -3   2 6.83246 1.55049   1
  -5  -3   2 7.81400 1.38709   4
  -5  -3   2 6.93381 1.30363   5
   4   3  -2 374.695 29.7391   1
   4   3  -2 344.936 29.8257   3
   4   3  -2 356.415 29.3269   6
   4   3  -2 389.229 29.2236   2
   4   3  -2 334.798 30.1103   7
  -4  -3   2 360.684 29.4445   4
  -4  -3   2 340.205 29.5954   1
  -4  -3   2 396.448 29.0713   2
  -4  -3   2 334.337 29.2533   5
   3   3  -2 454.420 38.4162   6
   3   3  -2 522.544 38.2142   2
   3   3  -2 479.398 38.7432   1
   3   3  -2 461.961 39.1069   7
   3   3  -2 461.539 38.8870   3
  -3  -3   2 459.904 38.6523   1
  -3  -3   2 473.820 38.5026   4
  -3  -3   2 481.580 38.3242   5
   2   3  -2 851.978 74.1836   6
   2   3  -2 904.248 74.6759   7
   2   3  -2 986.843 74.4426   1
   2   3  -2 886.707 74.5485   3
   2   3  -2 967.406 73.9011   2
  -2  -3   2 1013.59 74.0809   5
  -2  -3   2 954.712 74.2236   4
  -2  -3   2 894.584 73.9426   2
  -2  -3   2 850.436 74.2919   1
   1   3  -2 1162.73 89.5009   2
   1   3  -2 1087.19 89.5980   6
   1   3  -2 1056.74 89.7909   7
   1   3  -2 1099.97 89.7958   3
   1   3  -2 1081.02 89.4367   2
  -1  -3   2 1188.64 89.5213   5
  -1  -3   2 1055.55 89.5511   1
  -1  -3   2 1141.13 89.4862   2
  -1  -3   2 1172.96 89.5464   4
   0   3  -2 66.4535 5.70786   2
   0   3  -2 67.2501 5.68241   6
   0   3  -2 64.3772 5.63623   7
   0   3  -2 66.1710 5.69941   3
   0  -3   2 66.8375 5.51634   1
   0  -3   2 60.8719 5.61143   7
   0  -3   2 64.0418 5.69839   2
   0  -3   2 70.1102 5.75614   5
  -1   3  -2 1120.47 89.8266   6
  -1   3  -2 1024.02 89.5067   7
  -1   3  -2 1140.41 89.7100   3
  -1   3  -2 1089.81 90.0023   2
   1  -3   2 1067.64 90.0524   5
   1  -3   2 1150.61 89.8196   4
   1  -3   2 1084.36 90.0129   2
   1  -3   2 1201.39 89.5033   7
   1  -3   2 1186.42 89.5942   1
  -2   3  -2 972.108 74.5233   3
  -2   3  -2 892.368 74.7026   6
  -2   3  -2 892.557 75.0319   2
   2  -3   2 920.053 75.0837   2
   2  -3   2 959.244 74.5260   1
   2  -3   2 927.365 74.7844   4
   2  -3   2 935.364 75.1933   5
  -3   3  -2 467.167 38.3973   6
  -3   3  -2 461.553 38.8312   2
  -3   3  -2 435.835 38.0334   7
  -3   3  -2 448.437 38.0473   7
  -3   3  -2 511.752 38.1723   3
   3  -3   2 454.487 38.9908   5
   3  -3   2 476.544 38.9072   2
   3  -3   2 473.907 38.5345   4
   3  -3   2 504.424 38.0964   7
   3  -3   2 498.749 38.2780   1
  -4   3  -2 378.318 28.9537   3
  -4   3  -2 350.009 29.7238   2
  -4   3  -2 334.944 28.9518   7
  -4   3  -2 359.310 29.2156   6
   4  -3   2 382.617 29.1498   1
   4  -3   2 341.024 29.9402   5
   4  -3   2 324.292 29.3189   4
   4  -3   2 366.944 29.8488   2
   4  -3   2 370.697 29.0492   7
  -5   3  -2 8.46604 1.58482   6
  -5   3  -2 9.15967 1.48331   7
  -5   3  -2 7.95886 1.29149   3
  -5   3  -2 6.83206 1.93559   2
   5  -3   2 8.75855 1.76241   4
   5  -3   2 9.28178 1.59556   1
   5  -3   2 12.7254 1.81636   7
   5  -3   2 5.85208 1.98135   5
   5  -3   2 9.78221 2.24233   2
  -6   3  -2 139.447 12.8328   7
  -6   3  -2 154.684 12.9523   6
  -6   3  -2 157.082 12.6612   3
  -6   3  -2 143.173 13.5636   2
   6  -3   2 137.630 13.1449   4
   6  -3   2 159.185 13.0044   1
   6  -3   2 151.327 13.7213   2
   6  -3   2 148.180 13.9708   5
   6  -3   2 158.591 13.0392   7
  -7   3  -2 28.7200 3.63776   7
  -7   3  -2 29.3392 4.58756   2
  -7   3  -2 35.6263 3.49526   3
  -7   3  -2 36.9867 3.80918   6
   7  -3   2 37.3144 4.01659   7
   7  -3   2 36.7611 5.09871   2
   7  -3   2 31.4728 4.35367   4
   7  -3   2 38.9415 5.60836   5
   7  -3   2 34.2873 4.10974   1
  -8   3  -2 26.5555 3.20941   3
  -8   3  -2 23.9951 3.60029   7
  -8   3  -2 23.5650 3.47171   6
  -8   3  -2 20.1308 4.19187   5
  -8   3  -2 26.5982 4.35697   2
   8  -3   2 29.8533 3.88333   1
   8  -3   2 25.7769 3.82070   7
   8  -3   2 27.6057 4.80344   5
   8  -3   2 33.8747 4.95408   2
   8  -3   2 28.7806 3.48408   3
   8  -3   2 26.7012 4.02791   4
  -9   3  -2 98.2265 9.25130   3
  -9   3  -2 98.1680 10.4090   2
  -9   3  -2 100.194 9.56169   6
  -9   3  -2 92.7507 9.67099   7
  -9   3  -2 88.8949 10.3902   5
   9  -3   2 98.5807 10.9540   5
   9  -3   2 126.332 9.65194   3
   9  -3   2 110.820 10.0836   7
   9  -3   2 106.328 10.7480   2
   9  -3   2 106.452 10.1742   4
   9  -3   2 117.867 9.98833   1
 -10   3  -2 27.5461 4.80742   2
 -10   3  -2 16.6929 3.18269   6
 -10   3  -2 19.4791 4.21147   5
 -10   3  -2 20.4598 3.65934   7
 -10   3  -2 25.6141 3.29077   3
  10  -3   2 27.3751 4.38311   4
  10  -3   2 28.3391 4.28198   7
  10  -3   2 18.7126 4.46086   2
  10  -3   2 22.4830 4.71043   5
  10  -3   2 21.8731 3.77811   1
  10  -3   2 22.0357 3.24884   3
 -11   3  -2 16.2641 4.16290   5
 -11   3  -2 22.5214 4.77130   2
 -11   3  -2 29.6907 3.94017   6
  11  -3   2 23.2086 4.90735   2
  11  -3   2 16.6331 4.57557   5
  11  -3   2 27.2887 4.64752   4
  11  -3   2 27.0795 4.29366   1
 -12   3  -2 2.75427 2.26164   2
 -12   3  -2 8.31455 2.29311   6
 -12   3  -2 6.80993 2.35409   4
 -12   3  -2 5.99760 2.25430   1
 -12   3  -2 5.55905 2.65582   5
  12  -3   2 14.0342 3.45065   4
  12  -3   2 8.86703 2.72569   1
  12  -3   2 8.33456 3.46452   5
  12  -3   2 8.68679 3.40009   2
 -13   3  -2 15.7662 5.11422   1
 -13   3  -2 12.2730 3.81199   2
 -13   3  -2 15.9902 4.18423   5
 -13   3  -2 12.3192 3.39104   4
  13  -3   2 10.8050 3.57489   4
  13  -3   2 7.26146 3.72692   5
 -14   3  -2 3.18275 2.24681   4
 -14   3  -2 2.31336 3.00407   5
 -14   3  -2 1.38056 2.61707   2
  14  -3   2 1.30053 2.29890   4
  14  -3   2 2.40388 2.91108   5
  14   2  -2 1.81581 2.25891   7
  14   2  -2 0.79439 2.23121   1
 -14  -2   2 -1.8496 2.37862   7
 -14  -2   2 -0.3230 2.15638   1
 -14  -2   2 0.55723 1.94812   4
  13   2  -2 -3.3068 1.12646   3
  13   2  -2 -0.8904 2.69118   7
  13   2  -2 5.11216 2.77045   1
 -13  -2   2 0.69681 2.32063   7
 -13  -2   2 -1.4385 1.56886   1
 -13  -2   2 1.20398 1.63459   3
 -13  -2   2 1.28489 1.60887   4
  12   2  -2 13.0170 3.36390   1
  12   2  -2 5.26465 3.30125   7
  12   2  -2 3.69905 2.16098   3
 -12  -2   2 7.86774 2.51722   4
 -12  -2   2 8.07311 3.07856   7
 -12  -2   2 5.86891 2.37223   1
  11   2  -2 0.88852 1.80033   7
  11   2  -2 3.19583 1.79200   3
  11   2  -2 1.18338 1.28277   6
  11   2  -2 4.22575 2.14232   1
 -11  -2   2 2.80901 1.84449   1
 -11  -2   2 3.23449 1.81167   5
 -11  -2   2 3.57719 2.17764   7
 -11  -2   2 1.50311 1.63715   6
 -11  -2   2 2.46763 1.58844   4
  10   2  -2 49.8162 6.41336   4
  10   2  -2 50.3703 6.44977   1
  10   2  -2 47.8947 7.34197   7
  10   2  -2 48.6158 6.29586   3
  10   2  -2 49.3437 5.21655   6
  10   2  -2 56.8688 7.42635   2
 -10  -2   2 53.1033 6.37652   1
 -10  -2   2 50.7900 5.71678   2
 -10  -2   2 40.6613 5.92927   5
 -10  -2   2 51.6112 6.21319   4
   9   2  -2 58.3316 6.15248   6
   9   2  -2 77.8614 7.07955   4
   9   2  -2 63.3295 6.61896   2
   9   2  -2 69.9907 7.61462   7
   9   2  -2 59.0954 6.71951   1
   9   2  -2 60.6418 6.62570   3
  -9  -2   2 66.8550 6.77590   1
  -9  -2   2 63.2559 6.55682   2
  -9  -2   2 51.7572 6.37405   5
  -9  -2   2 73.1748 6.68342   4
   8   2  -2 19.2046 3.83669   7
   8   2  -2 19.1897 3.27534   3
   8   2  -2 25.7369 3.67976   1
   8   2  -2 22.6143 3.00807   6
   8   2  -2 19.4778 3.28102   2
   8   2  -2 22.6937 3.53953   4
  -8  -2   2 20.2050 3.22251   5
  -8  -2   2 25.3857 3.43158   2
  -8  -2   2 23.8171 3.52935   1
  -8  -2   2 14.4735 2.84302   4
   7   2  -2 78.1863 7.14043   6
   7   2  -2 76.4864 7.58082   3
   7   2  -2 79.6423 7.56478   1
   7   2  -2 82.3419 7.46912   2
   7   2  -2 74.4887 8.07377   7
   7   2  -2 73.8165 7.50294   4
  -7  -2   2 78.8466 7.43203   5
  -7  -2   2 78.9241 7.31271   2
  -7  -2   2 82.3729 7.38383   4
  -7  -2   2 74.9241 7.40988   1
   6   2  -2 337.644 30.3150   3
   6   2  -2 406.328 30.4399   4
   6   2  -2 362.606 29.9416   6
   6   2  -2 402.595 30.2284   2
   6   2  -2 363.645 30.9587   7
   6   2  -2 380.067 30.3888   1
  -6  -2   2 351.133 30.0674   4
  -6  -2   2 358.013 30.0506   2
  -6  -2   2 367.659 30.2751   1
  -6  -2   2 332.382 30.0815   5
   5   2  -2 401.447 34.6802   3
   5   2  -2 425.449 35.1973   7
   5   2  -2 427.995 34.2983   6
   5   2  -2 466.728 34.4604   2
   5   2  -2 449.333 34.7009   1
  -5  -2   2 414.465 34.5567   1
  -5  -2   2 400.151 34.3584   4
  -5  -2   2 388.846 34.3670   5
   4   2  -2 36.0945 4.10910   7
   4   2  -2 46.1092 3.60983   2
   4   2  -2 34.7861 3.84223   3
   4   2  -2 36.1513 3.47800   6
   4   2  -2 45.2705 3.87898   1
  -4  -2   2 32.9927 3.47241   5
  -4  -2   2 34.5933 3.64951   1
  -4  -2   2 35.5903 3.54299   4
   3   2  -2 1391.87 113.099   6
   3   2  -2 1534.36 113.053   2
   3   2  -2 1387.65 113.703   7
   3   2  -2 1464.89 113.371   1
   3   2  -2 1364.69 113.452   3
  -3  -2   2 1553.90 112.962   2
  -3  -2   2 1329.59 113.120   4
  -3  -2   2 1385.60 113.287   1
  -3  -2   2 1282.15 113.020   5
   2   2  -2 2208.01 178.025   3
   2   2  -2 2060.41 177.624   5
   2   2  -2 2396.76 177.569   2
   2   2  -2 2355.83 177.934   1
   2   2  -2 2141.37 177.715   6
   2   2  -2 2231.38 178.178   7
  -2  -2   2 2210.37 177.584   5
  -2  -2   2 2240.65 177.707   2
  -2  -2   2 2160.75 177.841   1
  -2  -2   2 2209.19 177.725   4
   1   2  -2 223.842 18.5609   2
   1   2  -2 221.068 18.8831   3
   1   2  -2 226.646 18.9390   7
   1   2  -2 221.582 18.7115   6
  -1  -2   2 260.418 18.6100   5
  -1  -2   2 222.853 18.7283   1
  -1  -2   2 218.311 18.5880   2
  -1  -2   2 247.890 18.6875   4
   0   2  -2 2093.01 172.502   2
   0   2  -2 2040.23 172.447   7
   0   2  -2 2226.69 172.540   2
   0   2  -2 2164.98 172.510   3
   0   2  -2 2122.91 172.486   6
   0   2  -2 2282.19 172.515   5
   0  -2   2 2114.92 172.380   1
   0  -2   2 2138.91 172.524   5
   0  -2   2 2184.50 172.525   2
   0  -2   2 2222.70 172.445   4
   0  -2   2 2124.67 172.461   7
  -1   2  -2 236.237 19.6994   6
  -1   2  -2 239.526 19.8865   2
  -1   2  -2 230.060 19.6127   1
  -1   2  -2 250.167 19.5765   3
   1  -2   2 257.505 19.5602   3
   1  -2   2 239.900 19.7221   4
   1  -2   2 236.434 19.9433   5
   1  -2   2 244.013 19.5579   1
   1  -2   2 245.880 19.9060   2
  -2   2  -2 2242.74 181.217   6
  -2   2  -2 2239.48 180.969   7
  -2   2  -2 2264.16 181.024   3
  -2   2  -2 2313.15 181.561   2
   2  -2   2 2347.03 181.595   2
   2  -2   2 2248.63 181.675   5
   2  -2   2 2235.10 181.135   1
   2  -2   2 2220.30 181.318   4
   2  -2   2 2270.36 181.011   7
  -3   2  -2 1457.75 112.423   6
  -3   2  -2 1437.01 112.851   2
  -3   2  -2 1245.71 112.367   7
  -3   2  -2 1419.70 112.198   3
   3  -2   2 1465.49 112.910   2
   3  -2   2 1400.10 112.332   7
   3  -2   2 1363.28 112.556   4
   3  -2   2 1412.94 112.380   1
   3  -2   2 1418.00 113.040   5
  -4   2  -2 37.9309 4.17502   2
  -4   2  -2 37.9437 3.59043   3
  -4   2  -2 42.9408 3.82846   6
   4  -2   2 45.0640 3.71099   3
   4  -2   2 39.6459 4.02681   4
   4  -2   2 33.0897 4.26693   5
   4  -2   2 38.3044 4.23005   2
   4  -2   2 39.0415 3.86097   7
   4  -2   2 44.2571 3.87731   1
  -5   2  -2 421.941 35.3926   6
  -5   2  -2 425.513 35.2148   3
  -5   2  -2 436.885 36.0185   2
   5  -2   2 435.569 36.3510   5
   5  -2   2 420.207 35.5747   7
   5  -2   2 436.403 35.5114   1
   5  -2   2 440.072 35.4521   6
   5  -2   2 462.935 35.3146   3
   5  -2   2 455.227 36.1518   2
   5  -2   2 412.105 35.6743   4
  -6   2  -2 373.545 29.9696   3
  -6   2  -2 356.480 30.7717   2
  -6   2  -2 366.150 30.1277   6
   6  -2   2 365.654 30.1659   6
   6  -2   2 372.706 31.2240   5
   6  -2   2 365.891 30.2883   1
   6  -2   2 373.531 30.9460   2
   6  -2   2 381.826 30.0389   3
   6  -2   2 364.029 30.4390   7
   6  -2   2 345.591 30.4545   4
  -7   2  -2 70.2028 6.78615   3
  -7   2  -2 74.6372 7.70007   2
  -7   2  -2 83.2850 7.08191   6
  -7   2  -2 63.6783 7.66616   5
   7  -2   2 76.8207 7.42204   7
   7  -2   2 77.7361 8.15436   5
   7  -2   2 71.7230 7.33583   4
   7  -2   2 87.5059 7.18026   6
   7  -2   2 81.7720 7.28618   1
   7  -2   2 73.3232 6.88375   3
   7  -2   2 76.4894 7.85402   2
  -8   2  -2 21.9311 3.98977   5
  -8   2  -2 26.6770 3.21012   6
  -8   2  -2 22.1602 2.78142   3
  -8   2  -2 18.9576 3.46512   2
   8  -2   2 17.1157 2.82622   6
   8  -2   2 18.1681 3.86238   5
   8  -2   2 18.6282 2.75596   3
   8  -2   2 25.7407 3.39866   1
   8  -2   2 15.2546 3.21436   7
   8  -2   2 22.4237 3.66459   4
   8  -2   2 20.4772 3.80966   2
  -9   2  -2 61.0975 7.15646   2
  -9   2  -2 66.9061 6.26788   3
  -9   2  -2 54.8003 7.79695   5
  -9   2  -2 54.2646 6.53412   7
  -9   2  -2 61.6465 6.30568   6
   9  -2   2 64.6186 6.39394   6
   9  -2   2 68.2088 6.33200   3
   9  -2   2 65.5485 6.71362   1
   9  -2   2 72.8732 7.93839   5
   9  -2   2 69.3831 7.09676   7
   9  -2   2 77.1254 7.71189   2
   9  -2   2 63.7328 6.93669   4
 -10   2  -2 52.5648 5.01792   3
 -10   2  -2 33.1980 5.45712   4
 -10   2  -2 45.2221 6.56027   2
 -10   2  -2 42.2006 5.32858   6
 -10   2  -2 37.6087 5.81905   7
 -10   2  -2 40.6836 6.55516   5
  10  -2   2 55.8358 6.78454   7
  10  -2   2 45.7800 6.23170   4
  10  -2   2 57.2732 7.61359   5
  10  -2   2 46.7469 5.92495   1
  10  -2   2 55.9796 5.19505   3
  10  -2   2 47.7700 5.64051   6
  10  -2   2 51.1637 7.02108   2
 -11   2  -2 0.99478 1.55524   5
 -11   2  -2 1.53069 1.54406   3
 -11   2  -2 -0.1672 1.78170   2
 -11   2  -2 2.76682 1.89855   4
 -11   2  -2 4.93628 1.76948   6
 -11   2  -2 4.27393 2.11031   7
  11  -2   2 4.63356 2.00524   1
  11  -2   2 3.28768 2.39949   2
  11  -2   2 0.72164 1.75671   4
  11  -2   2 2.43891 2.50574   5
  11  -2   2 -0.6372 1.62501   7
 -12   2  -2 5.55330 2.64137   5
 -12   2  -2 9.30942 3.33261   2
 -12   2  -2 5.18014 2.29305   1
 -12   2  -2 7.27542 2.43136   4
 -12   2  -2 9.72453 3.99751   6
  12  -2   2 1.74479 2.63113   5
  12  -2   2 8.87799 2.59622   1
  12  -2   2 6.49727 2.87081   4
 -13   2  -2 1.62841 1.85179   4
 -13   2  -2 -2.0079 1.86051   2
 -13   2  -2 -0.9121 1.57907   1
 -13   2  -2 -0.2567 1.98012   5
  13  -2   2 1.03290 2.11248   4
  13  -2   2 2.53956 2.72844   5
  13  -2   2 1.42158 2.01927   1
 -14   2  -2 -0.5477 2.21805   5
 -14   2  -2 -0.4581 1.97164   1
 -14   2  -2 -1.2322 1.56784   4
  14  -2   2 1.88101 2.47230   4
  14  -2   2 -1.3048 1.79310   5
  14   1  -2 8.01742 3.76723   7
  14   1  -2 12.2076 3.65041   1
 -14  -1   2 8.98214 3.66543   7
 -14  -1   2 7.74969 3.01447   1
 -14  -1   2 7.34173 2.76109   4
  13   1  -2 21.4573 4.93659   7
  13   1  -2 13.3163 3.16412   3
  13   1  -2 11.6977 3.51810   1
 -13  -1   2 8.85660 3.37270   7
 -13  -1   2 12.9487 3.26605   1
 -13  -1   2 19.1767 3.60968   4
 -13  -1   2 11.5760 2.97350   3
  12   1  -2 58.3075 7.04246   3
  12   1  -2 72.9861 8.10614   4
  12   1  -2 61.2314 7.58639   1
  12   1  -2 51.6468 8.13934   7
 -12  -1   2 62.1657 7.21727   4
 -12  -1   2 49.1584 7.07368   5
 -12  -1   2 54.0128 7.05695   1
 -12  -1   2 56.0040 6.85507   3
 -12  -1   2 40.8126 7.03960   7
  11   1  -2 5.02513 2.35057   5
  11   1  -2 4.57251 2.24275   4
  11   1  -2 4.50611 1.85036   3
  11   1  -2 0.98218 2.24741   7
  11   1  -2 2.59320 1.45465   6
  11   1  -2 2.45652 1.63041   1
 -11  -1   2 3.58105 1.63365   6
 -11  -1   2 4.11269 2.06801   2
 -11  -1   2 5.93319 2.48431   7
 -11  -1   2 4.49445 1.86816   1
 -11  -1   2 4.61833 1.84775   4
 -11  -1   2 4.94982 1.97712   5
  10   1  -2 116.496 11.7049   3
  10   1  -2 133.848 12.1860   2
  10   1  -2 127.039 11.4465   6
  10   1  -2 127.205 12.0521   4
  10   1  -2 128.638 12.0440   1
  10   1  -2 134.374 12.4870   5
  10   1  -2 133.784 13.0066   7
 -10  -1   2 132.524 11.5423   6
 -10  -1   2 118.857 11.9310   5
 -10  -1   2 121.722 11.8274   1
 -10  -1   2 139.663 11.9068   4
 -10  -1   2 120.253 11.8497   2
 -10  -1   2 115.445 12.2771   7
   9   1  -2 91.3807 8.13374   4
   9   1  -2 78.9214 7.43084   6
   9   1  -2 80.5477 7.87295   1
   9   1  -2 78.0193 8.19056   5
   9   1  -2 87.8246 8.18221   2
   9   1  -2 74.3036 8.55486   7
   9   1  -2 85.8780 7.90321   3
  -9  -1   2 55.1433 7.70355   7
  -9  -1   2 71.7980 7.82032   5
  -9  -1   2 85.4153 7.77230   4
  -9  -1   2 72.3423 7.62414   1
  -9  -1   2 81.6135 7.91552   2
   8   1  -2 3.80219 1.74110   7
   8   1  -2 2.23743 1.30311   3
   8   1  -2 1.30417 1.25638   5
   8   1  -2 1.75594 1.26181   1
   8   1  -2 1.44467 1.29475   4
   8   1  -2 0.82279 1.11627   2
   8   1  -2 4.07679 1.33403   6
  -8  -1   2 4.32996 1.60954   5
  -8  -1   2 0.80002 0.92214   1
  -8  -1   2 -0.7100 1.19981   2
  -8  -1   2 2.11545 1.17501   4
   7   1  -2 123.555 10.5431   2
   7   1  -2 126.815 10.7941   5
   7   1  -2 122.912 10.4956   4
   7   1  -2 120.347 10.1417   6
   7   1  -2 113.949 10.4038   1
   7   1  -2 108.538 10.3389   3
   7   1  -2 103.267 10.9016   7
  -7  -1   2 121.849 10.4672   2
  -7  -1   2 108.746 10.2698   1
  -7  -1   2 115.655 10.2259   4
  -7  -1   2 98.4791 10.3061   5
   6   1  -2 131.823 10.9133   6
   6   1  -2 114.469 11.0621   1
   6   1  -2 122.377 11.6686   7
   6   1  -2 136.060 11.2011   4
   6   1  -2 132.193 11.1913   2
   6   1  -2 135.551 11.2585   3
   6   1  -2 124.782 11.3098   5
  -6  -1   2 109.734 11.0414   5
  -6  -1   2 130.507 10.9918   4
  -6  -1   2 124.880 11.0701   1
   5   1  -2 374.154 31.2017   7
   5   1  -2 395.138 30.5034   6
   5   1  -2 376.287 30.8204   5
   5   1  -2 392.210 30.6952   4
   5   1  -2 382.573 30.6737   2
   5   1  -2 375.741 30.7706   3
   5   1  -2 392.808 30.7400   1
  -5  -1   2 357.517 30.4822   4
  -5  -1   2 329.365 30.5864   5
  -5  -1   2 358.982 30.6017   1
   4   1  -2 298.504 23.5968   4
   4   1  -2 279.450 23.6837   3
   4   1  -2 290.382 24.0505   7
   4   1  -2 301.756 23.5748   2
   4   1  -2 292.548 23.4437   6
   4   1  -2 299.916 23.6475   1
   4   1  -2 292.030 23.6762   5
  -4  -1   2 265.084 23.5230   5
  -4  -1   2 282.747 23.5536   1
  -4  -1   2 266.647 23.4074   4
   3   1  -2 541.941 45.1084   7
   3   1  -2 535.031 44.7318   5
   3   1  -2 594.095 44.7680   4
   3   1  -2 574.731 44.8055   1
   3   1  -2 553.563 44.6355   6
   3   1  -2 584.300 44.6960   2
   3   1  -2 556.943 44.8952   3
  -3  -1   2 528.156 44.6074   4
  -3  -1   2 499.080 44.6409   5
  -3  -1   2 574.323 44.7652   1
   2   1  -2 0.53403 0.46114   3
   2   1  -2 0.55574 0.32992   6
   2   1  -2 0.14777 0.29277   5
   2   1  -2 0.18294 0.26766   2
   2   1  -2 0.79729 0.52552   7
   2   1  -2 0.34634 0.40820   1
  -2  -1   2 0.81892 0.28254   2
  -2  -1   2 0.29791 0.34422   1
  -2  -1   2 0.24631 0.30778   5
  -2  -1   2 0.44021 0.28505   5
  -2  -1   2 0.34050 0.25184   4
   1   1  -2 28.4914 2.25455   2
   1   1  -2 24.5408 2.32857   6
   1   1  -2 25.5625 2.54842   7
   1   1  -2 26.7880 2.28814   4
   1   1  -2 23.6357 2.44152   3
  -1  -1   2 27.5265 2.34691   6
  -1  -1   2 20.3282 2.57638   7
  -1  -1   2 30.9148 2.31100   4
  -1  -1   2 27.0686 2.38046   1
  -1  -1   2 27.2656 2.24152   2
   0   1  -2 150.223 12.4979   3
   0   1  -2 136.248 12.4625   7
   0   1  -2 151.173 12.5115   2
   0   1  -2 156.658 12.5206   5
   0   1  -2 163.073 12.5132   7
   0   1  -2 170.750 12.4773   4
   0   1  -2 149.959 12.5024   6
   0   1  -2 160.298 12.4550   1
   0  -1   2 138.874 12.4593   7
   0  -1   2 159.969 12.4528   1
   0  -1   2 143.815 12.5031   2
   0  -1   2 166.035 12.4824   4
   0  -1   2 154.241 12.5027   7
   0  -1   2 150.938 12.4867   3
   0  -1   2 160.415 12.5365   5
  -1   1  -2 30.2568 2.42585   3
  -1   1  -2 23.5743 2.84997   5
  -1   1  -2 27.0919 2.71950   2
  -1   1  -2 30.1854 2.52755   1
  -1   1  -2 27.2702 2.55723   6
   1  -1   2 30.8672 2.42332   3
   1  -1   2 29.9263 2.54104   1
   1  -1   2 29.3233 2.82554   5
   1  -1   2 30.1374 2.56929   6
   1  -1   2 31.2313 2.45368   7
   1  -1   2 26.9175 2.61152   4
  -2   1  -2 0.21265 0.25975   6
  -2   1  -2 0.08567 0.16749   3
  -2   1  -2 0.69416 0.25849   3
  -2   1  -2 0.52055 0.30674   7
  -2   1  -2 -0.0880 0.36409   2
   2  -1   2 0.16277 0.21748   3
   2  -1   2 0.28615 0.33793   1
   2  -1   2 0.38369 0.33877   7
   2  -1   2 0.21228 0.20021   3
   2  -1   2 0.25738 0.43265   4
   2  -1   2 0.42084 0.41748   2
   2  -1   2 0.37498 0.65386   5
  -3   1  -2 558.101 45.1801   6
  -3   1  -2 557.237 45.5736   2
  -3   1  -2 529.690 45.0636   3
   3  -1   2 557.015 45.3425   7
   3  -1   2 523.377 45.3876   4
   3  -1   2 569.167 45.8050   5
   3  -1   2 567.793 45.2024   6
   3  -1   2 558.498 45.2952   1
   3  -1   2 603.488 45.6709   2
   3  -1   2 588.841 45.1167   3
  -4   1  -2 303.568 23.9504   2
  -4   1  -2 272.066 23.3214   3
  -4   1  -2 296.093 23.4389   6
  -4   1  -2 253.433 23.9155   5
   4  -1   2 307.283 24.0142   2
   4  -1   2 295.985 23.3876   3
   4  -1   2 283.508 24.1657   5
   4  -1   2 266.580 23.6855   4
   4  -1   2 283.503 23.5884   1
   4  -1   2 306.998 23.4836   6
   4  -1   2 288.996 23.7227   7
  -5   1  -2 393.729 31.3021   2
  -5   1  -2 352.163 31.3558   5
  -5   1  -2 398.437 30.7347   6
  -5   1  -2 339.197 30.5756   3
   5  -1   2 372.334 30.6641   3
   5  -1   2 411.481 30.7828   6
   5  -1   2 401.670 31.7022   5
   5  -1   2 397.678 31.3882   2
   5  -1   2 355.453 31.0537   7
   5  -1   2 350.317 31.0120   4
   5  -1   2 380.036 30.9333   1
  -6   1  -2 123.959 10.8510   6
  -6   1  -2 134.386 11.5379   2
  -6   1  -2 123.151 10.7938   3
  -6   1  -2 118.464 11.5697   5
   6  -1   2 136.415 10.9508   6
   6  -1   2 128.894 11.8660   5
   6  -1   2 132.339 10.8821   3
   6  -1   2 134.649 11.6335   2
   6  -1   2 117.996 11.3159   7
   6  -1   2 126.121 11.1489   1
   6  -1   2 118.512 11.2453   4
  -7   1  -2 121.731 10.1061   3
  -7   1  -2 110.156 10.7535   2
  -7   1  -2 100.561 10.8335   5
  -7   1  -2 116.734 10.1262   6
   7  -1   2 110.119 11.1876   5
   7  -1   2 116.410 10.4720   1
   7  -1   2 110.981 10.5918   4
   7  -1   2 123.163 10.1676   3
   7  -1   2 123.629 11.0432   2
   7  -1   2 114.122 10.7415   7
   7  -1   2 120.325 10.1812   6
  -8   1  -2 0.61535 1.15089   5
  -8   1  -2 1.31366 0.94138   3
  -8   1  -2 3.21497 1.15047   6
  -8   1  -2 2.70018 1.38449   2
   8  -1   2 0.55479 1.57535   5
   8  -1   2 2.35516 1.39593   7
   8  -1   2 3.08901 1.78402   2
   8  -1   2 0.87209 0.93153   4
   8  -1   2 2.07209 1.16278   6
   8  -1   2 2.30488 1.10674   3
   8  -1   2 3.15805 1.39530   1
  -9   1  -2 70.7618 8.23706   5
  -9   1  -2 72.3965 7.66163   4
  -9   1  -2 69.6557 7.18642   3
  -9   1  -2 85.4991 8.28862   2
  -9   1  -2 77.5114 7.26523   6
   9  -1   2 82.1651 7.97034   4
   9  -1   2 82.6886 7.34829   3
   9  -1   2 77.3254 8.14534   7
   9  -1   2 71.3234 8.16625   2
   9  -1   2 70.5966 8.47877   5
   9  -1   2 83.7693 7.85171   1
   9  -1   2 80.6705 7.34843   6
 -10   1  -2 112.978 11.8369   4
 -10   1  -2 129.849 12.4534   2
 -10   1  -2 122.391 11.4486   3
 -10   1  -2 116.214 12.5473   5
 -10   1  -2 129.746 11.5147   6
  10  -1   2 135.589 13.2251   5
  10  -1   2 134.006 12.3885   4
  10  -1   2 142.318 11.6914   6
  10  -1   2 133.195 12.1662   1
  10  -1   2 130.548 11.5367   3
  10  -1   2 134.507 12.7670   2
  10  -1   2 124.385 12.4952   7
 -11   1  -2 3.84577 2.18492   2
 -11   1  -2 1.69489 1.88501   4
 -11   1  -2 4.12913 2.41410   5
 -11   1  -2 4.33634 1.76658   3
 -11   1  -2 2.03076 1.59572   7
 -11   1  -2 4.11048 1.56643   6
 -11   1  -2 5.02927 1.98370   1
  11  -1   2 3.16695 1.54030   6
  11  -1   2 3.25916 2.18202   5
  11  -1   2 0.95731 1.71651   4
  11  -1   2 1.77633 2.16209   7
  11  -1   2 6.12835 2.07535   3
  11  -1   2 11.0368 3.16406   2
  11  -1   2 3.18802 1.77521   1
 -12   1  -2 45.4594 6.82427   7
 -12   1  -2 52.5043 6.66799   1
 -12   1  -2 59.3759 7.70733   2
 -12   1  -2 51.4439 6.81767   4
 -12   1  -2 36.2793 6.72633   5
  12  -1   2 57.1070 7.73756   7
  12  -1   2 56.0954 7.41551   4
  12  -1   2 57.3509 8.35379   5
  12  -1   2 48.2572 6.67381   1
 -13   1  -2 17.6137 3.87141   4
 -13   1  -2 16.8012 3.70495   1
 -13   1  -2 15.1133 4.08423   5
 -13   1  -2 15.8899 4.08287   2
  13  -1   2 11.4081 3.50840   4
  13  -1   2 23.5709 5.24556   5
  13  -1   2 16.6621 3.65402   1
 -14   1  -2 6.12146 2.86850   1
 -14   1  -2 10.9174 2.97847   4
 -14   1  -2 4.52352 3.00724   5
  14  -1   2 4.32748 2.85487   4
  14  -1   2 9.69550 3.36595   1
  14   0  -2 9.06906 3.11370   4
  14   0  -2 6.84277 3.06500   1
  14   0  -2 12.2156 4.30271   7
 -14   0   2 5.57726 2.69169   4
 -14   0   2 5.96728 2.43276   1
 -14   0   2 4.63163 2.90202   7
  13   0  -2 0.03533 1.88118   4
  13   0  -2 -0.4668 1.90965   1
  13   0  -2 -1.7259 2.05730   7
  13   0  -2 -0.4151 1.49365   3
 -13   0   2 1.20521 1.59804   3
 -13   0   2 2.22498 2.06052   7
 -13   0   2 -2.2781 1.41803   1
 -13   0   2 -1.0098 1.52551   4
  12   0  -2 95.3740 9.49543   3
  12   0  -2 105.313 10.9314   7
  12   0  -2 103.391 10.6041   5
  12   0  -2 97.2840 9.29671   6
  12   0  -2 109.519 10.2228   4
  12   0  -2 102.950 10.0403   1
 -12   0   2 88.6276 9.57932   1
 -12   0   2 74.1886 9.80258   7
 -12   0   2 93.7391 9.61492   4
 -12   0   2 82.5700 9.79956   5
 -12   0   2 94.9028 9.44422   3
 -12   0   2 103.234 10.2906   2
 -12   0   2 102.014 9.42843   6
  11   0  -2 0.41172 1.13903   6
  11   0  -2 -0.0081 1.63100   5
  11   0  -2 1.46297 1.38899   1
  11   0  -2 -0.0249 1.18519   3
  11   0  -2 -0.0473 1.62743   2
  11   0  -2 0.51144 1.69895   4
  11   0  -2 1.45724 2.12908   7
 -11   0   2 0.79717 1.34286   1
 -11   0   2 -0.9275 1.12012   6
 -11   0   2 -1.0507 1.32779   3
 -11   0   2 -2.5218 0.83928   4
 -11   0   2 -1.1233 1.16399   7
 -11   0   2 1.85653 1.59483   2
 -11   0   2 -0.1613 1.50254   5
  10   0  -2 72.3559 7.04097   3
  10   0  -2 64.5855 7.15165   4
  10   0  -2 72.1997 8.01644   7
  10   0  -2 69.3235 6.75211   6
  10   0  -2 70.6329 7.49524   2
  10   0  -2 64.5621 7.11476   1
  10   0  -2 69.3093 7.67695   5
 -10   0   2 68.3103 6.71522   6
 -10   0   2 64.5780 7.26370   2
 -10   0   2 63.7917 7.32027   7
 -10   0   2 58.6026 6.72881   3
 -10   0   2 66.5144 6.92018   4
 -10   0   2 67.9325 7.03624   1
 -10   0   2 62.6324 7.22810   5
   9   0  -2 -0.2149 1.00089   3
   9   0  -2 2.49045 1.35008   1
   9   0  -2 -0.0115 1.38095   5
   9   0  -2 0.97968 1.28668   4
   9   0  -2 0.72855 1.32164   2
   9   0  -2 0.83947 1.01400   6
   9   0  -2 -0.1537 1.06490   7
  -9   0   2 -0.4027 0.97869   4
  -9   0   2 -1.6059 0.84118   3
  -9   0   2 -1.1182 0.89013   6
  -9   0   2 -0.8804 0.95790   2
  -9   0   2 -0.9362 0.88061   1
  -9   0   2 -0.8904 0.98759   7
  -9   0   2 -0.5095 1.05330   5
   8   0  -2 36.3098 5.34155   5
   8   0  -2 36.2482 5.48868   7
   8   0  -2 37.1233 5.16895   2
   8   0  -2 45.6897 4.43754   6
   8   0  -2 52.6923 4.89297   1
   8   0  -2 44.0515 4.70363   4
   8   0  -2 38.9772 4.88093   3
  -8   0   2 31.5959 4.93361   5
  -8   0   2 45.1096 4.62427   1
  -8   0   2 40.3180 5.20317   2
  -8   0   2 32.1438 5.02857   7
  -8   0   2 40.2805 4.42616   4
   7   0  -2 -0.7161 0.49164   1
   7   0  -2 -0.4102 0.79425   2
   7   0  -2 -0.0135 0.76574   3
   7   0  -2 -0.4681 0.57635   6
   7   0  -2 -0.2741 0.84774   4
   7   0  -2 -1.0563 0.96361   7
   7   0  -2 -0.1265 0.88056   5
  -7   0   2 0.82529 0.81004   4
  -7   0   2 0.57751 0.90886   5
  -7   0   2 0.87809 1.06050   7
  -7   0   2 0.23221 0.80146   1
  -7   0   2 -0.0496 0.76867   2
   6   0  -2 8.05511 2.02662   7
   6   0  -2 5.92675 1.50450   1
   6   0  -2 9.40226 1.65317   6
   6   0  -2 6.62072 1.66796   2
   6   0  -2 7.17711 1.67377   3
   6   0  -2 5.91590 1.41530   4
   6   0  -2 6.11501 1.70686   5
  -6   0   2 5.40743 1.51764   5
  -6   0   2 7.38924 1.46082   4
  -6   0   2 8.01187 1.66013   1
   5   0  -2 0.73883 0.86652   7
   5   0  -2 0.12534 0.49396   1
   5   0  -2 -0.5385 0.42938   6
   5   0  -2 -0.3221 0.56437   2
   5   0  -2 -0.0655 0.58083   4
   5   0  -2 -0.4465 0.61982   5
   5   0  -2 0.40826 0.53898   3
  -5   0   2 -0.5530 0.41537   4
  -5   0   2 0.00093 0.58518   5
  -5   0   2 -0.2714 0.38212   1
   4   0  -2 100.601 8.81016   7
   4   0  -2 101.558 8.57457   2
   4   0  -2 97.4953 8.51343   3
   4   0  -2 98.1255 8.36751   6
   4   0  -2 99.2444 8.66512   5
   4   0  -2 95.9819 8.39650   4
   4   0  -2 102.093 8.44987   1
  -4   0   2 84.6143 8.24646   4
  -4   0   2 99.3087 8.38974   1
   3   0  -2 1.23007 0.76832   7
   3   0  -2 -0.2859 0.39095   2
   3   0  -2 0.01580 0.45912   3
   3   0  -2 -0.1536 0.38323   6
   3   0  -2 -0.2676 0.20664   1
   3   0  -2 0.40708 0.49370   5
   3   0  -2 0.33910 0.36410   4
  -3   0   2 0.21851 0.57345   7
  -3   0   2 0.02084 0.33022   4
  -3   0   2 0.42452 0.39693   1
   2   0  -2 343.754 27.9713   5
   2   0  -2 360.672 27.9329   6
   2   0  -2 343.252 28.1315   7
   2   0  -2 366.468 27.9156   1
   2   0  -2 337.449 27.8415   4
   2   0  -2 364.024 27.9736   2
   2   0  -2 372.215 28.0385   3
  -2   0   2 319.803 27.7862   4
  -2   0   2 333.240 27.8382   4
  -2   0   2 318.112 28.0432   7
  -2   0   2 343.027 27.8697   1
   1   0  -2 -0.2775 0.27372   7
   1   0  -2 0.03788 0.15008   6
   1   0  -2 0.07395 0.17981   3
   1   0  -2 -0.1707 0.12258   7
   1   0  -2 -0.0547 0.15946   2
   1   0  -2 0.13202 0.09943   4
   1   0  -2 0.21281 0.15984   1
   1   0  -2 0.07399 0.14413   5
  -1   0   2 -0.3477 0.22773   7
  -1   0   2 0.24027 0.10273   4
  -1   0   2 -0.0278 0.10124   3
  -1   0   2 1.67154 0.31299   2
  -1   0   2 -0.0495 0.12555   5
  -1   0   2 -0.2526 0.10980   1
  -1   0   2 1.13809 0.20379   4
  -1   0   2 0.41257 0.31267   7
  -1   0   2 0.20365 0.15726   6
   0   0  -2 558.800 39.9088   7
   0   0  -2 507.932 39.8783   6
   0   0  -2 481.661 39.8676   3
   0   0  -2 549.288 39.8904   3
   0   0  -2 481.069 39.8866   2
   0   0   2 452.272 39.8706   3
   0   0   2 521.520 39.8703   4
   0   0   2 456.860 39.8756   5
   0   0   2 441.590 39.8611   6
   0   0   2 530.563 39.9008   7
  -1   0  -2 0.19622 0.29111   5
  -1   0  -2 0.39091 0.20342   7
  -1   0  -2 -0.0915 0.10818   6
  -1   0  -2 -0.0258 0.13712   4
  -1   0  -2 0.03200 0.09179   3
  -1   0  -2 2.39718 0.39225   1
  -1   0  -2 0.13955 0.20021   2
  -1   0  -2 0.02147 0.09253   5
   1   0   2 0.28707 0.24539   2
   1   0   2 1.58581 0.39411   4
   1   0   2 0.05661 0.17871   7
   1   0   2 0.15408 0.11450   6
   1   0   2 0.30751 0.11811   3
   1   0   2 0.33719 0.23524   1
   1   0   2 -0.0085 0.13904   5
   1   0   2 1.99200 0.53112   5
  -2   0  -2 353.211 27.8990   6
  -2   0  -2 345.772 28.1645   2
  -2   0  -2 321.996 28.2318   5
  -2   0  -2 347.358 27.9487   3
  -2   0  -2 370.778 27.9229   6
   2   0   2 358.069 27.9077   6
   2   0   2 324.650 28.1376   4
   2   0   2 327.526 27.9219   3
   2   0   2 357.671 28.3601   5
   2   0   2 340.629 28.1353   7
   2   0   2 380.756 27.9165   6
   2   0   2 329.598 28.0774   1
  -3   0  -2 0.30897 0.48680   2
  -3   0  -2 -0.0171 0.57795   5
  -3   0  -2 0.45276 0.28610   6
   3   0   2 0.06633 0.40807   1
   3   0   2 0.75007 0.71780   5
   3   0   2 -0.2131 0.44280   2
   3   0   2 -0.1654 0.35232   3
   3   0   2 -0.2015 0.42433   4
   3   0   2 0.22863 0.47094   7
   3   0   2 0.00399 0.28540   6
  -4   0  -2 102.936 8.36880   6
  -4   0  -2 99.2258 8.77627   2
  -4   0  -2 88.7742 8.85795   5
   4   0   2 96.2285 8.63167   1
   4   0   2 94.9870 9.03391   5
   4   0   2 110.591 8.91583   2
   4   0   2 92.4158 8.70645   4
   4   0   2 108.824 8.41890   6
   4   0   2 96.2180 8.81837   7
   4   0   2 100.315 8.46280   3
  -5   0  -2 -0.8946 0.69284   5
  -5   0  -2 0.14815 0.43054   6
  -5   0  -2 -0.6735 0.55252   2
   5   0   2 -0.4319 0.55849   1
   5   0   2 1.27278 0.64563   6
   5   0   2 0.15985 0.76816   7
   5   0   2 0.23613 0.72595   4
   5   0   2 -0.0192 0.63762   2
   5   0   2 -0.5355 0.64122   5
   5   0   2 -0.3864 0.52391   3
  -6   0  -2 4.95267 1.42197   4
  -6   0  -2 4.05193 1.56017   5
  -6   0  -2 7.22034 1.77244   2
  -6   0  -2 7.62069 1.36547   6
   6   0   2 7.30994 1.87152   2
   6   0   2 6.28742 1.74776   7
   6   0   2 7.79344 2.19509   5
   6   0   2 7.63660 1.36065   6
   6   0   2 7.95377 1.74545   4
   6   0   2 7.21731 1.58074   1
   6   0   2 6.17382 1.37590   3
  -7   0  -2 -0.9109 0.75418   4
  -7   0  -2 -0.2600 0.81451   2
  -7   0  -2 0.54209 0.93522   5
  -7   0  -2 -0.4547 0.44301   6
   7   0   2 0.18993 0.71130   6
   7   0   2 -0.6152 1.12532   7
   7   0   2 1.45431 1.18229   5
   7   0   2 -0.5650 0.77966   2
   7   0   2 -1.2584 0.73245   1
   7   0   2 0.97667 0.82206   3
   7   0   2 -0.0497 0.92581   4
  -8   0  -2 47.1120 5.16408   2
  -8   0  -2 43.8361 4.78435   4
  -8   0  -2 31.4205 5.17783   5
  -8   0  -2 47.5024 4.46028   6
   8   0   2 40.1503 5.96655   5
   8   0   2 45.0162 5.71909   2
   8   0   2 45.4156 5.91548   7
   8   0   2 47.9978 5.74024   4
   8   0   2 40.4206 5.19718   1
   8   0   2 41.6714 4.37155   6
   8   0   2 44.0177 4.51203   3
  -9   0  -2 -0.3251 0.94455   2
  -9   0  -2 -0.8495 0.87197   6
  -9   0  -2 -0.6620 1.06324   4
  -9   0  -2 -0.8861 1.25838   5
   9   0   2 -0.7196 1.36137   5
   9   0   2 -0.2152 1.26058   2
   9   0   2 0.02753 1.19288   1
   9   0   2 -0.3325 0.71133   6
   9   0   2 -0.9833 1.08279   7
   9   0   2 0.63603 1.35598   4
   9   0   2 0.63613 0.99165   3
 -10   0  -2 66.8737 7.07169   4
 -10   0  -2 73.1001 7.43469   2
 -10   0  -2 67.8176 6.49538   6
 -10   0  -2 59.5523 6.42657   3
 -10   0  -2 58.3430 8.01275   5
  10   0   2 72.5335 8.11007   5
  10   0   2 54.3889 8.07393   7
  10   0   2 65.5385 6.48565   6
  10   0   2 64.4295 7.29006   4
  10   0   2 71.2539 6.65287   3
  10   0   2 68.7433 7.09154   1
 -11   0  -2 0.41720 1.27196   6
 -11   0  -2 -2.0474 1.11964   1
 -11   0  -2 -1.2967 0.89827   3
 -11   0  -2 -1.1892 0.67138   4
 -11   0  -2 -0.5282 1.24362   2
 -11   0  -2 -2.8767 0.96188   5
  11   0   2 1.02506 1.79524   1
  11   0   2 0.41582 1.28857   4
  11   0   2 -0.1024 1.78565   7
  11   0   2 0.88287 1.05073   3
  11   0   2 -2.3862 1.56788   5
 -12   0  -2 101.992 10.1886   2
 -12   0  -2 86.7425 9.99484   7
 -12   0  -2 99.5991 9.85503   1
 -12   0  -2 92.1937 10.2938   5
 -12   0  -2 89.0682 9.76037   4
  12   0   2 99.6014 10.7256   7
  12   0   2 98.2884 10.2823   4
  12   0   2 97.1593 10.9104   5
  12   0   2 104.986 10.2114   1
 -13   0  -2 2.13767 1.50458   1
 -13   0  -2 1.43463 2.18751   7
 -13   0  -2 -0.6844 1.52981   4
 -13   0  -2 1.29751 2.09004   5
  13   0   2 -0.8105 2.04612   7
  13   0   2 1.26866 2.10848   1
  13   0   2 -1.7132 1.83438   4
 -14   0  -2 3.11746 2.62784   1
 -14   0  -2 4.46579 3.20088   5
 -14   0  -2 3.66654 2.27758   4
  14   0   2 4.51891 2.83724   4
  14   0   2 5.63145 2.91190   1
 -14   1   2 6.59931 3.02143   4
 -14   1   2 5.34586 2.62766   1
  13  -1  -2 21.7190 4.30679   1
  13  -1  -2 18.3315 3.98836   4
  13  -1  -2 17.1399 4.30974   7
  13  -1  -2 17.8039 4.30854   5
 -13   1   2 14.6184 3.44447   4
 -13   1   2 18.5682 4.16453   7
 -13   1   2 17.5636 3.71558   3
 -13   1   2 16.3735 3.64670   1
 -13   1   2 9.00624 3.36585   5
  12  -1  -2 72.4226 8.41046   2
  12  -1  -2 43.6537 6.08214   6
  12  -1  -2 65.9969 7.44532   1
  12  -1  -2 52.3436 7.80689   7
  12  -1  -2 51.4317 6.49350   3
  12  -1  -2 54.7996 7.78664   5
  12  -1  -2 53.8679 7.13696   4
 -12   1   2 55.8547 6.86353   4
 -12   1   2 46.2743 7.14955   2
 -12   1   2 42.0332 6.90640   5
 -12   1   2 62.8830 7.11539   1
 -12   1   2 44.3822 7.04728   7
 -12   1   2 52.8569 6.45108   6
 -12   1   2 56.6705 6.03731   3
  11  -1  -2 2.65331 1.75264   1
  11  -1  -2 3.28312 1.91547   4
  11  -1  -2 3.82441 1.77108   3
  11  -1  -2 1.57406 2.02986   2
  11  -1  -2 6.90736 2.01545   6
  11  -1  -2 4.11312 2.38156   5
  11  -1  -2 5.14048 2.40317   7
 -11   1   2 2.68414 1.89568   7
 -11   1   2 3.44805 1.64757   3
 -11   1   2 0.52887 1.45790   1
 -11   1   2 1.69143 1.88732   5
 -11   1   2 4.75384 1.64199   6
 -11   1   2 5.51423 1.84662   4
 -11   1   2 6.54140 2.18861   2
  10  -1  -2 121.336 11.5497   1
  10  -1  -2 125.751 12.3074   5
  10  -1  -2 114.900 11.9380   2
  10  -1  -2 124.341 11.6691   4
  10  -1  -2 126.199 11.3994   3
  10  -1  -2 125.706 11.2671   6
  10  -1  -2 122.552 12.2322   7
 -10   1   2 104.138 11.7285   5
 -10   1   2 123.860 11.4344   4
 -10   1   2 110.723 11.7414   7
 -10   1   2 125.827 11.3332   3
 -10   1   2 136.325 11.5817   1
 -10   1   2 125.179 11.9441   2
 -10   1   2 131.562 11.3289   6
   9  -1  -2 84.5049 7.97403   1
   9  -1  -2 74.7552 8.36692   7
   9  -1  -2 88.5683 7.89553   3
   9  -1  -2 85.3136 8.05591   4
   9  -1  -2 75.2772 8.25732   2
   9  -1  -2 74.7212 7.60740   6
   9  -1  -2 72.5101 8.37550   5
  -9   1   2 84.2962 7.72523   6
  -9   1   2 75.2095 8.22110   5
  -9   1   2 85.1188 7.86269   1
  -9   1   2 73.2589 8.09927   7
  -9   1   2 77.7328 8.26659   2
  -9   1   2 83.5488 7.76336   3
  -9   1   2 79.5127 7.79201   4
   8  -1  -2 3.98876 1.50104   1
   8  -1  -2 1.22190 1.58935   7
   8  -1  -2 2.44221 1.23028   6
   8  -1  -2 4.20670 1.47320   4
   8  -1  -2 2.23419 1.59845   2
   8  -1  -2 0.50961 1.02857   3
   8  -1  -2 2.12146 1.43972   5
  -8   1   2 4.01740 1.44280   1
  -8   1   2 1.38493 1.31654   5
  -8   1   2 2.06536 1.32960   2
  -8   1   2 3.53196 1.57630   7
  -8   1   2 3.87008 1.26165   4
  -8   1   2 2.22238 1.15372   3
  -8   1   2 2.72506 1.24611   6
   7  -1  -2 130.735 10.3753   1
   7  -1  -2 119.515 10.1763   6
   7  -1  -2 123.964 10.8942   7
   7  -1  -2 109.371 10.2480   4
   7  -1  -2 129.858 10.8493   2
   7  -1  -2 119.354 10.2651   3
   7  -1  -2 113.766 10.8212   5
  -7   1   2 112.019 10.5430   7
  -7   1   2 120.454 10.1896   6
  -7   1   2 103.502 10.0625   4
  -7   1   2 101.638 10.4284   2
  -7   1   2 109.036 10.1271   3
  -7   1   2 115.779 10.1691   1
  -7   1   2 94.6718 10.4191   5
   6  -1  -2 131.980 10.8809   1
[truncated: 4,845,470 more chars]
