# Supplementary material for: The effect of the fused-ring substituent on anthracene chalcones: crystal structural and DFT studies of 1-(anthracen-9-yl)-3-(naphthalen-2-yl)prop-2-en-1-one and 1-(anthracen-9-yl)-3-(pyren-1-yl)prop-2-en-1-one
Source: Acta Crystallogr E Crystallogr Commun. 2018 Apr 12;74(Pt 5):650–5. doi: 10.1107/S2056989018005467 (PMC5947480; doi:10.1107/S2056989018005467)
Supplement: Supplementary file 2 [file e-74-00650-Isup2.hkl]

data_I                                                                          
_shelx_title ' mo_fn04_0m in Pbca (100K)'                                       
_shelx_refln_list_code          4                                               
_shelx_F_calc_maximum      272.44                                               
_exptl_crystal_F_000      1504.00                                               
_reflns_d_resolution_high  0.7501                                               
                                                                                
loop_                                                                           
 _space_group_symop_operation_xyz                                               
 'x, y, z'                                                                      
 '-x+1/2, -y, z+1/2'                                                            
 '-x, y+1/2, -z+1/2'                                                            
 'x+1/2, -y+1/2, -z'                                                            
 '-x, -y, -z'                                                                   
 'x-1/2, y, -z-1/2'                                                             
 'x, -y-1/2, z-1/2'                                                             
 '-x-1/2, y-1/2, z'                                                             
                                                                                
_cell_length_a    13.2129                                                       
_cell_length_b    11.1224                                                       
_cell_length_c    25.1604                                                       
_cell_angle_alpha  90.000                                                       
_cell_angle_beta   90.000                                                       
_cell_angle_gamma  90.000                                                       
                                                                                
_shelx_F_squared_multiplier     1.000                                           
                                                                                
loop_                                                                           
 _refln_index_h                                                                 
 _refln_index_k                                                                 
 _refln_index_l                                                                 
 _refln_F_squared_calc                                                          
 _refln_F_squared_meas                                                          
 _refln_F_squared_sigma                                                         
 _refln_observed_status                                                         
   2   0   0       1537.31       1478.18        33.04 o                         
   4   0   0        318.01        302.15        10.32 o                         
   6   0   0          1.40          3.87         1.39 o                         
   8   0   0      28375.89      30604.75       865.98 o                         
  10   0   0         71.06         59.88         4.67 o                         
  12   0   0        612.23        589.24        22.13 o                         
  14   0   0          1.94         -1.48         4.76 o                         
  16   0   0       1077.88       1082.32        52.07 o                         
   2   1   0       3337.25       3189.89        57.33 o                         
   4   1   0       1236.86       1268.29        25.33 o                         
   6   1   0        753.08        777.38        17.35 o                         
   8   1   0       3769.47       3947.95        80.49 o                         
  10   1   0        552.72        565.25        13.48 o                         
  12   1   0         42.98         31.57         3.57 o                         
  14   1   0         24.81         19.36         4.59 o                         
  16   1   0         48.34         65.94         7.48 o                         
   0   2   0      74221.39      59325.01      1489.91 o                         
   2   2   0       4230.26       4020.04        72.24 o                         
   4   2   0         64.54         64.70         2.59 o                         
   6   2   0        165.73        161.15         4.60 o                         
   8   2   0       4073.07       4403.11        89.59 o                         
  10   2   0         33.92         35.85         2.67 o                         
  12   2   0        128.54        130.15         6.73 o                         
  14   2   0         56.31         62.23         5.95 o                         
  16   2   0         87.52         60.08         7.68 o                         
   2   3   0       6375.46       6506.62       116.78 o                         
   4   3   0       2692.81       2502.87        52.85 o                         
   6   3   0        119.14         96.13         4.10 o                         
   8   3   0        522.04        501.95        12.22 o                         
  10   3   0       1274.28       1237.07        31.67 o                         
  12   3   0        763.86        776.69        21.62 o                         
  14   3   0        498.82        489.38        16.92 o                         
  16   3   0          6.02          1.87         5.50 o                         
   0   4   0         94.87         85.96         4.35 o                         
   2   4   0       2446.76       2487.89        44.43 o                         
   4   4   0      11395.44      12031.85       249.78 o                         
   6   4   0       2804.38       2958.54        63.04 o                         
   8   4   0        122.09         99.46         4.23 o                         
  10   4   0         48.50         41.89         3.89 o                         
  12   4   0          8.90          2.54         2.79 o                         
  14   4   0        130.07        108.53         7.39 o                         
  16   4   0         19.45         25.70         6.18 o                         
   2   5   0        460.00        517.99        10.37 o                         
   4   5   0         35.48         22.62         1.58 o                         
   6   5   0       1087.51       1012.52        23.14 o                         
   8   5   0       1220.99       1170.63        28.76 o                         
  10   5   0       1023.49       1028.95        27.37 o                         
  12   5   0          1.83         -0.09         3.77 o                         
  14   5   0        733.22        747.07        24.40 o                         
  16   5   0        182.44        182.57        12.56 o                         
   0   6   0          1.24          6.83         1.89 o                         
   2   6   0         51.63         32.97         2.05 o                         
   4   6   0        233.50        210.14         5.99 o                         
   6   6   0       7766.88       8050.47       168.35 o                         
   8   6   0        197.84        210.94         9.72 o                         
  10   6   0       1032.06       1050.80        29.62 o                         
  12   6   0        211.13        209.05        10.33 o                         
  14   6   0         33.28         37.01         5.65 o                         
  16   6   0        132.78        110.25        14.46 o                         
   2   7   0         64.48         47.52         2.62 o                         
   4   7   0        359.08        345.38         8.77 o                         
   6   7   0       6665.89       6873.16       144.41 o                         
   8   7   0          9.06          8.35         2.74 o                         
  10   7   0       1186.35       1239.11        32.94 o                         
  12   7   0        129.24        117.15         8.37 o                         
  14   7   0        162.54        232.32        12.67 o                         
   0   8   0       1978.58       2046.12        50.12 o                         
   2   8   0        619.21        684.42        13.86 o                         
   4   8   0         38.19         31.17         2.67 o                         
   6   8   0       3935.84       3784.57        84.22 o                         
   8   8   0        257.68        275.77        10.97 o                         
  10   8   0         19.15         18.84         3.96 o                         
  12   8   0         15.06          3.05         4.35 o                         
  14   8   0         39.23         52.36         7.52 o                         
   2   9   0          5.51          3.63         1.94 o                         
   4   9   0        206.34        183.75         6.93 o                         
   6   9   0         68.72         37.24         4.02 o                         
   8   9   0        331.76        345.71        14.10 o                         
  10   9   0         28.43         23.40         4.73 o                         
  12   9   0          0.70         -4.71         4.71 o                         
   0  10   0       1550.65       1560.31        36.40 o                         
   2  10   0       2370.45       2496.41        43.17 o                         
   4  10   0         62.00         63.85         4.33 o                         
   6  10   0       1107.50        965.77        26.90 o                         
   8  10   0        262.44        243.23        12.90 o                         
  10  10   0          8.57          8.37         4.58 o                         
  12  10   0        275.69        350.29        19.15 o                         
   2  11   0       1587.61       1642.32        31.86 o                         
   4  11   0        277.77        237.42        10.44 o                         
   6  11   0          0.15          1.25         3.99 o                         
   8  11   0        164.26        160.84        10.58 o                         
  10  11   0          0.88         -0.16         4.52 o                         
   0  12   0          2.28         -2.45         3.28 o                         
   2  12   0        133.53        141.64         6.62 o                         
   4  12   0         65.12         82.14         6.66 o                         
   6  12   0         49.60         40.68         5.85 o                         
   8  12   0        218.50        199.94        13.47 o                         
  10  12   0        391.67        533.67        43.66 o                         
   2  13   0         37.09         16.88         4.86 o                         
   4  13   0         10.08          3.87         4.20 o                         
   6  13   0        144.28        134.90        10.07 o                         
   8  13   0         37.34         70.72         9.94 o                         
   0  14   0          0.10         22.15         7.76 o                         
   2  14   0        278.88        302.95        16.55 o                         
   4  14   0         43.45         38.73         7.16 o                         
   1   1   1       8110.96       7514.19        83.21 o                         
   2   1   1       5275.52       5314.89        69.07 o                         
   3   1   1       2770.78       2704.72        35.89 o                         
   4   1   1        963.73        940.13        13.44 o                         
   5   1   1        204.83        192.89         3.53 o                         
   6   1   1          2.30          1.00         0.62 o                         
   7   1   1       3785.22       4036.87        59.97 o                         
   8   1   1       1426.11       1529.76        23.14 o                         
   9   1   1          3.08          2.32         0.94 o                         
  10   1   1        131.61        130.08         3.54 o                         
  11   1   1         82.66         71.72         2.80 o                         
  12   1   1         93.77         92.59         3.93 o                         
  13   1   1          2.55          0.53         1.99 o                         
  14   1   1        369.22        361.80        11.67 o                         
  15   1   1        892.24        899.70        22.00 o                         
  16   1   1         77.05         70.51         5.29 o                         
  17   1   1          6.35          4.90         3.49 o                         
   0   2   1        267.60        277.92         5.42 o                         
   1   2   1       3606.80       3291.25        39.42 o                         
   2   2   1        957.40        903.04        11.97 o                         
   3   2   1        285.08        255.75         3.96 o                         
   4   2   1        186.06        172.69         3.00 o                         
   5   2   1        184.95        178.35         3.17 o                         
   6   2   1       2006.31       2059.99        31.04 o                         
   7   2   1        247.58        252.05         4.86 o                         
   8   2   1        827.88        768.76        12.28 o                         
   9   2   1        155.69        160.11         3.93 o                         
  10   2   1          6.55          1.50         1.09 o                         
  11   2   1         16.89          6.66         1.79 o                         
  12   2   1        292.66        293.55         7.72 o                         
  13   2   1        440.52        416.19        10.05 o                         
  14   2   1         96.63         78.45         4.43 o                         
  15   2   1          3.51          3.50         3.02 o                         
  16   2   1        131.48        149.69         7.81 o                         
  17   2   1          2.11         -3.12         3.84 o                         
   1   3   1       1840.70       1706.90        22.40 o                         
   2   3   1       2798.90       2703.94        35.60 o                         
   3   3   1        388.18        314.41         4.83 o                         
   4   3   1        464.22        471.42         7.52 o                         
   5   3   1        538.86        555.95         8.60 o                         
   6   3   1        286.04        278.99         4.82 o                         
   7   3   1         79.45         61.58         1.74 o                         
   8   3   1         67.32         58.07         1.99 o                         
   9   3   1         97.36        115.67         3.52 o                         
  10   3   1         32.38         17.69         1.98 o                         
  11   3   1         21.36         21.74         2.29 o                         
  12   3   1       1174.81       1173.91        21.75 o                         
  13   3   1         25.63         31.16         2.82 o                         
  14   3   1        167.67        157.66         6.29 o                         
  15   3   1          1.01         -2.43         2.43 o                         
  16   3   1          8.53          8.94         3.93 o                         
  17   3   1         12.24         18.08         4.91 o                         
   0   4   1        596.96        652.46        13.11 o                         
   1   4   1        117.01        126.98         2.55 o                         
   2   4   1        373.27        422.05         6.38 o                         
   3   4   1        578.08        587.23         8.67 o                         
   4   4   1       1363.23       1342.54        20.02 o                         
   5   4   1        843.69        857.87        13.71 o                         
   6   4   1          0.61         -0.41         0.68 o                         
   7   4   1         10.78          7.58         0.98 o                         
   8   4   1         59.79         56.67         2.25 o                         
   9   4   1         76.20         74.75         3.17 o                         
  10   4   1        596.65        566.67        11.57 o                         
  11   4   1       1350.39       1392.41        25.30 o                         
  12   4   1        132.83        125.31         4.94 o                         
  13   4   1          4.49          6.45         2.24 o                         
  14   4   1         13.17         13.43         2.84 o                         
  15   4   1        165.35        181.98         7.92 o                         
  16   4   1          2.57          5.49         3.89 o                         
   1   5   1        530.94        506.13         7.21 o                         
   2   5   1        559.37        639.49         9.30 o                         
   3   5   1       1057.90       1096.59        15.68 o                         
   4   5   1       1048.57       1148.39        16.64 o                         
   5   5   1        424.71        436.54         7.83 o                         
   6   5   1        580.22        638.72        10.96 o                         
   7   5   1       1223.09       1182.32        18.88 o                         
   8   5   1        284.42        260.88         6.94 o                         
   9   5   1         69.52         62.67         3.09 o                         
  10   5   1       1469.48       1431.70        26.94 o                         
  11   5   1          0.49         -0.70         1.91 o                         
  12   5   1       2013.76       2148.09        38.82 o                         
  13   5   1         70.02         71.66         4.44 o                         
  14   5   1        326.70        330.92        11.91 o                         
  15   5   1        318.00        330.83        11.60 o                         
  16   5   1         49.81         50.27         5.38 o                         
   0   6   1        933.73       1001.30        18.64 o                         
   1   6   1       4069.69       4278.03        53.12 o                         
   2   6   1          9.61          3.00         0.84 o                         
   3   6   1        422.14        421.23         6.63 o                         
   4   6   1         13.01         14.05         1.20 o                         
   5   6   1         90.54         77.84         2.13 o                         
   6   6   1        605.67        718.86        12.19 o                         
   7   6   1        471.63        390.72         7.97 o                         
   8   6   1          3.70         -0.52         1.57 o                         
   9   6   1        473.83        492.03        10.66 o                         
  10   6   1        451.23        449.98        10.41 o                         
  11   6   1        130.30        123.70         6.34 o                         
  12   6   1       1772.33       1934.69        37.24 o                         
  13   6   1        110.53        118.09         5.87 o                         
  14   6   1         65.77         66.18         4.81 o                         
  15   6   1         13.04          7.27         3.36 o                         
  16   6   1          2.88          9.76         5.71 o                         
   1   7   1       3778.81       3999.48        47.80 o                         
   2   7   1         95.63         91.83         2.59 o                         
   3   7   1        378.85        328.57         5.63 o                         
   4   7   1        118.71        144.24         3.70 o                         
   5   7   1         16.09         13.36         1.49 o                         
   6   7   1        166.01        185.19         4.86 o                         
   7   7   1       2115.65       2090.01        35.16 o                         
   8   7   1        230.40        217.13         6.27 o                         
   9   7   1        567.94        610.37        13.54 o                         
  10   7   1          0.03         -0.55         1.95 o                         
  11   7   1         40.94         31.48         3.34 o                         
  12   7   1          4.00          4.01         2.74 o                         
  13   7   1         13.42         18.95         3.46 o                         
  14   7   1        484.26        488.70        13.83 o                         
  15   7   1         67.00         87.33         5.75 o                         
   0   8   1        317.58        255.75         6.90 o                         
   1   8   1       4002.33       4208.70        49.94 o                         
   2   8   1          3.97          1.59         1.06 o                         
   3   8   1          1.41         -1.01         1.05 o                         
   4   8   1          0.50         -0.81         1.18 o                         
   5   8   1         30.72         33.88         2.16 o                         
   6   8   1        160.84        145.72         5.47 o                         
   7   8   1       3114.04       2974.30        51.37 o                         
   8   8   1          5.24          6.43         2.10 o                         
   9   8   1        444.32        470.55        11.59 o                         
  10   8   1        130.48        123.17         5.58 o                         
  11   8   1          1.11          1.52         2.28 o                         
  12   8   1        129.87        142.38         6.68 o                         
  13   8   1         46.83         42.04         4.48 o                         
  14   8   1        331.48        358.04        12.22 o                         
   1   9   1         37.05         45.00         1.96 o                         
   2   9   1       1393.34       1439.30        18.71 o                         
   3   9   1         59.38         71.01         2.65 o                         
   4   9   1       1702.38       1659.51        25.25 o                         
   5   9   1        217.65        193.90         5.51 o                         
   6   9   1         80.34         81.43         4.00 o                         
   7   9   1        340.66        343.71         9.08 o                         
   8   9   1          7.76          3.24         2.10 o                         
   9   9   1        295.55        307.44         9.49 o                         
  10   9   1          6.85          2.37         2.71 o                         
  11   9   1          2.69          0.78         2.86 o                         
  12   9   1         92.66        119.75         6.63 o                         
  13   9   1         25.76         20.76         4.37 o                         
   0  10   1        479.17        464.70         9.76 o                         
   1  10   1         19.72         13.65         1.58 o                         
   2  10   1       1977.92       2111.94        26.19 o                         
   3  10   1         57.90         52.11         2.59 o                         
   4  10   1        728.74        797.82        14.03 o                         
   5  10   1         85.69         98.32         4.55 o                         
   6  10   1         21.62         10.51         2.52 o                         
   7  10   1         18.70         10.16         2.61 o                         
   8  10   1         38.08         25.14         3.45 o                         
   9  10   1        167.25        165.66         7.18 o                         
  10  10   1        449.00        496.29        15.04 o                         
  11  10   1          2.14          0.52         3.14 o                         
  12  10   1         10.10          8.77         3.78 o                         
   1  11   1         79.87         68.33         2.77 o                         
   2  11   1        524.72        539.15         9.01 o                         
   3  11   1        326.72        358.45         7.72 o                         
   4  11   1       1707.73       1761.07        29.72 o                         
   5  11   1        316.24        265.25         8.61 o                         
   6  11   1         18.86         10.31         2.97 o                         
   7  11   1         92.37         83.78         5.31 o                         
   8  11   1          1.06          0.23         3.05 o                         
   9  11   1        225.74        219.28         9.17 o                         
  10  11   1        168.91        156.57         8.07 o                         
  11  11   1         80.67         80.37         6.40 o                         
   0  12   1         24.09         22.61         3.18 o                         
   1  12   1          5.95          1.93         1.84 o                         
   2  12   1         27.06         19.48         2.37 o                         
   3  12   1         18.89         18.47         2.56 o                         
   4  12   1        313.72        293.15         9.19 o                         
   5  12   1         17.64          9.88         2.95 o                         
   6  12   1         69.28         67.48         4.90 o                         
   7  12   1         11.10          2.62         3.15 o                         
   8  12   1         67.16         71.30         5.61 o                         
   9  12   1          7.43          1.82         3.36 o                         
  10  12   1         90.57         89.70         9.73 o                         
   1  13   1          1.06         -0.23         2.43 o                         
   2  13   1         12.81         14.70         2.91 o                         
   3  13   1          0.82         -0.30         2.70 o                         
   4  13   1         41.46         35.99         3.86 o                         
   5  13   1        549.92        602.96        15.72 o                         
   6  13   1          0.55          2.03         3.27 o                         
   7  13   1          0.58          2.67         3.54 o                         
   8  13   1        197.71        220.97        11.70 o                         
   0  14   1        305.61        409.93        19.10 o                         
   1  14   1         50.49         42.26         4.59 o                         
   2  14   1          0.15         -1.37         3.72 o                         
   3  14   1        360.13        403.74        13.90 o                         
   4  14   1         15.94         21.38         4.54 o                         
   5  14   1        715.47        880.40        22.66 o                         
   0   0   2       4098.54       3652.68        91.90 o                         
   1   0   2       1104.77       1145.23        17.13 o                         
   2   0   2      16224.27      15870.74       258.76 o                         
   3   0   2        539.18        484.02        10.27 o                         
   4   0   2       3489.00       3438.13        69.37 o                         
   5   0   2        239.55        230.41         5.82 o                         
   6   0   2       8140.69       8667.92       179.88 o                         
   7   0   2       8159.25       8341.69       173.38 o                         
   8   0   2       2667.82       2933.18        62.16 o                         
   9   0   2        917.25        901.58        20.57 o                         
  10   0   2          3.17          1.00         1.41 o                         
  11   0   2          2.42         -1.62         1.62 o                         
  12   0   2        426.79        419.78        12.06 o                         
  13   0   2        351.49        363.60        16.02 o                         
  14   0   2        218.20        202.53        11.63 o                         
  15   0   2       1202.56       1298.21        42.17 o                         
  16   0   2       1297.75       1363.53        44.60 o                         
  17   0   2         13.54         21.21         7.59 o                         
   1   1   2        252.13        203.35         2.72 o                         
   2   1   2       1753.31       1737.28        24.14 o                         
   3   1   2       8014.56       8156.73       110.42 o                         
   4   1   2       1530.22       1531.93        22.23 o                         
   5   1   2        502.74        464.49         7.41 o                         
   6   1   2          0.15          0.50         0.57 o                         
   7   1   2        934.02        930.74        14.66 o                         
   8   1   2          0.49          1.58         0.86 o                         
   9   1   2        249.22        259.48         5.32 o                         
  10   1   2        268.78        273.06         5.68 o                         
  11   1   2          0.11         -1.12         1.12 o                         
  12   1   2          2.26         -1.70         1.70 o                         
  13   1   2        127.38        117.04         5.11 o                         
  14   1   2         68.94         60.88         4.51 o                         
  15   1   2         15.55         12.11         3.17 o                         
  16   1   2          8.01          7.21         3.32 o                         
  17   1   2         36.92         37.96         4.83 o                         
   0   2   2       2648.41       2528.69        42.54 o                         
   1   2   2          3.05          2.24         0.32 o                         
   2   2   2      16806.74      16336.87       209.11 o                         
   3   2   2       6652.49       6746.65        92.82 o                         
   4   2   2        156.07        158.63         2.87 o                         
   5   2   2       3302.38       3436.44        47.82 o                         
   6   2   2        616.84        697.59        10.60 o                         
   7   2   2         66.13         45.03         1.67 o                         
   8   2   2         14.46          6.52         1.00 o                         
   9   2   2         51.87         62.47         2.34 o                         
  10   2   2        175.61        168.18         4.55 o                         
  11   2   2          5.77          0.98         1.58 o                         
  12   2   2         12.79          5.45         1.86 o                         
  13   2   2        129.74        104.97         4.64 o                         
  14   2   2        106.14         90.39         4.76 o                         
  15   2   2         72.64         67.44         5.16 o                         
  16   2   2         59.05         58.87         6.31 o                         
  17   2   2         34.03         27.73         4.62 o                         
   1   3   2       4024.73       4044.64        52.93 o                         
   2   3   2      10551.95      10268.21       137.01 o                         
   3   3   2       3533.40       3456.33        46.69 o                         
   4   3   2        344.14        336.37         5.39 o                         
   5   3   2        207.92        240.51         4.41 o                         
   6   3   2        649.56        677.61        10.98 o                         
   7   3   2          8.92         10.16         0.72 o                         
   8   3   2        246.21        234.17         4.70 o                         
   9   3   2        426.95        451.66         8.63 o                         
  10   3   2         52.46         35.98         2.42 o                         
  11   3   2         19.90         13.37         2.04 o                         
  12   3   2          0.37         -0.74         1.86 o                         
  13   3   2         45.75         32.48         2.87 o                         
  14   3   2         13.65         15.80         2.79 o                         
  15   3   2         10.61         -0.07         2.82 o                         
  16   3   2         20.29          9.90         4.45 o                         
  17   3   2         58.81         44.86         6.64 o                         
   0   4   2        777.48        719.51        14.36 o                         
   1   4   2       2111.53       2095.30        27.24 o                         
   2   4   2        323.82        289.05         4.75 o                         
   3   4   2       2409.19       2603.31        37.13 o                         
   4   4   2        823.19        962.49        13.90 o                         
   5   4   2          0.03          3.37         0.73 o                         
   6   4   2        111.86        117.81         3.25 o                         
   7   4   2         17.24         14.82         1.19 o                         
   8   4   2        267.78        252.07         6.27 o                         
   9   4   2        291.77        284.30         6.52 o                         
  10   4   2       2538.98       2584.70        43.49 o                         
  11   4   2       2599.86       2639.94        45.64 o                         
  12   4   2        459.07        454.90        10.77 o                         
  13   4   2         82.10         70.14         4.10 o                         
  14   4   2        167.77        151.66         6.47 o                         
  15   4   2        227.07        233.02         9.27 o                         
  16   4   2          0.15         -3.56         3.56 o                         
   1   5   2       2674.77       2727.89        34.51 o                         
   2   5   2       2914.89       3112.27        42.45 o                         
   3   5   2         59.39         64.48         1.95 o                         
   4   5   2       1083.64       1083.55        15.78 o                         
   5   5   2         59.08         79.68         2.26 o                         
   6   5   2          6.73         17.42         1.28 o                         
   7   5   2       1284.40       1355.79        22.23 o                         
   8   5   2        918.24        874.68        15.65 o                         
   9   5   2          1.27          0.91         1.56 o                         
  10   5   2        316.31        294.23         7.42 o                         
  11   5   2          0.07         -1.30         1.83 o                         
  12   5   2          0.05          1.60         2.09 o                         
  13   5   2         29.86         25.39         3.15 o                         
  14   5   2          0.02         -0.71         2.42 o                         
  15   5   2        540.20        597.79        16.34 o                         
  16   5   2         27.90         33.02         4.54 o                         
   0   6   2         51.28         50.81         2.54 o                         
   1   6   2        900.71        931.82        12.68 o                         
   2   6   2       2461.72       2668.97        35.34 o                         
   3   6   2       1144.18       1121.59        16.22 o                         
   4   6   2        583.76        634.63        10.03 o                         
   5   6   2       1208.15       1338.51        20.39 o                         
   6   6   2       1395.80       1328.71        21.51 o                         
   7   6   2         26.58         35.57         2.14 o                         
   8   6   2        172.46        174.67         5.18 o                         
   9   6   2       2619.33       2611.69        45.31 o                         
  10   6   2          8.19          4.72         2.03 o                         
  11   6   2        464.13        470.94        12.91 o                         
  12   6   2        338.61        340.93        10.22 o                         
  13   6   2        701.81        754.46        17.34 o                         
  14   6   2       1087.94       1272.83        26.94 o                         
  15   6   2          0.53          2.02         3.31 o                         
  16   6   2         24.61         32.30         6.93 o                         
   1   7   2        932.91        850.44        11.20 o                         
   2   7   2        519.65        558.08         8.47 o                         
   3   7   2        290.19        250.79         4.89 o                         
   4   7   2         30.38         22.88         1.50 o                         
   5   7   2         34.43         30.93         2.03 o                         
   6   7   2       1656.67       1500.12        24.29 o                         
   7   7   2        557.43        531.80        10.79 o                         
   8   7   2         57.23         49.19         2.99 o                         
   9   7   2        348.65        348.94         8.90 o                         
  10   7   2         15.40          9.44         2.37 o                         
  11   7   2         31.36         23.69         3.00 o                         
  12   7   2         62.45         61.91         4.69 o                         
  13   7   2        511.06        537.26        14.23 o                         
  14   7   2        240.44        294.38        10.30 o                         
  15   7   2        240.97        272.37        10.69 o                         
   0   8   2        393.68        308.81         7.57 o                         
   1   8   2         14.64         16.39         1.37 o                         
   2   8   2        151.29        147.55         3.58 o                         
   3   8   2        221.71        204.72         4.45 o                         
   4   8   2         37.04         31.97         1.88 o                         
   5   8   2         42.20         43.79         2.40 o                         
   6   8   2        345.87        376.44         8.47 o                         
   7   8   2        598.57        631.31        12.89 o                         
   8   8   2        157.98        139.56         5.69 o                         
   9   8   2        101.85        103.02         4.93 o                         
  10   8   2          0.32          0.37         2.31 o                         
  11   8   2         16.14          4.26         2.60 o                         
  12   8   2         10.22          6.38         2.98 o                         
  13   8   2         25.27         24.48         3.76 o                         
  14   8   2        398.86        488.33        14.84 o                         
   1   9   2        600.06        580.05         8.36 o                         
   2   9   2        474.96        461.89         7.15 o                         
   3   9   2        784.61        789.87        11.53 o                         
   4   9   2       1362.87       1403.36        21.40 o                         
   5   9   2        491.58        450.21         9.31 o                         
   6   9   2       1210.73       1092.13        20.82 o                         
   7   9   2        523.76        512.08        12.13 o                         
   8   9   2         62.26         55.86         3.80 o                         
   9   9   2         17.60         11.23         2.83 o                         
  10   9   2         21.81         20.74         3.32 o                         
  11   9   2        203.94        212.31         8.41 o                         
  12   9   2        158.21        216.66         9.26 o                         
  13   9   2          2.52          6.54         3.62 o                         
   0  10   2        512.58        485.56        10.40 o                         
   1  10   2        948.13        924.90        12.43 o                         
   2  10   2        334.94        344.47         6.53 o                         
   3  10   2        147.17        162.73         4.50 o                         
   4  10   2       1277.83       1245.82        20.49 o                         
   5  10   2        875.75        869.13        16.63 o                         
   6  10   2          2.67          7.74         2.55 o                         
   7  10   2         18.94          8.85         2.67 o                         
   8  10   2         26.37         21.61         3.24 o                         
   9  10   2          0.17         -2.68         2.68 o                         
  10  10   2          0.38         -2.88         2.89 o                         
  11  10   2         98.78        106.76         6.45 o                         
  12  10   2         82.86         67.77         6.01 o                         
   1  11   2         33.14         26.90         1.98 o                         
   2  11   2         17.86         16.96         2.04 o                         
   3  11   2        173.03        176.48         5.32 o                         
   4  11   2         20.24         34.53         3.17 o                         
   5  11   2          4.99          2.67         2.48 o                         
   6  11   2         23.14         22.42         3.70 o                         
   7  11   2         38.53         35.66         3.88 o                         
   8  11   2        384.34        398.39        12.49 o                         
   9  11   2        155.89        144.88         7.38 o                         
  10  11   2          0.91         -1.78         3.50 o                         
  11  11   2         57.60         73.69         5.98 o                         
   0  12   2        704.40        706.11        15.54 o                         
   1  12   2        396.21        397.49         8.47 o                         
   2  12   2         69.73         54.35         3.27 o                         
   3  12   2         42.95         45.77         3.23 o                         
   4  12   2         37.96         31.18         3.26 o                         
   5  12   2          1.74          1.84         2.45 o                         
   6  12   2         60.17         54.62         4.73 o                         
   7  12   2         93.76         88.89         5.68 o                         
   8  12   2        254.07        274.31        10.44 o                         
   9  12   2         37.19         29.83         4.61 o                         
  10  12   2         15.70         12.73         6.14 o                         
   1  13   2         86.29        114.50         4.95 o                         
   2  13   2          3.82          3.43         2.53 o                         
   3  13   2        124.56        102.30         5.48 o                         
   4  13   2          0.16          0.88         2.99 o                         
   5  13   2        102.73         92.92         5.63 o                         
   6  13   2         43.18         41.94         4.74 o                         
   7  13   2         15.87         13.93         4.02 o                         
   8  13   2        420.17        556.03        20.59 o                         
   0  14   2         49.17         41.47         6.23 o                         
   1  14   2         42.01         52.98         5.11 o                         
   2  14   2          2.81         -0.64         3.89 o                         
   3  14   2          2.54          6.56         4.05 o                         
   4  14   2          1.25          0.96         3.85 o                         
   5  14   2        132.09        152.70         8.22 o                         
   1   1   3      25294.96      23857.20       296.70 o                         
   2   1   3        695.37        670.36         9.11 o                         
   3   1   3        499.66        497.23         6.94 o                         
   4   1   3        385.47        370.70         5.85 o                         
   5   1   3        167.95        165.48         3.21 o                         
   6   1   3         12.36          5.91         0.79 o                         
   7   1   3        687.03        717.29        11.55 o                         
   8   1   3       1605.62       1673.34        26.06 o                         
   9   1   3         69.54         62.38         2.34 o                         
  10   1   3         29.40         29.90         1.90 o                         
  11   1   3         20.80         14.69         1.70 o                         
  12   1   3        106.66        100.91         4.18 o                         
  13   1   3        505.02        461.59        11.03 o                         
  14   1   3        140.63        114.02         5.99 o                         
  15   1   3         19.39         13.39         3.27 o                         
  16   1   3        239.28        237.62        10.08 o                         
  17   1   3         15.02         12.51         3.93 o                         
   0   2   3       6307.46       5782.92        96.49 o                         
   1   2   3       8621.20       8363.64       103.23 o                         
   2   2   3      73096.46      65377.73       857.54 o                         
   3   2   3      13567.66      13618.86       195.65 o                         
   4   2   3       1236.99       1136.06        17.38 o                         
   5   2   3       2567.72       2830.60        42.92 o                         
   6   2   3        703.41        759.25        11.69 o                         
   7   2   3          0.09         -0.23         0.64 o                         
   8   2   3          2.05          1.72         0.84 o                         
   9   2   3        336.50        347.14         6.69 o                         
  10   2   3       1681.15       1752.02        29.29 o                         
  11   2   3        233.14        225.52         6.37 o                         
  12   2   3         29.72         22.10         2.42 o                         
  13   2   3          1.31         -1.87         1.87 o                         
  14   2   3        226.13        203.70         7.46 o                         
  15   2   3         29.03         19.54         3.71 o                         
  16   2   3        109.26        101.02         6.66 o                         
  17   2   3         37.91         40.65         5.44 o                         
   1   3   3       7624.38       7406.42        93.92 o                         
   2   3   3       7229.42       7330.25        98.04 o                         
   3   3   3       2672.83       2602.94        35.35 o                         
   4   3   3        985.26        948.00        14.26 o                         
   5   3   3        230.05        238.24         4.51 o                         
   6   3   3        742.92        895.72        14.48 o                         
   7   3   3        105.90         91.04         2.64 o                         
   8   3   3         17.92         14.10         1.33 o                         
   9   3   3        142.89        117.84         3.68 o                         
  10   3   3         97.17         89.73         3.51 o                         
  11   3   3        418.94        425.88         9.55 o                         
  12   3   3        795.89        831.76        16.22 o                         
  13   3   3        753.52        729.06        15.48 o                         
  14   3   3        313.88        302.49         9.32 o                         
  15   3   3         13.75         13.14         3.38 o                         
  16   3   3          0.76          4.36         3.69 o                         
  17   3   3         41.17         39.48         6.20 o                         
   0   4   3       1306.52       1361.41        26.15 o                         
   1   4   3       1410.05       1398.15        18.68 o                         
   2   4   3         34.90         23.28         1.04 o                         
   3   4   3       2325.73       2503.87        35.20 o                         
   4   4   3        965.48       1033.20        14.88 o                         
   5   4   3        942.60       1010.80        15.20 o                         
   6   4   3       1274.28       1371.94        20.97 o                         
   7   4   3        321.36        327.90         6.48 o                         
   8   4   3        504.39        462.43         9.01 o                         
   9   4   3        140.42        121.04         4.10 o                         
  10   4   3        117.18        105.56         4.12 o                         
  11   4   3       2066.16       2128.45        37.28 o                         
  12   4   3        467.46        493.56        11.37 o                         
  13   4   3          8.14         10.74         2.52 o                         
  14   4   3        231.52        270.33         8.86 o                         
  15   4   3        223.41        235.02         9.16 o                         
  16   4   3          6.08          1.54         3.56 o                         
   1   5   3       2557.09       2874.71        36.81 o                         
   2   5   3         91.38         72.97         2.11 o                         
   3   5   3       3932.69       4154.07        58.00 o                         
   4   5   3        612.55        639.36         9.71 o                         
   5   5   3        440.40        490.14         8.01 o                         
   6   5   3         54.12         58.67         1.91 o                         
   7   5   3        547.06        610.33        11.37 o                         
   8   5   3        241.72        239.40         5.91 o                         
   9   5   3       2105.79       2113.48        36.78 o                         
  10   5   3        257.26        259.07         7.20 o                         
  11   5   3         55.94         60.88         3.58 o                         
  12   5   3        812.75        823.82        17.24 o                         
  13   5   3         16.09         18.85         2.87 o                         
  14   5   3        300.87        289.96         9.42 o                         
  15   5   3        392.42        392.34        11.91 o                         
  16   5   3         96.26        118.73         7.19 o                         
   0   6   3       2210.62       2414.87        43.70 o                         
   1   6   3        214.11        254.47         4.40 o                         
   2   6   3       1261.46       1369.94        19.02 o                         
   3   6   3        503.91        515.17         8.28 o                         
   4   6   3        239.36        264.77         5.03 o                         
   5   6   3         57.20         71.48         2.18 o                         
   6   6   3        796.63        890.21        14.69 o                         
   7   6   3          4.32          1.46         1.25 o                         
   8   6   3        770.63        706.98        13.89 o                         
   9   6   3        202.71        188.02         6.39 o                         
  10   6   3        314.16        315.40         8.52 o                         
  11   6   3         83.81         62.33         3.79 o                         
  12   6   3        256.28        259.85         8.59 o                         
  13   6   3        291.11        291.24         9.92 o                         
  14   6   3        421.47        469.30        12.85 o                         
  15   6   3        472.37        507.87        14.73 o                         
  16   6   3         15.99          9.69        12.50 o                         
   1   7   3        185.94        220.02         4.32 o                         
   2   7   3          0.90          0.41         0.88 o                         
   3   7   3          1.24          2.06         1.03 o                         
   4   7   3        136.64        126.00         3.41 o                         
   5   7   3         26.11         15.64         1.40 o                         
   6   7   3          0.57          0.41         1.34 o                         
   7   7   3       1874.18       1911.71        32.33 o                         
   8   7   3        602.71        568.12        12.11 o                         
   9   7   3        348.00        338.21         8.96 o                         
  10   7   3          0.82         -2.00         2.00 o                         
  11   7   3          2.52         -1.06         2.17 o                         
  12   7   3         48.69         48.16         3.72 o                         
  13   7   3          8.74          4.64         2.79 o                         
  14   7   3          0.01         -1.36         3.20 o                         
  15   7   3        114.84        113.36         6.96 o                         
   0   8   3       1076.36        982.61        19.01 o                         
   1   8   3         93.87        106.86         2.87 o                         
   2   8   3        763.90        706.27        10.54 o                         
   3   8   3        619.95        610.72         9.47 o                         
   4   8   3        590.48        577.19         9.91 o                         
   5   8   3       1197.59       1152.22        18.99 o                         
   6   8   3        260.23        221.56         5.90 o                         
   7   8   3          1.74         -1.02         1.76 o                         
   8   8   3         68.84         48.71         3.33 o                         
   9   8   3         47.90         47.86         3.58 o                         
  10   8   3         36.21         29.30         3.23 o                         
  11   8   3         11.99          2.85         2.40 o                         
  12   8   3        170.22        181.30         7.78 o                         
  13   8   3         16.16         22.80         4.05 o                         
  14   8   3        103.08        112.26         6.61 o                         
   1   9   3        582.00        597.76         8.66 o                         
   2   9   3        575.00        545.77         8.53 o                         
   3   9   3          1.83         -0.27         1.33 o                         
   4   9   3       2453.41       2515.02        37.75 o                         
   5   9   3          4.78         11.64         2.03 o                         
   6   9   3         33.56         29.58         2.69 o                         
   7   9   3        468.55        450.33        11.28 o                         
   8   9   3        397.30        364.44        10.70 o                         
   9   9   3        111.56        112.57         5.57 o                         
  10   9   3         54.75         38.88         3.98 o                         
  11   9   3        173.84        211.20         8.59 o                         
  12   9   3          5.98         16.81         3.53 o                         
  13   9   3        236.50        284.91        10.85 o                         
   0  10   3         38.19         34.28         2.79 o                         
   1  10   3        256.69        240.42         5.19 o                         
   2  10   3         13.07         13.25         1.78 o                         
   3  10   3       1495.29       1560.75        22.38 o                         
   4  10   3        372.13        337.99         8.24 o                         
   5  10   3       1443.11       1378.83        25.20 o                         
   6  10   3        316.84        288.76         8.77 o                         
   7  10   3        146.37        135.64         5.99 o                         
   8  10   3        140.39        135.49         6.21 o                         
   9  10   3         38.43         41.16         4.29 o                         
  10  10   3          3.45          5.71         3.15 o                         
  11  10   3        410.01        416.60        13.26 o                         
  12  10   3        276.19        349.10        12.26 o                         
   1  11   3         30.08         24.86         2.14 o                         
   2  11   3         65.62         66.08         3.12 o                         
   3  11   3         95.15        112.78         4.25 o                         
   4  11   3        125.72        112.79         4.87 o                         
   5  11   3          8.29         16.15         2.89 o                         
   6  11   3         81.58         59.88         4.25 o                         
   7  11   3          0.45         -2.10         2.40 o                         
   8  11   3        621.18        641.09        16.80 o                         
   9  11   3         62.70         61.71         5.08 o                         
  10  11   3         18.02          4.63         3.68 o                         
  11  11   3         14.83         19.59         4.50 o                         
   0  12   3        617.85        601.78        14.50 o                         
   1  12   3        103.20        111.79         4.16 o                         
   2  12   3        152.42        129.15         4.81 o                         
   3  12   3        173.94        155.37         5.66 o                         
   4  12   3        101.17        116.11         5.39 o                         
   5  12   3        156.63        141.84         6.06 o                         
   6  12   3         27.77         11.01         3.40 o                         
   7  12   3        251.11        259.61         9.80 o                         
   8  12   3        154.63        143.37         7.58 o                         
   9  12   3        148.51        143.23         7.94 o                         
  10  12   3         56.85         68.03         9.40 o                         
   1  13   3         15.11         11.67         2.65 o                         
   2  13   3         69.75         61.84         3.98 o                         
   3  13   3         39.13         33.47         3.76 o                         
   4  13   3          1.09         -1.16         3.11 o                         
   5  13   3         56.19         46.15         4.78 o                         
   6  13   3         57.33         51.85         5.17 o                         
   7  13   3         11.71         17.40         4.36 o                         
   8  13   3        432.41        454.28        18.67 o                         
   0  14   3         16.07          8.02         5.67 o                         
   1  14   3          1.32          5.51         3.90 o                         
   2  14   3          2.86          0.42         3.67 o                         
   3  14   3          2.55         -3.52         3.52 o                         
   4  14   3        127.97        136.04         7.58 o                         
   5  14   3         54.40         53.48         5.36 o                         
   0   0   4        572.88        556.20        13.81 o                         
   1   0   4       3704.91       3642.45        59.46 o                         
   2   0   4      18789.96      18416.76       346.27 o                         
   3   0   4       4271.09       4561.00        88.85 o                         
   4   0   4        915.31        824.17        18.58 o                         
   5   0   4       1684.66       1702.36        36.15 o                         
   6   0   4       2092.32       2074.44        43.99 o                         
   7   0   4       1099.55       1163.64        26.40 o                         
   8   0   4          9.00          2.95         1.31 o                         
   9   0   4        632.17        644.23        15.82 o                         
  10   0   4        823.20        827.98        19.99 o                         
  11   0   4        161.24        167.08         6.91 o                         
  12   0   4          0.00         -0.39         2.37 o                         
  13   0   4        174.91        159.21         9.19 o                         
  14   0   4        193.14        169.64        10.49 o                         
  15   0   4         72.37         61.45         6.85 o                         
  16   0   4        420.56        444.34        19.33 o                         
  17   0   4        148.26        166.97        13.46 o                         
   1   1   4       1347.57       1270.49        16.49 o                         
   2   1   4      12386.01      12348.01       164.34 o                         
   3   1   4       5363.15       5426.72        75.85 o                         
   4   1   4          5.12          5.66         0.53 o                         
   5   1   4       2905.10       3049.77        45.14 o                         
   6   1   4        742.77        830.87        12.86 o                         
   7   1   4        768.85        762.93        12.22 o                         
   8   1   4          2.93          1.23         0.88 o                         
   9   1   4        424.43        390.81         7.22 o                         
  10   1   4         46.66         42.25         2.42 o                         
  11   1   4         15.49         11.49         1.73 o                         
  12   1   4        195.83        156.35         5.54 o                         
  13   1   4        637.07        617.34        13.65 o                         
  14   1   4        167.11        154.79         7.07 o                         
  15   1   4        129.14        138.24         6.90 o                         
  16   1   4         19.20         22.35         4.12 o                         
  17   1   4         35.85         40.58         5.07 o                         
   0   2   4        209.79        245.79         4.95 o                         
   1   2   4       9892.70       9480.97       124.70 o                         
   2   2   4      18450.86      18349.60       244.15 o                         
   3   2   4       4065.85       4074.37        55.45 o                         
   4   2   4       1095.77       1065.70        16.98 o                         
   5   2   4       6623.14       6833.89       104.09 o                         
   6   2   4        555.61        571.39         9.16 o                         
   7   2   4        323.46        320.39         5.56 o                         
   8   2   4          5.89          8.06         0.89 o                         
   9   2   4        173.26        169.24         4.28 o                         
  10   2   4       1866.09       1925.35        32.09 o                         
  11   2   4        169.39        168.88         5.13 o                         
  12   2   4         73.77         65.08         3.49 o                         
  13   2   4         83.43         62.63         3.99 o                         
  14   2   4          5.51          1.00         2.49 o                         
  15   2   4         89.96         79.42         5.69 o                         
  16   2   4          8.49          4.30         3.54 o                         
  17   2   4        149.28        150.59         8.52 o                         
   1   3   4         57.47         47.86         1.26 o                         
   2   3   4       2690.51       2686.30        38.57 o                         
   3   3   4       2933.05       3048.03        42.50 o                         
   4   3   4         85.28         84.53         1.94 o                         
   5   3   4         78.04        128.36         2.96 o                         
   6   3   4       1905.09       2053.30        31.18 o                         
   7   3   4        191.35        163.73         3.93 o                         
   8   3   4         10.22         18.63         1.40 o                         
   9   3   4        263.97        244.45         5.69 o                         
  10   3   4          0.00          0.15         1.38 o                         
  11   3   4         87.70         81.24         3.84 o                         
  12   3   4       1806.64       1838.56        32.66 o                         
  13   3   4          4.85         12.74         2.49 o                         
  14   3   4          1.39         -2.28         2.28 o                         
  15   3   4         12.28          5.12         3.12 o                         
  16   3   4          0.55         -3.20         3.20 o                         
  17   3   4         51.84         55.11         6.77 o                         
   0   4   4       1909.54       1845.04        35.97 o                         
   1   4   4       7504.50       7548.45        98.37 o                         
   2   4   4       6072.21       6366.14        86.65 o                         
   3   4   4          0.06          1.46         0.59 o                         
   4   4   4          6.69         11.16         0.74 o                         
   5   4   4        383.36        428.78         7.21 o                         
   6   4   4          0.61          0.61         1.03 o                         
   7   4   4        134.07        164.21         4.22 o                         
   8   4   4         76.53         61.55         2.54 o                         
   9   4   4         24.79         22.92         2.01 o                         
  10   4   4       4940.27       5094.15        85.27 o                         
  11   4   4        518.60        553.91        11.86 o                         
  12   4   4        713.16        727.35        15.19 o                         
  13   4   4        460.50        446.25        11.06 o                         
  14   4   4        355.30        358.52        10.67 o                         
  15   4   4        264.25        288.28        10.05 o                         
  16   4   4         32.39         31.12         4.71 o                         
   1   5   4       1434.70       1619.62        21.43 o                         
   2   5   4         72.24         59.14         1.83 o                         
   3   5   4       1065.21       1134.16        16.72 o                         
   4   5   4       3820.42       4158.22        59.00 o                         
   5   5   4        679.09        668.33        10.46 o                         
   6   5   4       2826.58       2890.62        44.54 o                         
   7   5   4       1052.09       1024.75        17.91 o                         
   8   5   4        650.35        676.77        12.55 o                         
   9   5   4       4800.52       4811.22        80.66 o                         
  10   5   4        324.29        332.81         8.52 o                         
  11   5   4         30.96         20.06         2.56 o                         
  12   5   4        720.74        742.18        15.79 o                         
  13   5   4        660.27        669.82        14.89 o                         
  14   5   4       1264.38       1376.53        28.65 o                         
  15   5   4        182.85        178.37         7.84 o                         
  16   5   4          1.05          5.69         4.11 o                         
   0   6   4        338.16        366.05         8.24 o                         
   1   6   4          1.43          8.73         0.98 o                         
   2   6   4         33.10         51.71         1.81 o                         
   3   6   4       1218.32       1299.82        18.86 o                         
   4   6   4        323.10        374.72         6.58 o                         
   5   6   4          6.96          3.05         0.95 o                         
   6   6   4         50.54         52.55         2.20 o                         
   7   6   4        796.89        928.89        16.67 o                         
   8   6   4       2084.68       2106.56        36.07 o                         
   9   6   4        856.42        831.39        16.70 o                         
  10   6   4         32.95         27.85         2.79 o                         
  11   6   4       1195.98       1237.63        25.69 o                         
  12   6   4        520.94        541.62        14.23 o                         
  13   6   4        356.43        372.78        11.63 o                         
  14   6   4          8.56          8.29         3.00 o                         
  15   6   4        199.35        189.49         9.13 o                         
   1   7   4        255.97        247.15         4.75 o                         
   2   7   4        192.06        174.68         3.89 o                         
   3   7   4          8.85          5.23         1.06 o                         
   4   7   4        857.10        747.04        11.77 o                         
   5   7   4          0.22          0.05         1.04 o                         
   6   7   4        217.95        247.05         6.17 o                         
   7   7   4        222.03        199.10         6.48 o                         
   8   7   4         68.12         72.82         3.88 o                         
   9   7   4        248.01        233.71         7.21 o                         
  10   7   4         85.36         82.56         4.24 o                         
  11   7   4         11.08          6.11         2.34 o                         
  12   7   4        156.28        145.41         6.92 o                         
  13   7   4         25.38         14.23         3.35 o                         
  14   7   4        585.72        624.87        17.32 o                         
  15   7   4        247.04        253.26        11.48 o                         
   0   8   4       1139.25       1015.64        20.03 o                         
   1   8   4        648.14        644.96         9.60 o                         
   2   8   4          0.39         -0.09         1.05 o                         
   3   8   4        960.80        999.49        14.64 o                         
   4   8   4        210.61        171.40         4.48 o                         
   5   8   4          5.64          4.93         1.58 o                         
   6   8   4        120.46        109.08         4.21 o                         
   7   8   4        301.52        301.34         8.04 o                         
   8   8   4         54.84         56.45         3.59 o                         
   9   8   4        189.43        164.43         6.51 o                         
  10   8   4         24.69         23.25         3.23 o                         
  11   8   4         34.85         40.15         3.93 o                         
  12   8   4         85.99        100.04         5.75 o                         
  13   8   4          5.15          4.54         3.71 o                         
  14   8   4          0.23         -3.07         3.07 o                         
   1   9   4       1616.81       1585.85        20.60 o                         
   2   9   4        324.32        319.73         6.17 o                         
   3   9   4         26.52         18.68         1.75 o                         
   4   9   4       1373.02       1413.53        22.61 o                         
   5   9   4        252.11        248.51         6.79 o                         
   6   9   4         74.59         77.26         3.98 o                         
   7   9   4        136.05        129.25         5.61 o                         
   8   9   4          0.04          2.00         2.24 o                         
   9   9   4        149.62        152.93         6.80 o                         
  10   9   4          0.20          2.26         2.75 o                         
  11   9   4        400.78        424.22        13.03 o                         
  12   9   4          9.37          1.54         3.23 o                         
  13   9   4         26.31         22.29         4.21 o                         
   0  10   4       1878.10       1870.68        32.99 o                         
   1  10   4          5.73          3.88         1.51 o                         
   2  10   4          2.05          2.25         1.65 o                         
   3  10   4       1948.93       2058.10        29.65 o                         
   4  10   4         78.97         84.17         4.23 o                         
   5  10   4       1059.66       1046.06        19.54 o                         
   6  10   4        144.92        151.20         5.96 o                         
   7  10   4        132.28        116.85         5.64 o                         
   8  10   4        407.12        399.44        11.97 o                         
   9  10   4         67.11         59.30         4.83 o                         
  10  10   4         49.14         32.06         4.16 o                         
  11  10   4          1.02          1.96         2.96 o                         
  12  10   4        200.08        252.10        10.05 o                         
   1  11   4          0.12         -1.58         1.58 o                         
   2  11   4         86.32         71.27         3.32 o                         
   3  11   4        379.29        363.42         8.39 o                         
   4  11   4        148.68        146.58         5.52 o                         
   5  11   4        426.47        434.93        11.24 o                         
   6  11   4        145.23        146.06         6.23 o                         
   7  11   4         86.90         90.79         5.30 o                         
   8  11   4        209.43        219.05         8.90 o                         
   9  11   4          5.05          7.57         3.22 o                         
  10  11   4         66.97         91.00         6.02 o                         
  11  11   4        149.69        113.67         7.09 o                         
   0  12   4         27.05         15.38         3.15 o                         
   1  12   4        337.27        351.84         8.06 o                         
   2  12   4          8.36          6.82         2.25 o                         
   3  12   4         30.05         24.44         2.99 o                         
   4  12   4        157.35        171.80         6.80 o                         
   5  12   4          8.97         10.12         3.02 o                         
   6  12   4         16.99         13.13         3.45 o                         
   7  12   4         50.75         65.98         6.00 o                         
   8  12   4         52.87         37.99         4.66 o                         
   9  12   4        184.65        186.29         9.13 o                         
  10  12   4         25.25         24.81         7.50 o                         
   1  13   4        160.62        170.97         6.27 o                         
   2  13   4          2.03         -0.50         2.50 o                         
   3  13   4        502.81        569.94        13.82 o                         
   4  13   4        174.16        171.64         7.30 o                         
   5  13   4          5.68          1.62         3.32 o                         
   6  13   4        110.13        100.45         6.74 o                         
   7  13   4         84.77         70.29         6.16 o                         
   8  13   4        871.33       1023.89        67.53 o                         
   0  14   4        133.56        135.51        10.01 o                         
   1  14   4          0.00         -2.20         3.27 o                         
   2  14   4         55.71         52.16         5.44 o                         
   3  14   4          7.79          9.30         3.96 o                         
   4  14   4          8.63          7.54         3.80 o                         
   5  14   4         48.15         51.99         5.80 o                         
   1   1   5      20441.12      19832.51       267.23 o                         
   2   1   5      54048.31      51566.35       686.00 o                         
   3   1   5      13664.47      14053.38       189.89 o                         
   4   1   5          8.78          8.32         0.65 o                         
   5   1   5       2949.81       3222.77        46.20 o                         
   6   1   5       3293.82       3689.47        53.70 o                         
   7   1   5       1117.76       1189.52        18.39 o                         
   8   1   5        125.89        113.88         3.14 o                         
   9   1   5         11.51         13.99         1.30 o                         
  10   1   5        475.83        520.59         9.76 o                         
  11   1   5         80.41         82.49         3.31 o                         
  12   1   5          0.09         -1.63         1.63 o                         
  13   1   5        165.36        138.39         5.67 o                         
  14   1   5         11.85          0.86         2.65 o                         
  15   1   5          0.86         -1.07         2.95 o                         
  16   1   5         70.24         64.15         5.50 o                         
  17   1   5          2.63          2.18         3.51 o                         
   0   2   5         21.15         23.92         1.04 o                         
   1   2   5        636.17        595.81         8.68 o                         
   2   2   5        308.91        281.71         4.58 o                         
   3   2   5       1429.22       1433.09        20.24 o                         
   4   2   5        141.92        155.09         3.17 o                         
   5   2   5         14.38         18.08         1.48 o                         
   6   2   5         87.23        124.60         2.97 o                         
   7   2   5          0.38         -0.67         0.67 o                         
   8   2   5         53.80         53.40         2.02 o                         
   9   2   5        243.37        247.89         5.61 o                         
  10   2   5        489.66        495.96         9.65 o                         
  11   2   5        198.42        196.83         5.72 o                         
  12   2   5         55.82         49.67         3.33 o                         
  13   2   5        154.53        142.56         5.81 o                         
  14   2   5         49.36         37.79         3.55 o                         
  15   2   5         59.48         57.09         5.31 o                         
  16   2   5          0.93         -1.31         3.35 o                         
  17   2   5        178.72        172.77         9.76 o                         
   1   3   5        410.39        340.57         5.05 o                         
   2   3   5      13118.72      13441.14       187.20 o                         
   3   3   5       2007.44       1936.80        27.32 o                         
   4   3   5         71.46         70.08         1.75 o                         
   5   3   5       4118.19       4520.87        69.43 o                         
   6   3   5          7.38          7.66         1.00 o                         
   7   3   5         97.66         98.15         2.94 o                         
   8   3   5         49.41         59.51         2.35 o                         
   9   3   5         87.97         76.66         2.96 o                         
  10   3   5        629.84        627.96        11.81 o                         
  11   3   5        507.03        474.39        10.22 o                         
  12   3   5        161.50        158.44         5.87 o                         
  13   3   5        140.80        160.74         6.36 o                         
  14   3   5          5.36          2.89         2.57 o                         
  15   3   5         53.10         36.60         4.07 o                         
  16   3   5         27.25         20.02         4.32 o                         
  17   3   5          0.06         -4.78         5.22 o                         
   0   4   5        518.68        514.39        11.30 o                         
   1   4   5       1997.03       2007.60        26.80 o                         
   2   4   5         55.88         54.82         1.62 o                         
   3   4   5        743.29        771.83        12.57 o                         
   4   4   5       3189.73       3478.82        51.07 o                         
   5   4   5       2798.43       3179.87        46.82 o                         
   6   4   5        116.23        130.09         3.29 o                         
   7   4   5         33.83         38.41         1.74 o                         
   8   4   5         96.21         84.17         2.98 o                         
   9   4   5       3007.56       2885.07        47.16 o                         
  10   4   5        125.72        126.48         4.54 o                         
  11   4   5        295.38        258.34         7.43 o                         
  12   4   5          5.05          9.85         2.47 o                         
  13   4   5        544.59        537.50        12.87 o                         
  14   4   5        254.21        281.08         9.39 o                         
  15   4   5         59.56         53.34         4.43 o                         
  16   4   5          1.99          2.27         3.69 o                         
   1   5   5         55.77         72.40         2.03 o                         
   2   5   5        543.26        588.52         9.10 o                         
   3   5   5        702.69        916.82        13.48 o                         
   4   5   5       2872.06       2950.37        43.64 o                         
   5   5   5       1374.74       1486.84        22.69 o                         
   6   5   5        418.21        485.07         9.17 o                         
   7   5   5        338.54        353.13         7.19 o                         
   8   5   5       2741.61       2769.81        46.36 o                         
   9   5   5         30.13         32.76         2.46 o                         
  10   5   5        577.29        530.77        11.86 o                         
  11   5   5        306.53        265.02         8.07 o                         
  12   5   5         91.33         84.32         4.26 o                         
  13   5   5        175.95        168.69         6.68 o                         
  14   5   5         47.76         52.26         4.25 o                         
  15   5   5         70.71         81.87         5.70 o                         
  16   5   5        123.65        145.03         8.37 o                         
   0   6   5       1879.43       1814.55        36.00 o                         
   1   6   5       2318.05       2775.17        37.13 o                         
   2   6   5         65.32         78.85         2.32 o                         
   3   6   5        204.66        187.54         3.97 o                         
   4   6   5        983.18       1067.31        16.03 o                         
   5   6   5         32.64         30.14         1.54 o                         
   6   6   5         12.77         15.12         1.55 o                         
   7   6   5       1046.43       1044.01        18.52 o                         
   8   6   5        379.23        393.60        10.72 o                         
   9   6   5       2490.53       2524.54        45.83 o                         
  10   6   5        102.05         86.74         4.30 o                         
  11   6   5        191.22        167.88         6.28 o                         
  12   6   5         80.49         56.76         3.83 o                         
  13   6   5         74.23         68.48         4.63 o                         
  14   6   5        766.97        829.96        23.08 o                         
  15   6   5          0.12          2.53         3.44 o                         
   1   7   5        351.74        324.48         5.79 o                         
   2   7   5        133.59        109.63         2.92 o                         
   3   7   5         12.71         16.96         1.34 o                         
   4   7   5        108.96         94.71         2.91 o                         
   5   7   5         42.99         48.60         2.34 o                         
   6   7   5        613.86        650.03        12.37 o                         
   7   7   5        268.67        272.62         7.16 o                         
   8   7   5       1299.80       1239.00        23.50 o                         
   9   7   5        587.02        562.91        13.09 o                         
  10   7   5         78.73         75.07         4.22 o                         
  11   7   5        135.23        123.26         5.51 o                         
  12   7   5          0.98         -1.16         2.32 o                         
  13   7   5         23.38         13.36         3.30 o                         
  14   7   5          0.00          0.00         2.85 o                         
  15   7   5        550.26        592.11        20.78 o                         
   0   8   5       3239.73       3318.43        61.50 o                         
   1   8   5       2033.69       1998.79        27.24 o                         
   2   8   5         13.75          8.86         1.29 o                         
   3   8   5         58.64         55.90         2.46 o                         
   4   8   5          0.71         -1.10         1.16 o                         
   5   8   5         13.00         16.48         1.96 o                         
   6   8   5         20.66         13.22         1.99 o                         
   7   8   5         53.42         51.64         3.20 o                         
   8   8   5          1.79          1.06         2.21 o                         
   9   8   5        214.46        203.84         7.24 o                         
  10   8   5         85.55         89.00         5.02 o                         
  11   8   5        252.12        242.77         8.76 o                         
  12   8   5         39.69         37.31         4.05 o                         
  13   8   5        180.91        186.98         8.40 o                         
  14   8   5          9.17          8.69         3.99 o                         
   1   9   5       1036.52       1031.48        14.89 o                         
   2   9   5        549.85        557.73         9.19 o                         
   3   9   5          0.12          1.40         1.47 o                         
   4   9   5       2671.95       2698.39        42.49 o                         
   5   9   5        311.26        251.24         7.19 o                         
   6   9   5          1.02         -1.78         1.78 o                         
   7   9   5        113.54         93.07         4.51 o                         
   8   9   5         93.27         76.39         4.75 o                         
   9   9   5         56.14         45.01         4.11 o                         
  10   9   5         55.05         45.50         4.17 o                         
  11   9   5          5.98          2.77         2.98 o                         
  12   9   5         32.09         16.43         4.07 o                         
  13   9   5          0.45          1.20         3.33 o                         
   0  10   5       1532.46       1513.76        29.31 o                         
   1  10   5        985.45        972.99        14.44 o                         
   2  10   5         14.97         18.94         2.03 o                         
   3  10   5         17.23         28.09         2.46 o                         
   4  10   5         10.52         10.59         2.20 o                         
   5  10   5         19.48         11.33         2.34 o                         
   6  10   5        419.06        449.05        12.05 o                         
   7  10   5         71.85         54.14         4.19 o                         
   8  10   5         53.34         35.27         4.00 o                         
   9  10   5         53.63         50.85         4.40 o                         
  10  10   5          0.09         -2.81         2.81 o                         
  11  10   5         62.76         86.83         6.11 o                         
  12  10   5        118.46        136.20         7.54 o                         
   1  11   5        197.22        197.68         5.50 o                         
   2  11   5        534.46        590.60        11.10 o                         
   3  11   5          5.83         10.65         2.27 o                         
   4  11   5        218.94        198.72         6.97 o                         
   5  11   5        242.36        231.69         7.85 o                         
   6  11   5        124.98         91.83         5.16 o                         
   7  11   5         40.26         33.18         3.95 o                         
   8  11   5        309.13        324.62        10.63 o                         
   9  11   5        127.63        161.12         7.79 o                         
  10  11   5        270.56        351.32        12.45 o                         
  11  11   5         42.83         27.78         5.01 o                         
   0  12   5        160.07        127.52         6.74 o                         
   1  12   5         57.25         45.71         3.21 o                         
   2  12   5        724.26        746.83        14.18 o                         
   3  12   5        321.45        327.52         9.26 o                         
   4  12   5         54.98         59.36         4.44 o                         
   5  12   5        147.81        166.87         7.19 o                         
   6  12   5         45.89         56.25         4.64 o                         
   7  12   5        510.52        615.47        16.86 o                         
   8  12   5         52.53         46.53         4.80 o                         
   9  12   5        269.95        273.83        11.33 o                         
   1  13   5         45.66         41.54         3.71 o                         
   2  13   5        186.40        235.20         7.79 o                         
   3  13   5          1.18          5.25         2.85 o                         
   4  13   5         47.30         40.16         4.22 o                         
   5  13   5          4.72          2.23         3.30 o                         
   6  13   5          4.22          9.34         4.23 o                         
   7  13   5          0.14          0.87         3.97 o                         
   8  13   5       1037.91       1099.91        81.42 o                         
   0  14   5        568.13        563.24        21.36 o                         
   1  14   5          3.96          1.95         3.43 o                         
   2  14   5          0.51          2.33         3.78 o                         
   3  14   5         39.14         66.41         5.66 o                         
   4  14   5          1.27          2.19         4.03 o                         
   5  14   5         55.51         65.57        13.69 o                         
   0   0   6      13601.16      13284.04       353.42 o                         
   1   0   6      26324.66      25380.37       522.84 o                         
   2   0   6      33783.46      32274.49       664.88 o                         
   3   0   6         14.97          5.22         0.87 o                         
   4   0   6         18.23         23.35         1.46 o                         
   5   0   6        134.81        116.68         3.96 o                         
   6   0   6        369.71        377.81         9.17 o                         
   7   0   6         74.55         63.00         2.87 o                         
   8   0   6         89.47         99.58         4.06 o                         
   9   0   6        128.58        109.06         4.68 o                         
  10   0   6         28.29         25.66         2.60 o                         
  11   0   6         41.10         27.73         3.17 o                         
  12   0   6         37.10         46.21         4.20 o                         
  13   0   6        795.42        752.63        23.02 o                         
  14   0   6         63.24         56.15         6.35 o                         
  15   0   6          0.03         -0.29         3.99 o                         
  16   0   6         44.69         37.67         7.44 o                         
  17   0   6          3.79          6.67         6.00 o                         
   1   1   6        378.87        370.05         5.47 o                         
   2   1   6      27368.75      26885.82       357.38 o                         
   3   1   6      25806.19      26054.69       367.99 o                         
   4   1   6         54.44         63.78         1.79 o                         
   5   1   6        222.41        244.98         4.37 o                         
   6   1   6          1.92          2.37         0.70 o                         
   7   1   6        565.38        623.45        10.20 o                         
   8   1   6        340.48        325.49         6.00 o                         
   9   1   6        793.62        789.54        12.91 o                         
  10   1   6       1469.36       1532.71        25.86 o                         
  11   1   6        388.16        394.92         8.75 o                         
  12   1   6          0.05         -1.14         1.72 o                         
  13   1   6        254.07        235.39         7.74 o                         
  14   1   6         64.78         65.19         4.58 o                         
  15   1   6        170.80        174.19         8.43 o                         
  16   1   6          0.95         -1.70         3.13 o                         
  17   1   6         10.36         12.11         4.44 o                         
   0   2   6       3982.61       4048.08        81.36 o                         
   1   2   6        332.57        318.62         5.10 o                         
   2   2   6         11.22         10.77         0.57 o                         
   3   2   6       4237.93       4535.20        61.80 o                         
   4   2   6       4895.38       5077.92        70.17 o                         
   5   2   6        948.02       1021.46        15.88 o                         
   6   2   6        584.50        591.02         9.88 o                         
   7   2   6          6.96          3.90         0.84 o                         
   8   2   6        443.70        422.30         7.75 o                         
   9   2   6        557.86        516.57         9.61 o                         
  10   2   6       1139.66       1082.72        18.90 o                         
  11   2   6        512.74        527.79        10.83 o                         
  12   2   6        208.33        213.67         6.96 o                         
  13   2   6        483.29        537.46        13.07 o                         
  14   2   6        294.52        281.46         9.46 o                         
  15   2   6         56.83         46.17         4.79 o                         
  16   2   6         55.02         51.72         5.31 o                         
  17   2   6          5.01          4.10         4.38 o                         
   1   3   6          1.06          2.74         0.51 o                         
   2   3   6         43.90         67.85         1.60 o                         
   3   3   6       9048.37       9730.18       140.21 o                         
   4   3   6         61.69         60.96         1.54 o                         
   5   3   6        198.62        205.89         4.44 o                         
   6   3   6        927.40        946.71        15.90 o                         
   7   3   6          4.64         -0.17         0.88 o                         
   8   3   6        541.45        498.46         9.25 o                         
   9   3   6        526.21        520.39         9.98 o                         
  10   3   6       2463.77       2457.75        41.26 o                         
  11   3   6        591.07        652.73        12.68 o                         
  12   3   6         25.68         35.89         3.16 o                         
  13   3   6       1549.00       1592.72        32.58 o                         
  14   3   6        334.92        351.81        10.79 o                         
  15   3   6         11.00         -1.08         2.77 o                         
  16   3   6         20.26         11.15         4.74 o                         
   0   4   6        403.87        365.87         8.69 o                         
   1   4   6         96.20         79.07         2.00 o                         
   2   4   6        746.40        807.21        12.43 o                         
   3   4   6       3730.73       4146.06        60.48 o                         
   4   4   6       7247.31       7826.48       115.15 o                         
   5   4   6         91.87        119.55         2.81 o                         
   6   4   6       2841.90       3001.95        47.60 o                         
   7   4   6          4.88         -0.23         0.94 o                         
   8   4   6        163.20        168.66         4.52 o                         
   9   4   6        747.78        708.82        13.33 o                         
  10   4   6        200.05        171.12         5.42 o                         
  11   4   6        634.37        578.34        12.90 o                         
  12   4   6       1804.37       1836.11        34.92 o                         
  13   4   6        669.21        708.15        16.56 o                         
  14   4   6         13.11          6.95         2.90 o                         
  15   4   6         12.24          7.29         3.20 o                         
  16   4   6        116.25        145.58         8.25 o                         
   1   5   6       2755.82       2952.43        40.36 o                         
   2   5   6          8.34          6.78         0.86 o                         
   3   5   6       1655.19       1797.34        27.11 o                         
   4   5   6       5496.50       5738.80        85.04 o                         
   5   5   6        604.36        652.11        10.22 o                         
   6   5   6        838.31        815.29        13.93 o                         
   7   5   6        969.85       1065.30        18.32 o                         
   8   5   6        324.23        313.91         7.73 o                         
   9   5   6       1577.44       1514.05        27.04 o                         
  10   5   6        345.54        321.91         8.79 o                         
  11   5   6        279.89        239.23         7.71 o                         
  12   5   6        364.82        314.03         9.28 o                         
  13   5   6          0.82          2.97         2.50 o                         
  14   5   6         28.69         31.55         3.89 o                         
  15   5   6        118.19        122.36         7.14 o                         
  16   5   6        159.15        181.95        10.93 o                         
   0   6   6       2388.18       2712.01        52.87 o                         
   1   6   6        255.35        252.37         4.75 o                         
   2   6   6        160.36        197.90         4.25 o                         
   3   6   6         40.99         53.49         1.92 o                         
   4   6   6        394.14        387.57         6.95 o                         
   5   6   6         32.60         45.21         1.95 o                         
   6   6   6        166.84        155.58         4.57 o                         
   7   6   6          3.28         -0.88         1.26 o                         
   8   6   6         43.39         39.83         2.60 o                         
   9   6   6        558.69        550.04        14.08 o                         
  10   6   6        413.36        381.33         9.91 o                         
  11   6   6        311.11        283.30         8.62 o                         
  12   6   6          0.14         -2.29         2.29 o                         
  13   6   6         10.07          8.11         3.05 o                         
  14   6   6        151.63        174.66         8.23 o                         
  15   6   6         55.75         61.27         5.45 o                         
   1   7   6        909.91        987.21        14.28 o                         
   2   7   6       1028.65       1027.41        14.77 o                         
   3   7   6         40.70         25.81         1.63 o                         
   4   7   6         76.47         59.03         2.45 o                         
   5   7   6          8.72          6.99         1.44 o                         
   6   7   6         99.69         80.93         3.71 o                         
   7   7   6        525.83        525.87        11.16 o                         
   8   7   6        250.86        264.11         7.42 o                         
   9   7   6        314.75        278.80         8.68 o                         
  10   7   6        117.65        117.63         5.87 o                         
  11   7   6        247.94        225.70         8.31 o                         
  12   7   6          0.92         -0.18         2.56 o                         
  13   7   6          0.60          0.87         2.88 o                         
  14   7   6         20.00          9.28         3.58 o                         
  15   7   6        126.27        129.28         8.81 o                         
   0   8   6       1344.75       1367.77        26.18 o                         
   1   8   6          9.97         14.90         1.47 o                         
   2   8   6          0.87          1.41         1.07 o                         
   3   8   6        192.54        177.50         4.47 o                         
   4   8   6         54.32         52.93         2.58 o                         
   5   8   6          0.01         -1.59         1.59 o                         
   6   8   6         30.01         15.88         2.21 o                         
   7   8   6         95.84         80.29         3.92 o                         
   8   8   6        245.15        205.08         7.19 o                         
   9   8   6        134.95        115.09         5.53 o                         
  10   8   6         88.63         78.88         5.09 o                         
  11   8   6          0.00         -2.30         2.30 o                         
  12   8   6        156.72        161.64         7.48 o                         
  13   8   6         71.96         68.77         5.25 o                         
  14   8   6         17.24          6.71         3.65 o                         
   1   9   6         24.03         17.60         1.76 o                         
   2   9   6        113.45         97.25         3.44 o                         
   3   9   6        307.73        325.54         7.07 o                         
   4   9   6       1257.63       1269.61        22.58 o                         
   5   9   6         28.84         31.49         2.88 o                         
   6   9   6        657.21        688.07        15.57 o                         
   7   9   6        146.43        131.07         5.89 o                         
   8   9   6        362.94        308.44        11.23 o                         
   9   9   6         77.32         77.85         5.03 o                         
  10   9   6         45.52         34.24         3.90 o                         
  11   9   6         10.17         11.40         3.25 o                         
  12   9   6          1.25          0.38         3.20 o                         
  13   9   6        134.85        155.61         8.49 o                         
   0  10   6        875.53        835.40        18.14 o                         
   1  10   6          0.93         -1.56         1.56 o                         
   2  10   6       2297.06       2296.62        33.79 o                         
   3  10   6        712.88        733.94        13.32 o                         
   4  10   6         12.76         22.03         2.64 o                         
   5  10   6         50.16         45.08         3.36 o                         
   6  10   6       1248.13       1261.66        23.97 o                         
   7  10   6         99.77         71.76         4.55 o                         
   8  10   6          0.93          3.25         2.72 o                         
   9  10   6         39.90         33.67         3.99 o                         
  10  10   6          0.01         -1.19         2.85 o                         
  11  10   6         86.60         87.22         6.07 o                         
  12  10   6          9.79          3.17         3.38 o                         
   1  11   6        201.43        204.11         5.70 o                         
   2  11   6       1419.43       1444.73        23.99 o                         
   3  11   6         31.45         31.67         3.14 o                         
   4  11   6       2166.07       2205.32        38.65 o                         
   5  11   6        705.67        738.55        16.57 o                         
   6  11   6        678.40        708.48        18.13 o                         
   7  11   6          4.76          6.75         2.84 o                         
   8  11   6        187.96        214.17         8.46 o                         
   9  11   6        292.86        293.58        12.38 o                         
  10  11   6         79.21         74.02         6.22 o                         
  11  11   6          0.04          2.26         4.66 o                         
   0  12   6        190.72        204.63         9.47 o                         
   1  12   6         95.37         95.26         4.47 o                         
   2  12   6        754.25        728.48        15.05 o                         
   3  12   6        106.96         97.66         4.98 o                         
   4  12   6        312.76        311.98        10.10 o                         
   5  12   6        385.28        419.20        12.41 o                         
   6  12   6        501.63        531.63        16.56 o                         
   7  12   6        461.76        511.00        15.09 o                         
   8  12   6         25.23         24.78         4.40 o                         
   9  12   6         47.58         56.23         5.24 o                         
   1  13   6        345.12        337.40        11.87 o                         
   2  13   6        142.12        154.38         6.54 o                         
   3  13   6          1.13          0.45         2.77 o                         
   4  13   6         15.88         14.52         3.60 o                         
   5  13   6          1.80          1.62         3.28 o                         
   6  13   6         69.20         58.69         5.54 o                         
   7  13   6          2.82          7.24         4.20 o                         
   0  14   6        532.18        541.87        21.81 o                         
   1  14   6          4.45         -1.40         3.60 o                         
   2  14   6         27.82         22.87         4.09 o                         
   3  14   6         25.11         25.36         4.33 o                         
   4  14   6          1.91          1.80         3.86 o                         
   1   1   7       3082.44       3078.34        43.16 o                         
   2   1   7        107.87         88.16         2.01 o                         
   3   1   7       1159.49       1164.72        17.40 o                         
   4   1   7       1343.23       1406.37        20.98 o                         
   5   1   7       1760.33       1776.05        26.81 o                         
   6   1   7       2650.62       2614.19        39.09 o                         
   7   1   7          3.87          4.26         0.88 o                         
   8   1   7          0.05          1.99         0.91 o                         
   9   1   7          1.03          0.23         1.00 o                         
  10   1   7         73.17         94.71         3.33 o                         
  11   1   7        100.72         81.49         3.51 o                         
  12   1   7        633.95        597.08        12.74 o                         
  13   1   7        402.18        370.54        10.46 o                         
  14   1   7         43.22         44.96         4.35 o                         
  15   1   7        126.34        120.73         7.04 o                         
  16   1   7          0.49          2.11         3.41 o                         
  17   1   7         16.20         15.05         5.74 o                         
   0   2   7       2028.94       1972.28        38.92 o                         
   1   2   7       1555.18       1543.42        23.19 o                         
   2   2   7       2104.78       2239.76        31.28 o                         
   3   2   7       4489.72       4754.57        65.73 o                         
   4   2   7         61.52         73.17         1.88 o                         
   5   2   7        159.70        178.11         3.47 o                         
   6   2   7        458.03        427.97         7.52 o                         
   7   2   7          4.69          2.37         0.84 o                         
   8   2   7        734.25        675.05        11.60 o                         
   9   2   7        121.52        104.85         3.45 o                         
  10   2   7          0.28         -1.29         1.29 o                         
  11   2   7         15.00         12.39         1.89 o                         
  12   2   7       1829.35       1788.18        33.12 o                         
  13   2   7        716.19        759.19        17.70 o                         
  14   2   7        261.61        276.52         9.68 o                         
  15   2   7         42.31         35.02         4.38 o                         
  16   2   7          4.93         -0.61         3.57 o                         
  17   2   7         33.28         25.24         8.05 o                         
   1   3   7          0.89          5.34         0.58 o                         
   2   3   7       2774.01       3021.29        43.53 o                         
   3   3   7         26.86         20.76         1.07 o                         
   4   3   7       2697.94       3018.56        41.46 o                         
   5   3   7       5385.69       5679.56        83.86 o                         
   6   3   7         19.83         21.19         1.40 o                         
   7   3   7        266.01        250.55         5.47 o                         
   8   3   7        757.11        733.06        12.84 o                         
   9   3   7        500.29        455.94         9.03 o                         
  10   3   7        118.85        140.63         4.55 o                         
  11   3   7       1961.55       1854.25        33.26 o                         
  12   3   7        453.30        440.13        10.87 o                         
  13   3   7       1388.43       1509.61        31.03 o                         
  14   3   7        189.58        210.02         8.16 o                         
  15   3   7         27.98         19.26         3.31 o                         
  16   3   7         33.67         22.65         4.68 o                         
   0   4   7        158.78        121.84         4.01 o                         
   1   4   7       2602.19       2670.57        36.98 o                         
   2   4   7       2411.16       2655.75        37.93 o                         
   3   4   7        876.50        906.83        13.95 o                         
   4   4   7        509.33        692.15        11.34 o                         
   5   4   7       5363.73       5705.09        85.88 o                         
   6   4   7          1.85          2.66         1.05 o                         
   7   4   7        705.83        668.15        11.83 o                         
   8   4   7        114.95         90.94         3.23 o                         
   9   4   7        598.60        593.54        11.80 o                         
  10   4   7        966.26       1021.28        19.50 o                         
  11   4   7        351.81        284.35         8.30 o                         
  12   4   7         61.48         54.23         3.69 o                         
  13   4   7       1386.72       1433.88        29.73 o                         
  14   4   7          5.40         -1.93         2.88 o                         
  15   4   7        150.81        167.32         7.61 o                         
  16   4   7         88.44        102.84         7.36 o                         
   1   5   7         53.95         61.35         1.91 o                         
   2   5   7         70.53         89.25         2.36 o                         
   3   5   7        924.87       1089.28        17.01 o                         
   4   5   7       3225.92       3692.76        55.29 o                         
   5   5   7       1383.93       1576.78        24.50 o                         
   6   5   7        379.76        398.97         8.01 o                         
   7   5   7        510.51        485.27         9.65 o                         
   8   5   7        232.08        224.72         6.18 o                         
   9   5   7       1633.51       1629.48        29.63 o                         
  10   5   7        477.84        517.44        11.94 o                         
  11   5   7        418.56        357.93         9.75 o                         
  12   5   7          8.39          9.44         2.58 o                         
  13   5   7        192.56        188.33         7.33 o                         
  14   5   7         64.22         59.83         4.78 o                         
  15   5   7        186.68        207.30         9.28 o                         
  16   5   7         10.99         15.04         5.18 o                         
   0   6   7        232.35        203.50         6.52 o                         
   1   6   7          6.04          3.80         0.89 o                         
   2   6   7         23.17         16.63         1.21 o                         
   3   6   7        958.08        992.31        15.81 o                         
   4   6   7         54.02         46.98         2.02 o                         
   5   6   7        547.94        571.18        10.16 o                         
   6   6   7          8.11          5.64         1.48 o                         
   7   6   7        513.66        442.46        10.97 o                         
   8   6   7       2145.69       2176.17        38.82 o                         
   9   6   7        124.34        103.54         4.53 o                         
  10   6   7         19.91         17.44         2.53 o                         
  11   6   7         72.81         88.69         4.89 o                         
  12   6   7         30.37         25.24         3.40 o                         
  13   6   7          6.93          6.56         2.76 o                         
  14   6   7        193.32        209.46         9.54 o                         
  15   6   7         21.87         13.00         4.04 o                         
   1   7   7        101.30         74.74         2.50 o                         
   2   7   7        178.38        153.31         3.84 o                         
   3   7   7        414.26        365.63         6.99 o                         
   4   7   7         43.24         37.48         2.01 o                         
   5   7   7        132.31        113.43         3.81 o                         
   6   7   7        250.92        251.60         7.81 o                         
   7   7   7        520.54        514.07        11.63 o                         
   8   7   7         71.64         79.35         3.96 o                         
   9   7   7         84.81         70.55         4.39 o                         
  10   7   7        101.96         84.00         4.90 o                         
  11   7   7         85.19         82.15         4.94 o                         
  12   7   7         40.56         33.53         3.81 o                         
  13   7   7          2.91          2.55         2.96 o                         
  14   7   7         10.51          9.09         3.70 o                         
  15   7   7        370.98        375.20        18.91 o                         
   0   8   7       1585.91       1505.23        29.15 o                         
   1   8   7         17.16         14.15         1.47 o                         
   2   8   7        606.40        564.21         9.58 o                         
   3   8   7          0.00         -1.20         1.20 o                         
   4   8   7          1.72         -1.45         1.45 o                         
   5   8   7        224.09        187.65         6.05 o                         
   6   8   7       1247.71       1147.57        23.27 o                         
   7   8   7         12.08          9.12         2.19 o                         
   8   8   7         11.65          3.05         2.28 o                         
   9   8   7         38.25         24.42         3.17 o                         
  10   8   7          0.63         -2.40         2.48 o                         
  11   8   7         70.28         56.29         4.73 o                         
  12   8   7          4.76          3.24         3.02 o                         
  13   8   7         16.10         17.85         3.70 o                         
  14   8   7          7.93          7.22         3.77 o                         
   1   9   7       1603.88       1602.32        24.05 o                         
   2   9   7          2.97         -1.47         1.47 o                         
   3   9   7        635.41        586.47        10.94 o                         
   4   9   7        124.58        119.42         4.50 o                         
   5   9   7        556.09        566.48        13.99 o                         
   6   9   7        104.07        108.15         4.80 o                         
   7   9   7         13.16          3.19         2.22 o                         
   8   9   7         63.75         61.36         4.17 o                         
   9   9   7         63.53         61.90         4.61 o                         
  10   9   7         30.79         32.23         3.72 o                         
  11   9   7         29.02         27.64         3.91 o                         
  12   9   7          5.89         -2.94         2.94 o                         
  13   9   7        103.47        104.98         6.55 o                         
   0  10   7       1458.72       1474.58        33.03 o                         
   1  10   7        104.56         86.24         3.76 o                         
   2  10   7        152.08        186.48         5.97 o                         
   3  10   7        131.36        123.09         5.02 o                         
   4  10   7        391.20        383.34        10.33 o                         
   5  10   7        921.25        994.60        19.95 o                         
   6  10   7        108.79        115.33         5.30 o                         
   7  10   7        391.01        377.36        11.30 o                         
   8  10   7        167.07        153.35         6.65 o                         
   9  10   7        142.34        143.38         6.77 o                         
  10  10   7        464.72        574.61        19.47 o                         
  11  10   7        106.57        130.57         6.95 o                         
  12  10   7          3.83         -2.80         3.53 o                         
   1  11   7        332.97        346.12         8.74 o                         
   2  11   7        373.31        441.75        10.42 o                         
   3  11   7        216.66        206.18         7.12 o                         
   4  11   7         58.74         71.74         4.38 o                         
   5  11   7          5.15          7.70         2.63 o                         
   6  11   7        512.46        566.50        14.82 o                         
   7  11   7         72.29         71.62         4.96 o                         
   8  11   7        112.04        101.86         6.07 o                         
   9  11   7         11.74          6.99         3.19 o                         
  10  11   7         74.59         67.61         5.66 o                         
  11  11   7          0.75          4.03         5.42 o                         
   0  12   7         49.33         37.35         5.36 o                         
   1  12   7         25.85         17.76         3.09 o                         
   2  12   7        438.49        519.32        12.56 o                         
   3  12   7        116.35        102.84         5.22 o                         
   4  12   7          9.97         14.86         3.35 o                         
   5  12   7       1094.38       1169.96        26.91 o                         
   6  12   7        125.28        111.42         6.87 o                         
   7  12   7          4.09          3.66         2.96 o                         
   8  12   7          1.00          3.77         3.84 o                         
   9  12   7          0.03          6.30         4.17 o                         
   1  13   7         27.92         20.74         3.39 o                         
   2  13   7         23.70         22.77         3.56 o                         
   3  13   7        483.83        552.94        14.84 o                         
   4  13   7          7.78          3.87         3.22 o                         
   5  13   7          2.99          8.64         3.71 o                         
   6  13   7         73.48         70.09         5.71 o                         
   7  13   7          2.13          2.75         3.98 o                         
   0  14   7         83.57        102.48         9.64 o                         
   1  14   7         55.84         59.34         5.30 o                         
   2  14   7         71.70         81.47         5.98 o                         
   3  14   7         42.98         21.03         4.62 o                         
   4  14   7        174.88        200.83         9.98 o                         
   0   0   8        128.95        113.45         4.36 o                         
   1   0   8         87.79         87.29         2.94 o                         
   2   0   8      10820.28      11321.21       226.23 o                         
   3   0   8       2316.16       2429.15        51.05 o                         
   4   0   8       1273.24       1337.49        28.78 o                         
   5   0   8       6842.13       7572.80       157.35 o                         
   6   0   8        369.58        352.24         8.51 o                         
   7   0   8        168.59        210.21         6.22 o                         
   8   0   8        203.88        162.16         5.37 o                         
   9   0   8          9.89          6.10         1.57 o                         
  10   0   8       1916.91       1841.55        41.82 o                         
  11   0   8        394.37        369.10        12.01 o                         
  12   0   8         13.91         10.78         3.53 o                         
  13   0   8         60.20         60.91         5.47 o                         
  14   0   8         44.53         41.25         5.68 o                         
  15   0   8         15.62          1.64         4.69 o                         
  16   0   8          3.73          0.62         5.53 o                         
  17   0   8          1.32          5.12         6.65 o                         
   1   1   8        153.63        139.52         2.56 o                         
   2   1   8         65.92         64.30         1.63 o                         
   3   1   8       4635.08       4735.29        69.66 o                         
   4   1   8       9132.34       9840.31       141.80 o                         
   5   1   8        681.81        681.82        10.75 o                         
   6   1   8        258.15        266.63         5.01 o                         
   7   1   8         40.45         43.63         1.77 o                         
   8   1   8         94.30         72.25         2.31 o                         
   9   1   8          9.22          7.62         1.26 o                         
  10   1   8        740.71        686.62        12.15 o                         
  11   1   8         84.38         87.96         3.66 o                         
  12   1   8          4.65          2.31         1.90 o                         
  13   1   8         25.63         27.60         3.04 o                         
  14   1   8         24.14         13.07         3.16 o                         
  15   1   8         70.47         75.14         5.81 o                         
  16   1   8         15.01         12.85         4.41 o                         
  17   1   8         56.77         68.52        10.20 o                         
   0   2   8       8886.24       8883.42       167.63 o                         
   1   2   8       1076.62       1132.38        17.26 o                         
   2   2   8        468.52        461.34         7.01 o                         
   3   2   8       1682.13       1744.70        24.27 o                         
   4   2   8        126.74        166.17         3.34 o                         
   5   2   8         88.26         49.71         1.66 o                         
   6   2   8       1183.28       1220.04        18.59 o                         
   7   2   8          0.57          0.93         0.86 o                         
   8   2   8         10.94          7.56         1.15 o                         
   9   2   8         75.31         55.81         2.46 o                         
  10   2   8         14.14          8.70         1.67 o                         
  11   2   8          0.22          0.74         1.54 o                         
  12   2   8       1969.21       2053.30        38.67 o                         
  13   2   8         23.34         25.00         3.19 o                         
  14   2   8        237.87        235.27         8.80 o                         
  15   2   8         32.34         21.27         3.80 o                         
  16   2   8          6.41          0.25         3.80 o                         
   1   3   8       3727.74       3821.39        53.96 o                         
   2   3   8          0.91          6.09         0.61 o                         
   3   3   8       6230.60       6747.97        99.33 o                         
   4   3   8      12845.81      14084.43       205.92 o                         
   5   3   8       6196.75       6589.74        89.62 o                         
   6   3   8       1212.90       1319.47        21.35 o                         
   7   3   8         89.99         85.82         2.84 o                         
   8   3   8        291.58        285.50         6.11 o                         
   9   3   8         40.00         32.95         2.09 o                         
  10   3   8        224.65        206.05         5.86 o                         
  11   3   8        323.68        352.01         8.53 o                         
  12   3   8       1147.32       1239.13        25.18 o                         
  13   3   8         13.10          7.75         2.76 o                         
  14   3   8         14.72          7.18         2.79 o                         
  15   3   8          0.58         -1.53         2.91 o                         
  16   3   8          5.17          3.48         3.70 o                         
   0   4   8        460.17        390.45         9.37 o                         
   1   4   8         48.20         65.39         2.00 o                         
   2   4   8       1468.39       1591.14        23.13 o                         
   3   4   8       3901.31       4377.86        63.97 o                         
   4   4   8       7774.00       8515.01       127.39 o                         
   5   4   8        179.41        203.18         4.01 o                         
   6   4   8        539.62        586.19        10.29 o                         
   7   4   8        330.34        299.23         6.30 o                         
   8   4   8        107.38         95.58         3.53 o                         
   9   4   8        564.84        543.85        11.18 o                         
  10   4   8         39.14         22.90         2.32 o                         
  11   4   8       1279.96       1396.61        26.66 o                         
  12   4   8       3209.37       3349.93        59.93 o                         
  13   4   8         17.65         14.16         2.92 o                         
  14   4   8         99.78         98.79         5.93 o                         
  15   4   8          0.64         -1.94         3.09 o                         
  16   4   8         48.99         66.84         6.06 o                         
   1   5   8        724.32        721.99        11.08 o                         
   2   5   8        561.71        601.42         9.28 o                         
   3   5   8        383.25        413.81         7.17 o                         
   4   5   8       4103.30       4413.91        63.68 o                         
   5   5   8       1834.70       1928.57        30.21 o                         
   6   5   8        143.50        160.38         4.27 o                         
   7   5   8          1.33         -0.27         1.37 o                         
   8   5   8        805.59        770.27        17.02 o                         
   9   5   8        306.57        287.28         7.45 o                         
  10   5   8        490.57        455.44        10.68 o                         
  11   5   8        251.50        300.36         8.98 o                         
  12   5   8        327.84        329.92        10.00 o                         
  13   5   8        143.31        132.34         6.18 o                         
  14   5   8        318.98        332.86        11.45 o                         
  15   5   8         19.88         17.56         3.77 o                         
  16   5   8          6.60          2.06         9.75 o                         
   0   6   8       3630.28       3870.98        79.19 o                         
   1   6   8         17.60         13.40         1.13 o                         
   2   6   8        146.80        123.30         3.13 o                         
   3   6   8         85.27         77.51         2.58 o                         
   4   6   8        140.80        187.83         4.45 o                         
   5   6   8       1751.56       1803.23        29.70 o                         
   6   6   8        213.91        202.68         6.55 o                         
   7   6   8        376.73        322.92         7.90 o                         
   8   6   8         82.62         71.44         3.50 o                         
   9   6   8         71.64         51.86         3.36 o                         
  10   6   8         71.31         58.66         3.99 o                         
  11   6   8        418.85        380.66        12.40 o                         
  12   6   8          7.35          5.09         2.50 o                         
  13   6   8        217.24        213.16         8.02 o                         
  14   6   8          8.15          3.26         3.14 o                         
  15   6   8         65.74         58.97         5.55 o                         
   1   7   8        211.84        210.74         4.52 o                         
   2   7   8        434.87        420.02         7.33 o                         
   3   7   8        983.25        944.33        15.28 o                         
   4   7   8          8.74          7.76         1.47 o                         
   5   7   8        244.12        234.94         6.41 o                         
   6   7   8       1754.02       1723.07        31.96 o                         
   7   7   8        170.05        144.92         5.43 o                         
   8   7   8         39.87         35.39         2.98 o                         
   9   7   8         12.75          1.34         2.19 o                         
  10   7   8          0.55         -1.26         2.23 o                         
  11   7   8          0.69         -0.91         2.46 o                         
  12   7   8         10.79          5.61         2.68 o                         
  13   7   8         27.83         19.69         3.72 o                         
  14   7   8        159.28        159.87         7.49 o                         
   0   8   8          0.02          3.13         1.68 o                         
   1   8   8         23.98         13.20         1.60 o                         
   2   8   8         16.99         30.26         2.07 o                         
   3   8   8         20.82         15.67         1.79 o                         
   4   8   8         35.04         39.96         2.58 o                         
   5   8   8        214.93        195.10         6.42 o                         
   6   8   8        398.65        382.44        10.73 o                         
   7   8   8        115.78         92.67         4.72 o                         
   8   8   8         44.79         28.29         3.14 o                         
   9   8   8        180.71        178.00         7.09 o                         
  10   8   8        106.15         85.60         5.13 o                         
  11   8   8        205.15        224.78         8.68 o                         
  12   8   8         22.25         15.76         3.61 o                         
  13   8   8        202.09        229.13         9.12 o                         
  14   8   8        133.86        135.84         8.45 o                         
   1   9   8        911.69        924.93        15.63 o                         
   2   9   8          2.54         -1.45         1.45 o                         
   3   9   8        148.32        129.51         4.64 o                         
   4   9   8          5.73          4.20         1.97 o                         
   5   9   8        294.49        263.75         8.08 o                         
   6   9   8        716.37        724.02        17.03 o                         
   7   9   8          1.34         -0.82         2.14 o                         
   8   9   8        144.73        124.41         5.86 o                         
   9   9   8        208.02        209.47         8.07 o                         
  10   9   8        133.02        133.15         7.28 o                         
  11   9   8          0.34         -0.60         2.98 o                         
  12   9   8         28.47         30.00         4.26 o                         
  13   9   8         12.07          8.85         3.80 o                         
   0  10   8        858.61        911.26        23.35 o                         
   1  10   8        133.77        113.79         4.38 o                         
   2  10   8        135.60         95.50         4.40 o                         
   3  10   8         25.08         15.35         2.56 o                         
   4  10   8          9.84         14.14         2.69 o                         
   5  10   8         84.09         90.53         4.83 o                         
   6  10   8       1536.87       1576.45        30.57 o                         
   7  10   8         64.01         62.79         4.32 o                         
   8  10   8          0.02         -2.01         2.64 o                         
   9  10   8        194.50        258.96         9.56 o                         
  10  10   8         78.36         59.46         4.79 o                         
  11  10   8         81.50         87.91         5.93 o                         
  12  10   8          2.80          2.59         4.82 o                         
   1  11   8         86.32         89.27         4.41 o                         
   2  11   8       3822.79       3872.92        66.26 o                         
   3  11   8        137.60        119.66         5.52 o                         
   4  11   8         14.68          8.14         2.77 o                         
   5  11   8          0.06          8.72         2.92 o                         
   6  11   8       2014.67       2196.38        43.56 o                         
   7  11   8          9.33          7.18         2.94 o                         
   8  11   8         69.09         62.98         4.89 o                         
   9  11   8          0.44         -0.40         3.18 o                         
  10  11   8        124.71        126.99         8.07 o                         
  11  11   8         17.48         17.37        13.20 o                         
   0  12   8        149.08        145.75         8.39 o                         
   1  12   8        304.46        325.78         9.53 o                         
   2  12   8        398.81        413.00        11.50 o                         
   3  12   8         59.14         39.33         3.95 o                         
   4  12   8          3.00          7.51         2.97 o                         
   5  12   8        202.76        206.49         8.48 o                         
   6  12   8        181.58        190.38         8.40 o                         
   7  12   8          7.79         10.11         3.72 o                         
   8  12   8         58.04         48.73         5.02 o                         
   9  12   8        299.20        369.05        19.28 o                         
   1  13   8         38.70         29.04         3.64 o                         
   2  13   8        124.34        103.83         5.68 o                         
   3  13   8         79.36         79.14         5.29 o                         
   4  13   8          0.07          4.52         3.67 o                         
   5  13   8          6.03          0.86         3.83 o                         
   6  13   8        179.58        164.54         9.24 o                         
   7  13   8          2.13          3.14         4.70 o                         
   0  14   8        978.55       1034.11        34.96 o                         
   1  14   8         18.62         14.77         4.10 o                         
   2  14   8         20.35         22.31         4.45 o                         
   3  14   8         35.59         47.60         4.99 o                         
   4  14   8          1.83         -3.83        13.87 o                         
   1   1   9          9.51         12.85         1.19 o                         
   2   1   9       3936.83       4146.76        59.98 o                         
   3   1   9        911.25        955.40        14.71 o                         
   4   1   9          0.20          0.52         0.66 o                         
   5   1   9        344.26        313.21         5.49 o                         
   6   1   9        683.22        699.61        11.33 o                         
   7   1   9         50.15         37.95         1.71 o                         
   8   1   9          1.58          1.63         0.92 o                         
   9   1   9        134.15        107.60         3.49 o                         
  10   1   9       2751.88       2734.03        43.07 o                         
  11   1   9        147.23        113.51         4.33 o                         
  12   1   9        115.25         85.68         4.09 o                         
  13   1   9        631.62        583.16        13.85 o                         
  14   1   9         39.74         30.01         3.77 o                         
  15   1   9        108.82        102.08         6.71 o                         
  16   1   9         84.21         70.87         6.76 o                         
   0   2   9       1884.08       1772.20        34.24 o                         
   1   2   9        653.47        653.28        10.49 o                         
   2   2   9       2642.16       2751.15        39.62 o                         
   3   2   9       4299.69       4685.41        64.89 o                         
   4   2   9       7160.95       7781.61       108.93 o                         
   5   2   9        271.51        359.87         6.34 o                         
   6   2   9          0.05          0.27         0.72 o                         
   7   2   9          4.09          7.56         0.87 o                         
   8   2   9        238.49        208.68         5.12 o                         
   9   2   9          8.06          2.33         1.32 o                         
  10   2   9        378.29        319.24         7.14 o                         
  11   2   9       2789.83       2654.41        46.64 o                         
  12   2   9        365.17        370.28         9.85 o                         
  13   2   9          1.62          0.72         2.42 o                         
  14   2   9        176.76        192.73         7.96 o                         
  15   2   9        436.29        435.34        15.12 o                         
  16   2   9         27.09         23.96         4.82 o                         
   1   3   9        131.90        154.97         3.39 o                         
   2   3   9          8.66          8.33         0.85 o                         
   3   3   9        311.22        354.64         5.71 o                         
   4   3   9       3969.29       4224.23        62.61 o                         
   5   3   9       8270.94       8991.50       127.73 o                         
   6   3   9          1.16          0.55         0.82 o                         
   7   3   9        642.68        646.99        11.28 o                         
   8   3   9       1185.60       1107.87        18.39 o                         
   9   3   9        158.28        148.32         4.62 o                         
  10   3   9        198.62        197.19         5.94 o                         
  11   3   9       2642.09       2701.00        46.55 o                         
  12   3   9        491.27        487.86        12.03 o                         
  13   3   9        150.96        160.54         6.90 o                         
  14   3   9        537.83        578.08        15.59 o                         
  15   3   9        255.36        302.70        11.23 o                         
  16   3   9        216.85        249.35        11.78 o                         
   0   4   9        243.87        235.08         6.39 o                         
   1   4   9        898.75        944.72        14.96 o                         
   2   4   9         10.64         13.01         0.87 o                         
   3   4   9         16.85          7.40         0.80 o                         
   4   4   9         31.45         48.27         1.96 o                         
   5   4   9        979.60        953.97        15.54 o                         
   6   4   9        179.49        187.81         4.60 o                         
   7   4   9         85.35         90.75         3.20 o                         
   8   4   9         22.40         23.05         2.08 o                         
   9   4   9        602.47        604.44        12.11 o                         
  10   4   9        374.98        339.88         8.32 o                         
  11   4   9       1112.22       1022.98        19.81 o                         
  12   4   9       1047.90       1108.19        22.48 o                         
  13   4   9         80.43         76.43         4.89 o                         
  14   4   9        153.12        152.82         7.49 o                         
  15   4   9          1.24         -2.63         3.04 o                         
  16   4   9         67.18         79.01         6.92 o                         
   1   5   9         91.94         95.04         2.77 o                         
   2   5   9          9.71         11.54         0.88 o                         
   3   5   9         26.25         12.27         1.08 o                         
   4   5   9        429.11        459.49         8.34 o                         
   5   5   9       1296.09       1402.38        22.45 o                         
   6   5   9         68.51         68.58         3.22 o                         
   7   5   9        166.15        153.33         4.74 o                         
   8   5   9        284.27        280.78         7.24 o                         
   9   5   9        287.36        313.45         7.79 o                         
  10   5   9        478.65        471.71        10.99 o                         
  11   5   9       1380.51       1315.82        26.73 o                         
  12   5   9          0.67         -2.12         2.12 o                         
  13   5   9         25.49         21.06         3.43 o                         
  14   5   9          5.97          7.29         3.33 o                         
  15   5   9         45.95         49.67         5.12 o                         
   0   6   9       2013.75       2036.60        42.64 o                         
   1   6   9        625.54        607.87         9.67 o                         
   2   6   9         19.04         26.47         1.27 o                         
   3   6   9        106.48         87.25         2.68 o                         
   4   6   9         13.31         13.88         1.43 o                         
   5   6   9         29.32         35.79         2.05 o                         
   6   6   9         56.97         58.27         3.00 o                         
   7   6   9        101.08         86.46         3.93 o                         
   8   6   9       1309.13       1242.19        25.95 o                         
   9   6   9         29.97         12.89         2.24 o                         
  10   6   9        262.43        264.40         8.68 o                         
  11   6   9        212.29        182.14         7.16 o                         
  12   6   9         14.40          6.38         2.76 o                         
  13   6   9          0.95          0.50         2.66 o                         
  14   6   9         25.51         32.11         4.35 o                         
  15   6   9          3.04         10.70         3.90 o                         
   1   7   9         27.16         33.55         1.76 o                         
   2   7   9        802.50        820.89        13.34 o                         
   3   7   9        480.98        508.78         9.32 o                         
   4   7   9         12.78          6.09         1.48 o                         
   5   7   9          2.40         -1.43         1.43 o                         
   6   7   9        216.93        182.85         7.05 o                         
   7   7   9        653.07        673.76        17.23 o                         
   8   7   9        549.25        503.96        11.88 o                         
   9   7   9        141.28        147.86         5.93 o                         
  10   7   9        483.25        469.44        13.25 o                         
  11   7   9         80.36         90.18         5.56 o                         
  12   7   9         30.32         27.58         3.67 o                         
  13   7   9        137.84        131.26         6.58 o                         
  14   7   9          0.19         -0.41         3.58 o                         
   0   8   9       1515.92       1415.91        31.01 o                         
   1   8   9         52.55         36.21         2.30 o                         
   2   8   9        545.74        558.45        10.25 o                         
   3   8   9        129.58        128.85         4.23 o                         
   4   8   9        205.46        210.63         6.03 o                         
   5   8   9         21.74          5.67         2.04 o                         
   6   8   9         13.90         14.32         2.56 o                         
   7   8   9        534.39        483.48        13.86 o                         
   8   8   9         91.97         64.46         4.11 o                         
   9   8   9         37.36         21.62         3.09 o                         
  10   8   9          0.09         -2.24         2.30 o                         
  11   8   9        134.26        139.80         6.64 o                         
  12   8   9         15.87          8.28         3.27 o                         
  13   8   9          9.08          9.85         3.61 o                         
  14   8   9         38.39         27.65         7.55 o                         
   1   9   9        183.97        163.97         6.00 o                         
   2   9   9        186.86        154.08         5.57 o                         
   3   9   9        517.09        489.49        10.76 o                         
   4   9   9       1113.84       1030.68        21.01 o                         
   5   9   9        223.78        203.93         7.07 o                         
   6   9   9        900.01        845.16        17.37 o                         
   7   9   9        182.99        155.46         6.91 o                         
   8   9   9        352.56        321.90         9.76 o                         
   9   9   9        107.31        102.48         5.53 o                         
  10   9   9        215.08        209.85         8.58 o                         
  11   9   9         14.25          7.46         3.11 o                         
  12   9   9         16.46          5.43         3.91 o                         
  13   9   9          4.80         -0.54         4.25 o                         
   0  10   9         29.32         21.82         4.00 o                         
   1  10   9         84.76         58.64         3.50 o                         
   2  10   9        148.40        165.77         6.05 o                         
   3  10   9         38.03         32.98         3.17 o                         
   4  10   9        113.44         93.12         4.68 o                         
   5  10   9        150.82        142.69         6.45 o                         
   6  10   9          4.34          1.48         2.38 o                         
   7  10   9         17.41         12.71         3.13 o                         
   8  10   9          4.16         -0.67         2.42 o                         
   9  10   9          0.17          2.18         2.73 o                         
  10  10   9        334.10        362.42        13.35 o                         
  11  10   9         72.56         60.49         5.22 o                         
  12  10   9         23.47         13.31         5.61 o                         
   1  11   9        482.12        456.15        11.73 o                         
   2  11   9          0.64         12.95         2.92 o                         
   3  11   9        181.58        144.99         6.21 o                         
   4  11   9         23.98         18.01         3.15 o                         
   5  11   9       1751.45       1928.28        36.83 o                         
   6  11   9          7.09         16.72         3.26 o                         
   7  11   9        245.23        230.53         9.00 o                         
   8  11   9          9.70          7.11         3.16 o                         
   9  11   9          7.18          6.81         3.35 o                         
  10  11   9         64.56         79.84         5.67 o                         
   0  12   9        362.95        350.00        15.28 o                         
   1  12   9         35.30         40.73         3.78 o                         
   2  12   9         62.34         60.22         4.34 o                         
   3  12   9         25.25         22.91         3.36 o                         
   4  12   9        189.53        229.62         9.01 o                         
   5  12   9         10.28          8.31         3.37 o                         
   6  12   9        360.76        393.80        12.70 o                         
   7  12   9        127.65        117.42         7.08 o                         
   8  12   9        118.28        125.27         6.68 o                         
   9  12   9         42.48         61.91         9.26 o                         
   1  13   9         35.70         45.65         4.55 o                         
   2  13   9         45.26         55.19         4.72 o                         
   3  13   9        307.59        345.85        11.03 o                         
   4  13   9        137.28        129.72         7.32 o                         
   5  13   9         13.17         13.09         3.99 o                         
   6  13   9        316.80        317.54        12.37 o                         
   7  13   9        115.00        106.94        32.44 o                         
   0  14   9       1301.15       1419.01        42.98 o                         
   1  14   9        192.49        211.11         9.64 o                         
   2  14   9         47.89         44.10         5.18 o                         
   3  14   9         49.83         42.85         6.60 o                         
   0   0  10          4.51          3.57         1.25 o                         
   1   0  10        179.66        189.04         5.14 o                         
   2   0  10       3061.52       3210.57        66.96 o                         
   3   0  10       6361.19       7056.50       146.24 o                         
   4   0  10       1508.73       1600.88        34.27 o                         
   5   0  10        274.51        258.84         6.85 o                         
   6   0  10        315.47        372.70         9.38 o                         
   7   0  10         35.51         29.41         2.34 o                         
   8   0  10        261.58        252.42         7.52 o                         
   9   0  10        863.45        851.06        19.15 o                         
  10   0  10       6047.03       5989.07       141.12 o                         
  11   0  10        623.65        663.20        18.65 o                         
  12   0  10         45.56         21.38         3.54 o                         
  13   0  10        873.17        853.41        27.22 o                         
  14   0  10        670.79        639.85        25.30 o                         
  15   0  10         65.92         81.95         9.32 o                         
  16   0  10         12.26          8.57         6.30 o                         
   1   1  10       3081.86       3175.39        46.22 o                         
   2   1  10       1588.29       1685.72        24.87 o                         
   3   1  10       3889.04       4081.36        60.23 o                         
   4   1  10       2636.54       2709.10        39.76 o                         
   5   1  10         47.60         57.97         1.97 o                         
   6   1  10        239.14        175.61         3.89 o                         
   7   1  10        118.70        111.39         3.15 o                         
   8   1  10         25.81         31.29         1.70 o                         
   9   1  10         20.50         15.63         1.62 o                         
  10   1  10          1.72          4.37         1.62 o                         
  11   1  10          8.83          4.14         1.79 o                         
  12   1  10        137.00        144.63         5.41 o                         
  13   1  10        290.38        287.15         9.07 o                         
  14   1  10         42.32         34.34         4.05 o                         
  15   1  10          0.77         -3.00         3.42 o                         
  16   1  10         17.50         10.72         4.62 o                         
   0   2  10      12406.86      13103.66       262.51 o                         
   1   2  10       1640.13       1515.61        23.30 o                         
   2   2  10        532.41        555.00         8.65 o                         
   3   2  10       6821.33       7505.86       106.69 o                         
   4   2  10        991.91       1001.55        15.40 o                         
   5   2  10       1242.80       1221.12        18.62 o                         
   6   2  10        967.56       1117.05        17.58 o                         
   7   2  10       1982.23       1985.00        30.29 o                         
   8   2  10         75.21         67.50         2.68 o                         
   9   2  10        341.25        330.73         6.97 o                         
  10   2  10        415.66        427.08         8.78 o                         
  11   2  10          0.43          1.86         1.82 o                         
  12   2  10          4.60         -1.42         2.13 o                         
  13   2  10        124.58        119.07         5.81 o                         
  14   2  10          7.60          9.87         3.01 o                         
  15   2  10        303.72        351.22        12.62 o                         
  16   2  10         24.72         23.71         5.02 o                         
   1   3  10        161.53        188.52         3.95 o                         
   2   3  10        102.13         84.60         2.51 o                         
   3   3  10       2026.50       2165.21        32.17 o                         
   4   3  10        912.65        912.24        14.22 o                         
   5   3  10         12.18         13.27         1.15 o                         
   6   3  10        174.36        165.64         3.72 o                         
   7   3  10        524.45        469.15         8.65 o                         
   8   3  10       1360.10       1351.02        22.19 o                         
   9   3  10          7.42          6.20         1.64 o                         
  10   3  10        376.88        379.24         8.74 o                         
  11   3  10        331.63        332.68         8.33 o                         
  12   3  10         75.04         63.11         4.26 o                         
  13   3  10        152.91        152.99         6.93 o                         
  14   3  10        186.93        185.93         8.13 o                         
  15   3  10          1.95          6.39         3.53 o                         
  16   3  10          0.10         -2.37         3.41 o                         
   0   4  10        741.19        780.75        17.65 o                         
   1   4  10       1077.03       1154.64        18.44 o                         
   2   4  10       2054.96       2284.76        34.00 o                         
   3   4  10         14.81         47.39         1.87 o                         
   4   4  10       1586.80       1733.99        27.20 o                         
   5   4  10          0.01          1.81         0.96 o                         
   6   4  10         18.03         13.71         1.53 o                         
   7   4  10        398.04        408.21         8.38 o                         
   8   4  10       1270.37       1169.91        20.81 o                         
   9   4  10        368.12        325.28         8.01 o                         
  10   4  10        162.88        142.92         5.24 o                         
  11   4  10        219.64        231.12         7.16 o                         
  12   4  10        303.22        309.35         9.78 o                         
  13   4  10         87.84         90.21         5.61 o                         
  14   4  10         29.87         31.77         4.07 o                         
  15   4  10         84.33        104.00         6.59 o                         
  16   4  10          1.17         -0.57         4.96 o                         
   1   5  10          9.76          7.87         1.04 o                         
   2   5  10        375.55        383.02         6.56 o                         
   3   5  10        133.61        190.31         4.49 o                         
   4   5  10          7.47          7.31         1.11 o                         
   5   5  10        628.48        637.62        11.47 o                         
   6   5  10        215.25        239.05         5.87 o                         
   7   5  10       6913.58       7020.47       116.41 o                         
   8   5  10          5.81          3.94         1.77 o                         
   9   5  10       1966.98       1861.84        33.62 o                         
  10   5  10        260.42        251.81         7.67 o                         
  11   5  10        208.13        223.84         7.87 o                         
  12   5  10         42.37         38.22         3.60 o                         
  13   5  10        255.88        260.71         9.65 o                         
  14   5  10         13.37         15.19         3.81 o                         
  15   5  10        516.38        592.92        17.44 o                         
   0   6  10          3.76          0.28         1.61 o                         
   1   6  10       1231.37       1263.65        19.66 o                         
   2   6  10        533.67        449.31         7.84 o                         
   3   6  10        594.78        509.14         9.15 o                         
   4   6  10        103.79        109.73         3.60 o                         
   5   6  10          0.56         -0.57         1.33 o                         
   6   6  10         96.48        116.65         4.74 o                         
   7   6  10       4091.70       4104.47        76.24 o                         
   8   6  10         46.08         28.16         2.73 o                         
   9   6  10        627.33        552.63        13.44 o                         
  10   6  10        209.97        200.34         7.35 o                         
  11   6  10         39.38         30.50         3.93 o                         
  12   6  10         16.57         18.10         3.16 o                         
  13   6  10         78.26         88.62         5.43 o                         
  14   6  10         21.38          9.99         3.69 o                         
  15   6  10          7.93         11.38         4.64 o                         
   1   7  10       2574.51       2709.61        39.87 o                         
   2   7  10        284.25        275.67         6.12 o                         
   3   7  10       1449.64       1389.33        22.21 o                         
   4   7  10        426.96        360.40         8.05 o                         
   5   7  10        657.68        532.40        11.14 o                         
   6   7  10         60.01         44.00         3.11 o                         
   7   7  10        589.76        567.59        13.66 o                         
   8   7  10        438.04        368.58        12.69 o                         
   9   7  10        175.18        187.34         6.81 o                         
  10   7  10        123.38        105.09         5.39 o                         
  11   7  10        359.99        391.69        11.78 o                         
  12   7  10          0.45         -1.43         2.81 o                         
  13   7  10         25.27         21.96         3.65 o                         
  14   7  10         11.67         14.67         4.06 o                         
   0   8  10        943.17        918.13        23.10 o                         
   1   8  10        268.66        235.12         6.27 o                         
   2   8  10       1009.23       1072.90        18.91 o                         
   3   8  10       1677.73       1659.98        29.37 o                         
   4   8  10        205.60        230.68         6.62 o                         
   5   8  10        343.08        394.40         9.91 o                         
   6   8  10         52.37         47.67         3.43 o                         
   7   8  10        121.91        104.43         4.83 o                         
   8   8  10         60.96         46.19         3.73 o                         
   9   8  10         75.50         42.37         4.00 o                         
  10   8  10         28.31         32.90         3.73 o                         
  11   8  10        139.51        139.71         6.49 o                         
  12   8  10        204.22        205.06         8.78 o                         
  13   8  10         51.76         47.64         4.76 o                         
   1   9  10        206.58        201.02         6.70 o                         
   2   9  10        868.22        829.70        16.65 o                         
   3   9  10       2287.10       2365.22        39.82 o                         
   4   9  10        868.89        812.75        16.44 o                         
   5   9  10        470.52        412.36        10.85 o                         
   6   9  10         55.78         33.61         3.38 o                         
   7   9  10         84.37         65.97         4.16 o                         
   8   9  10         27.53         19.79         2.95 o                         
   9   9  10        108.47        126.43         6.06 o                         
  10   9  10          3.28          0.09         2.78 o                         
  11   9  10        152.71        159.09         8.80 o                         
  12   9  10         48.31         38.51         4.90 o                         
   0  10  10        320.80        302.26        12.06 o                         
   1  10  10         13.65          7.43         2.34 o                         
   2  10  10         68.30         42.50         3.58 o                         
   3  10  10         31.41         27.05         3.16 o                         
   4  10  10         20.62         29.10         3.28 o                         
   5  10  10          0.14         -0.86         2.35 o                         
   6  10  10          4.25          4.40         2.73 o                         
   7  10  10         25.18         24.51         3.57 o                         
   8  10  10          0.39         -2.55         2.55 o                         
   9  10  10         46.41         33.43         3.95 o                         
  10  10  10        350.57        420.82        13.30 o                         
  11  10  10          0.58         -3.44         3.44 o                         
   1  11  10        133.87        124.73         5.72 o                         
   2  11  10        126.01        108.18         5.70 o                         
   3  11  10          6.21          3.50         2.73 o                         
   4  11  10        120.94         99.97         5.76 o                         
   5  11  10          3.16          7.43         2.81 o                         
   6  11  10        412.56        389.03        11.78 o                         
   7  11  10         24.05         15.94         3.81 o                         
   8  11  10          0.19         -2.07         3.19 o                         
   9  11  10         13.43         21.61         3.82 o                         
  10  11  10          0.02         -2.37         3.56 o                         
   0  12  10       1030.66       1178.34        34.11 o                         
   1  12  10        773.47        802.19        17.79 o                         
   2  12  10       1127.23       1182.65        24.24 o                         
   3  12  10         13.53         12.03         3.26 o                         
   4  12  10          0.09         -2.75         2.93 o                         
   5  12  10        540.29        583.00        17.35 o                         
   6  12  10        104.27         79.46         6.31 o                         
   7  12  10          0.43          2.44         4.45 o                         
   8  12  10        579.49        692.25        18.22 o                         
   1  13  10        392.21        368.69        12.10 o                         
   2  13  10        220.43        200.85         8.88 o                         
   3  13  10          2.47         12.50         3.46 o                         
   4  13  10         52.14         65.64         5.93 o                         
   5  13  10        118.60        145.46         8.13 o                         
   6  13  10          2.18          1.90         4.37 o                         
   0  14  10       1278.09       1455.02        46.33 o                         
   1  14  10          3.88          3.86         3.87 o                         
   2  14  10         14.36          8.70         6.23 o                         
   1   1  11        244.80        253.88         4.40 o                         
   2   1  11       2384.00       2669.62        40.38 o                         
   3   1  11       3212.59       3602.26        53.35 o                         
   4   1  11       6124.78       6761.47        99.47 o                         
   5   1  11       2839.48       3085.44        44.68 o                         
   6   1  11       1474.30       1486.99        22.92 o                         
   7   1  11         14.39         11.02         1.29 o                         
   8   1  11         75.22         78.49         2.73 o                         
   9   1  11        807.31        771.45        13.70 o                         
  10   1  11       1699.57       1714.92        28.99 o                         
  11   1  11        164.87        166.53         5.71 o                         
  12   1  11        392.74        372.16         9.87 o                         
  13   1  11       1209.94       1298.49        27.14 o                         
  14   1  11        388.44        402.57        13.63 o                         
  15   1  11          0.48         -2.74         3.61 o                         
  16   1  11          7.92          7.45         4.31 o                         
   0   2  11       3095.60       3211.09        65.33 o                         
   1   2  11         23.09         21.27         1.11 o                         
   2   2  11        423.81        428.84         6.84 o                         
   3   2  11         83.69         87.41         2.24 o                         
   4   2  11       2681.19       2852.37        41.95 o                         
   5   2  11       3451.17       3684.74        53.13 o                         
   6   2  11       2133.09       2353.69        35.63 o                         
   7   2  11        310.86        331.43         6.31 o                         
   8   2  11        217.95        268.73         5.96 o                         
   9   2  11         67.28         62.12         2.83 o                         
  10   2  11        998.69       1062.37        19.16 o                         
  11   2  11        321.20        330.79         8.58 o                         
  12   2  11         92.21         91.71         4.57 o                         
  13   2  11        738.57        722.20        17.75 o                         
  14   2  11        811.92        885.33        21.87 o                         
  15   2  11        347.37        399.76        14.62 o                         
  16   2  11         52.37         54.49         7.89 o                         
   1   3  11         34.77         51.06         1.89 o                         
   2   3  11         49.79         44.76         1.51 o                         
   3   3  11        102.39        123.37         3.05 o                         
   4   3  11       1135.63       1107.43        16.43 o                         
   5   3  11       3037.36       3202.57        48.05 o                         
   6   3  11        911.48        948.77        14.90 o                         
   7   3  11       1517.65       1538.07        25.41 o                         
   8   3  11        320.37        332.33         7.37 o                         
   9   3  11        228.99        201.97         5.88 o                         
  10   3  11        484.67        481.15        10.14 o                         
  11   3  11         31.65         22.71         2.67 o                         
  12   3  11         40.39         49.44         3.76 o                         
  13   3  11        277.94        273.26         9.86 o                         
  14   3  11          1.79          0.58         3.04 o                         
  15   3  11        215.30        259.81        10.78 o                         
  16   3  11         59.73         54.76         8.11 o                         
   0   4  11        184.93        177.90         4.80 o                         
   1   4  11       1024.33       1158.52        18.40 o                         
   2   4  11        115.71        126.83         3.30 o                         
   3   4  11         56.40         51.69         2.20 o                         
   4   4  11        134.86        135.80         3.40 o                         
   5   4  11       1761.27       1870.17        29.29 o                         
   6   4  11       1035.24       1117.06        19.31 o                         
   7   4  11         98.82         79.97         3.19 o                         
   8   4  11        299.83        255.00         6.75 o                         
   9   4  11        552.14        503.70        10.73 o                         
  10   4  11        154.66        143.38         5.32 o                         
  11   4  11          0.03         -0.66         2.19 o                         
  12   4  11          0.02         -0.27         2.52 o                         
  13   4  11        168.75        168.34         7.80 o                         
  14   4  11         62.57         45.67         4.58 o                         
  15   4  11          0.66         -3.31         3.31 o                         
   1   5  11        433.77        501.54         8.89 o                         
   2   5  11        278.04        311.86         6.44 o                         
   3   5  11        344.49        303.24         6.81 o                         
   4   5  11         51.68         35.97         1.96 o                         
   5   5  11        380.17        386.68         7.70 o                         
   6   5  11         26.13         32.46         2.32 o                         
   7   5  11       1207.97       1252.18        23.32 o                         
   8   5  11        472.82        433.37        10.41 o                         
   9   5  11        336.63        280.65         8.15 o                         
  10   5  11         29.23         19.18         2.70 o                         
  11   5  11         63.82         56.87         4.03 o                         
  12   5  11         29.19         18.19         3.03 o                         
  13   5  11          1.25         -1.78         2.80 o                         
  14   5  11         18.88         15.00         3.95 o                         
  15   5  11         36.64         23.39         4.32 o                         
   0   6  11        446.15        368.08         9.78 o                         
   1   6  11       1483.28       1624.28        24.83 o                         
   2   6  11          5.79          6.55         1.19 o                         
   3   6  11        581.15        543.91         9.86 o                         
   4   6  11         37.70         18.45         1.80 o                         
   5   6  11        161.29        145.22         4.89 o                         
   6   6  11         27.06         28.02         2.71 o                         
   7   6  11       3677.15       3705.44        65.75 o                         
   8   6  11         83.75        104.88         4.60 o                         
   9   6  11        853.96        774.52        17.78 o                         
  10   6  11          2.93         -0.09         2.18 o                         
  11   6  11        249.86        255.15         8.78 o                         
  12   6  11          2.17          4.48         2.75 o                         
  13   6  11          1.99         -2.13         2.94 o                         
  14   6  11         96.10        110.74         6.79 o                         
  15   6  11          7.10          6.53        12.72 o                         
   1   7  11       1530.80       1554.61        25.03 o                         
   2   7  11        287.99        282.64         6.86 o                         
   3   7  11       1546.53       1531.94        28.86 o                         
   4   7  11        478.49        366.78         9.07 o                         
   5   7  11         99.14        105.56         4.31 o                         
   6   7  11         29.60         23.43         2.72 o                         
   7   7  11       1116.98       1056.76        21.80 o                         
   8   7  11        360.65        325.51         9.08 o                         
   9   7  11        495.91        428.23        13.04 o                         
  10   7  11        120.05        112.40         5.48 o                         
  11   7  11        383.27        405.21        11.83 o                         
  12   7  11        221.22        242.84        10.10 o                         
  13   7  11         54.32         61.98         4.86 o                         
  14   7  11         25.29         18.52         4.37 o                         
   0   8  11       1466.20       1493.66        38.14 o                         
   1   8  11        269.98        273.58         7.15 o                         
   2   8  11        521.36        542.07        10.90 o                         
   3   8  11       3972.96       4198.59        68.12 o                         
   4   8  11        545.46        658.29        13.61 o                         
   5   8  11        328.82        265.21         7.85 o                         
   6   8  11        213.65        201.57         6.89 o                         
   7   8  11         28.28         24.52         2.95 o                         
   8   8  11         41.47         47.29         3.55 o                         
   9   8  11        336.69        302.59         9.71 o                         
  10   8  11          0.00         -2.34         2.56 o                         
  11   8  11        174.79        174.34         7.51 o                         
  12   8  11        971.85       1131.75        28.12 o                         
  13   8  11          0.20         -0.74         3.46 o                         
   1   9  11         25.47         22.06         2.60 o                         
   2   9  11        447.62        411.66        10.45 o                         
   3   9  11         23.24         32.71         3.02 o                         
   4   9  11       3697.19       3679.97        63.04 o                         
   5   9  11          0.77         -1.02         2.13 o                         
   6   9  11          7.43          6.86         2.45 o                         
   7   9  11        368.51        341.24        10.08 o                         
   8   9  11        314.67        288.28         9.84 o                         
   9   9  11         21.51         15.50         3.00 o                         
  10   9  11          0.27         -2.05         2.66 o                         
  11   9  11        218.58        238.04         9.29 o                         
  12   9  11         50.48         75.57         5.79 o                         
   0  10  11          9.21         10.30         3.37 o                         
   1  10  11         98.41         93.60         4.60 o                         
   2  10  11         98.34         92.29         4.99 o                         
   3  10  11         57.53         58.41         4.17 o                         
   4  10  11          4.31          0.99         2.43 o                         
   5  10  11          7.27          4.45         2.60 o                         
   6  10  11        145.25        144.08         6.41 o                         
   7  10  11          6.07          4.37         2.72 o                         
   8  10  11          1.71          0.57         2.82 o                         
   9  10  11        116.59        104.27         5.93 o                         
  10  10  11          2.91          1.42         3.51 o                         
  11  10  11          2.92          5.34         3.61 o                         
   1  11  11         86.85         74.65         5.04 o                         
   2  11  11         34.83         22.75         3.26 o                         
   3  11  11         16.22         13.52         3.19 o                         
   4  11  11          0.00         -2.52         2.63 o                         
   5  11  11          1.75          1.70         2.82 o                         
   6  11  11         19.82         11.19         3.73 o                         
   7  11  11         10.02          4.74         3.16 o                         
   8  11  11         65.79         73.81         5.55 o                         
   9  11  11          0.48          0.84         3.41 o                         
  10  11  11         39.83         50.68         9.42 o                         
   0  12  11        156.36        146.19        10.22 o                         
   1  12  11        562.16        586.32        14.86 o                         
   2  12  11          4.56          2.22         2.86 o                         
   3  12  11         16.89         12.60         3.53 o                         
   4  12  11         21.59         17.26         3.83 o                         
   5  12  11        104.70        113.44         7.64 o                         
   6  12  11         33.60         31.16         4.63 o                         
   7  12  11        298.06        364.61        13.59 o                         
   8  12  11        133.13        161.60        10.15 o                         
   1  13  11        360.17        335.02        11.48 o                         
   2  13  11          0.23          0.74         3.12 o                         
   3  13  11         26.85         29.05         4.10 o                         
   4  13  11         76.92         95.83         6.58 o                         
   5  13  11          0.75          0.70         3.93 o                         
   6  13  11          2.34         -1.85         5.42 o                         
   0   0  12       7606.86       8024.82       227.85 o                         
   1   0  12         85.17         75.55         3.12 o                         
   2   0  12       4550.57       5048.63       105.07 o                         
   3   0  12        781.28        937.55        21.45 o                         
   4   0  12        120.25        105.73         4.02 o                         
   5   0  12       4097.82       4474.61        90.86 o                         
   6   0  12        806.81        909.18        19.91 o                         
   7   0  12         19.41          8.70         1.74 o                         
   8   0  12        775.21        675.92        16.75 o                         
   9   0  12        690.91        720.64        18.67 o                         
  10   0  12       1191.48       1088.03        28.27 o                         
  11   0  12        750.82        602.84        17.41 o                         
  12   0  12        587.12        580.57        18.79 o                         
  13   0  12       1213.46       1369.87        41.61 o                         
  14   0  12        283.76        270.26        14.60 o                         
  15   0  12          0.27         -1.38         7.97 o                         
  16   0  12        622.70        753.85        37.03 o                         
   1   1  12       1133.23       1177.71        17.78 o                         
   2   1  12       1544.92       1549.51        23.87 o                         
   3   1  12        252.70        268.65         4.94 o                         
   4   1  12       2993.77       3095.47        46.95 o                         
   5   1  12        648.09        613.48         9.82 o                         
   6   1  12       2030.27       2057.61        30.31 o                         
   7   1  12         27.96         13.36         1.33 o                         
   8   1  12       1299.08       1276.35        20.94 o                         
   9   1  12        637.73        600.43        11.15 o                         
  10   1  12        430.13        360.23         8.10 o                         
  11   1  12        156.35        131.00         5.14 o                         
  12   1  12          3.35         -1.67         1.97 o                         
  13   1  12        306.03        332.17        10.57 o                         
  14   1  12        183.89        193.20         9.14 o                         
  15   1  12         79.70         92.18         7.27 o                         
  16   1  12         84.28         75.39         8.19 o                         
   0   2  12        358.99        438.47        10.42 o                         
   1   2  12         16.75         21.62         0.98 o                         
   2   2  12        488.68        548.08         9.00 o                         
   3   2  12        786.53        815.96        12.99 o                         
   4   2  12       1753.97       1793.12        27.26 o                         
   5   2  12        134.83        101.44         2.79 o                         
   6   2  12       1781.95       1834.14        27.23 o                         
   7   2  12       1706.46       1622.34        25.58 o                         
   8   2  12       1420.05       1358.51        22.71 o                         
   9   2  12        445.09        417.36         8.85 o                         
  10   2  12       3514.50       3458.27        57.51 o                         
  11   2  12        185.83        144.60         5.52 o                         
  12   2  12        206.23        217.32         7.73 o                         
  13   2  12         49.78         46.72         4.29 o                         
  14   2  12        399.41        453.01        14.49 o                         
  15   2  12         49.10         39.26         5.11 o                         
  16   2  12        400.86        474.39        24.25 o                         
   1   3  12        309.59        391.08         6.85 o                         
   2   3  12       1090.89       1151.44        18.33 o                         
   3   3  12         50.01         53.14         1.90 o                         
   4   3  12        931.32        917.89        14.94 o                         
   5   3  12        270.09        293.24         5.91 o                         
   6   3  12         10.60          9.79         1.17 o                         
   7   3  12       1717.26       1716.46        28.73 o                         
   8   3  12        940.49        869.92        15.59 o                         
   9   3  12       1516.30       1457.04        26.13 o                         
  10   3  12        715.18        635.16        12.89 o                         
  11   3  12         12.20          6.18         2.21 o                         
  12   3  12         94.61         88.37         5.01 o                         
  13   3  12         35.48         34.63         4.16 o                         
  14   3  12          1.42         -0.51         3.08 o                         
  15   3  12        351.13        426.02        15.54 o                         
  16   3  12          0.94          1.16         6.38 o                         
   0   4  12        517.55        555.51        12.50 o                         
   1   4  12         69.66         69.66         2.52 o                         
   2   4  12        800.28        814.06        13.81 o                         
   3   4  12        145.42        170.80         4.03 o                         
   4   4  12        641.66        577.63        10.08 o                         
   5   4  12        132.64        150.50         3.95 o                         
   6   4  12         19.60         16.98         1.79 o                         
   7   4  12         89.60         64.23         3.07 o                         
   8   4  12        773.97        786.08        15.17 o                         
   9   4  12        338.22        383.14        10.12 o                         
  10   4  12          5.29          3.26         2.04 o                         
  11   4  12          0.61          0.10         2.08 o                         
  12   4  12          4.41          4.90         2.65 o                         
  13   4  12         54.18         41.74         4.34 o                         
  14   4  12        105.75        131.80         7.14 o                         
  15   4  12          8.35         12.96         3.77 o                         
   1   5  12        160.01        190.80         4.58 o                         
   2   5  12        669.53        620.57        10.75 o                         
   3   5  12          2.60          2.45         1.24 o                         
   4   5  12        463.06        450.44         8.78 o                         
   5   5  12         24.46         25.58         2.01 o                         
   6   5  12       2146.36       2206.79        38.23 o                         
   7   5  12        945.46        991.20        20.39 o                         
   8   5  12        109.64        116.94         4.75 o                         
   9   5  12        154.72        125.17         5.18 o                         
  10   5  12         22.03         11.84         2.44 o                         
  11   5  12          3.10          4.18         2.28 o                         
  12   5  12        166.76        177.81         7.21 o                         
  13   5  12         28.59         40.14         4.20 o                         
  14   5  12       1399.40       1614.57        45.52 o                         
  15   5  12         71.35         42.40         5.47 o                         
   0   6  12         34.46         57.53         3.43 o                         
   1   6  12       2368.37       2539.32        39.21 o                         
   2   6  12          0.64         -1.20         1.20 o                         
   3   6  12         20.78          9.38         1.54 o                         
   4   6  12         20.28          5.65         1.52 o                         
   5   6  12         81.71         89.50         3.66 o                         
   6   6  12       2175.96       2137.84        38.92 o                         
   7   6  12        721.11        704.03        14.16 o                         
   8   6  12        263.52        276.32         8.01 o                         
   9   6  12          0.70          1.19         1.92 o                         
  10   6  12          6.84          3.60         2.41 o                         
  11   6  12         54.87         49.16         4.03 o                         
  12   6  12         13.14         11.84         2.95 o                         
  13   6  12          3.41          8.34         3.60 o                         
  14   6  12        113.70        140.66         7.67 o                         
   1   7  12          8.30          2.20         1.57 o                         
   2   7  12        301.77        292.61         7.30 o                         
   3   7  12        144.93        114.74         4.18 o                         
   4   7  12        971.41        771.45        14.51 o                         
   5   7  12        266.18        247.29         7.66 o                         
   6   7  12        342.98        339.14         8.82 o                         
   7   7  12        313.50        294.18         8.51 o                         
   8   7  12        681.97        637.82        13.93 o                         
   9   7  12        546.53        494.32        12.05 o                         
  10   7  12         57.69         54.33         4.07 o                         
  11   7  12        138.15        126.77         6.29 o                         
  12   7  12         21.67         14.31         3.48 o                         
  13   7  12         64.22         62.12         5.21 o                         
  14   7  12          0.00         -0.21         3.92 o                         
   0   8  12        100.56         98.82         6.45 o                         
   1   8  12       1435.27       1401.83        24.95 o                         
   2   8  12        677.24        667.10        12.82 o                         
   3   8  12        442.69        417.07         9.65 o                         
   4   8  12       1084.16       1303.96        24.27 o                         
   5   8  12        150.12        131.64         5.32 o                         
   6   8  12         94.79        107.74         5.10 o                         
   7   8  12         76.18         63.81         4.09 o                         
   8   8  12        315.91        302.09         9.73 o                         
   9   8  12          3.46         11.12         2.91 o                         
  10   8  12        562.59        552.44        13.84 o                         
  11   8  12        352.20        341.96        10.96 o                         
  12   8  12       1250.85       1496.96        31.26 o                         
  13   8  12         22.43         19.63         4.09 o                         
   1   9  12        795.15        781.73        15.85 o                         
   2   9  12         93.87         85.10         4.60 o                         
   3   9  12        557.43        600.42        13.21 o                         
   4   9  12       2869.74       2802.44        51.12 o                         
   5   9  12          2.23          0.25         2.24 o                         
   6   9  12        206.88        197.02         7.20 o                         
   7   9  12          4.64          2.63         2.44 o                         
   8   9  12        162.47        161.45         6.99 o                         
   9   9  12         54.12         34.52         3.94 o                         
  10   9  12        116.82        114.89         6.15 o                         
  11   9  12         10.81          5.90         3.23 o                         
  12   9  12         36.85         55.49         5.31 o                         
   0  10  12        400.03        354.70        14.14 o                         
   1  10  12         13.00          6.38         2.47 o                         
   2  10  12         77.05         67.28         4.50 o                         
   3  10  12        112.97         95.23         5.44 o                         
   4  10  12         66.69         66.21         4.79 o                         
   5  10  12        100.73         92.13         5.16 o                         
   6  10  12         65.28         69.97         4.64 o                         
   7  10  12         50.44         44.36         4.01 o                         
   8  10  12         52.20         41.80         4.34 o                         
   9  10  12         37.65         30.93         3.82 o                         
  10  10  12         64.82         57.59         4.91 o                         
  11  10  12          0.27         -3.16         4.15 o                         
   1  11  12        106.25        121.05         5.73 o                         
   2  11  12        533.04        528.48        14.13 o                         
   3  11  12         30.73         27.96         4.39 o                         
   4  11  12        190.65        196.58         8.14 o                         
   5  11  12         76.10         55.49         4.85 o                         
   6  11  12        397.02        386.66        12.89 o                         
   7  11  12         48.28         50.67         5.06 o                         
   8  11  12          0.53         -0.64         3.42 o                         
   9  11  12         13.17          8.62         3.86 o                         
   0  12  12       1019.89       1132.86        34.82 o                         
   1  12  12          0.06          8.01         3.04 o                         
   2  12  12         40.97         40.16         4.31 o                         
   3  12  12         88.64         79.67         5.40 o                         
   4  12  12          9.60          5.14         3.35 o                         
   5  12  12         25.37         31.39         4.57 o                         
   6  12  12        400.66        431.49        15.65 o                         
   7  12  12        258.06        285.74        11.94 o                         
   8  12  12          1.66         11.21        11.08 o                         
   1  13  12        413.24        434.63        13.96 o                         
   2  13  12         95.70        102.24         6.33 o                         
   3  13  12         22.67         20.42         3.98 o                         
   4  13  12          8.11          9.49         4.36 o                         
   5  13  12        182.35        200.91        12.83 o                         
   1   1  13          2.76          3.27         0.79 o                         
   2   1  13        174.64        218.50         4.13 o                         
   3   1  13        792.09        899.68        14.41 o                         
   4   1  13       2600.81       2767.77        42.19 o                         
   5   1  13         96.81         85.20         2.57 o                         
   6   1  13       1418.48       1485.59        22.64 o                         
   7   1  13        501.70        435.42         7.72 o                         
   8   1  13       2881.91       2893.60        45.43 o                         
   9   1  13          0.27          0.52         1.49 o                         
  10   1  13        383.93        390.98         9.19 o                         
  11   1  13        132.10        120.93         5.01 o                         
  12   1  13         29.03         17.06         2.76 o                         
  13   1  13        566.69        585.16        15.01 o                         
  14   1  13        547.28        573.13        18.91 o                         
  15   1  13         52.97         58.93         6.72 o                         
  16   1  13        246.38        304.91        26.22 o                         
   0   2  13        256.47        263.57         6.97 o                         
   1   2  13       3405.26       3586.47        51.47 o                         
   2   2  13       1232.32       1366.26        21.05 o                         
   3   2  13       2143.56       2287.00        35.17 o                         
   4   2  13        714.24        711.27        11.56 o                         
   5   2  13        677.45        654.68        10.83 o                         
   6   2  13         23.60         16.29         1.34 o                         
   7   2  13         33.12         23.46         1.73 o                         
   8   2  13        895.02        858.38        15.09 o                         
   9   2  13        165.01        164.85         5.06 o                         
  10   2  13          1.80          2.53         1.87 o                         
  11   2  13          0.36         -0.40         2.08 o                         
  12   2  13        151.68        131.63         5.86 o                         
  13   2  13        187.20        189.66         7.61 o                         
  14   2  13          0.01          1.28         2.83 o                         
  15   2  13        522.42        634.22        20.18 o                         
  16   2  13          0.29         10.49        18.16 o                         
   1   3  13       1319.79       1566.69        24.37 o                         
   2   3  13       1138.77       1200.69        19.10 o                         
   3   3  13          7.68          4.15         0.92 o                         
   4   3  13        462.14        450.90         8.08 o                         
   5   3  13         44.51         42.24         1.92 o                         
   6   3  13         36.09         31.96         1.90 o                         
   7   3  13        266.99        255.96         6.33 o                         
   8   3  13         70.31         45.52         2.74 o                         
   9   3  13        422.03        377.16         8.80 o                         
  10   3  13         96.14         82.74         4.00 o                         
  11   3  13         27.28         20.10         2.80 o                         
  12   3  13         38.44         33.39         3.51 o                         
  13   3  13        464.45        491.81        14.61 o                         
  14   3  13         97.69         80.92         5.64 o                         
  15   3  13         13.48          7.60         3.99 o                         
   0   4  13        510.16        554.89        13.13 o                         
   1   4  13         45.30         43.20         1.93 o                         
   2   4  13          1.77         10.69         1.13 o                         
   3   4  13        106.56         99.05         3.15 o                         
   4   4  13        116.62        114.90         3.69 o                         
   5   4  13         87.07         99.62         3.48 o                         
   6   4  13        733.04        785.15        14.69 o                         
   7   4  13       1047.00       1104.11        19.94 o                         
   8   4  13        153.31        116.17         5.12 o                         
   9   4  13         96.99         72.59         3.78 o                         
  10   4  13         78.92         72.81         4.06 o                         
  11   4  13         16.04         11.85         2.57 o                         
  12   4  13         57.42         45.49         4.08 o                         
  13   4  13          6.80          0.70         3.01 o                         
  14   4  13          2.40          1.48         3.28 o                         
  15   4  13          4.37          3.73         3.56 o                         
   1   5  13        570.51        481.47         8.71 o                         
   2   5  13         39.86         33.92         2.11 o                         
   3   5  13         23.48         20.45         1.79 o                         
   4   5  13          0.00         -0.54         1.24 o                         
   5   5  13        249.21        237.71         6.38 o                         
   6   5  13         37.58         23.47         2.30 o                         
   7   5  13        234.01        207.80         6.30 o                         
   8   5  13        162.63        140.56         5.20 o                         
   9   5  13          3.97          5.39         2.17 o                         
  10   5  13         16.21         11.32         2.48 o                         
  11   5  13         20.53         17.37         3.04 o                         
  12   5  13         34.25         24.71         3.70 o                         
  13   5  13        288.90        320.54        11.34 o                         
  14   5  13         29.54         31.05         5.21 o                         
  15   5  13         92.05        107.98         8.37 o                         
   0   6  13        197.88        216.94         8.43 o                         
   1   6  13        207.74        180.54         5.52 o                         
   2   6  13        112.31         91.36         3.56 o                         
   3   6  13        463.10        424.90         8.95 o                         
   4   6  13        579.26        644.32        12.32 o                         
   5   6  13       3049.34       3139.36        52.41 o                         
   6   6  13       1305.05       1398.16        25.47 o                         
   7   6  13         54.56         75.59         4.11 o                         
   8   6  13         11.72          4.78         2.19 o                         
   9   6  13        520.75        459.43        12.83 o                         
  10   6  13          2.01          0.68         2.17 o                         
  11   6  13         30.10         19.20         3.19 o                         
  12   6  13         35.11         25.86         3.58 o                         
  13   6  13         55.80         54.67         4.85 o                         
  14   6  13        278.67        325.04        14.45 o                         
   1   7  13        433.50        397.89         8.76 o                         
   2   7  13        102.27         92.44         3.77 o                         
   3   7  13        111.69         99.51         4.36 o                         
   4   7  13        490.14        415.16         9.91 o                         
   5   7  13       2957.98       2951.72        49.71 o                         
   6   7  13        829.88        802.59        16.40 o                         
   7   7  13       1298.71       1237.87        23.70 o                         
   8   7  13         28.76         25.72         2.98 o                         
   9   7  13          6.20          5.33         2.48 o                         
  10   7  13          7.43          5.77         2.53 o                         
  11   7  13         33.87         24.46         3.60 o                         
  12   7  13         15.36         18.65         3.54 o                         
  13   7  13          4.77          5.44         3.49 o                         
   0   8  13          5.47          3.10         2.82 o                         
   1   8  13         56.49         41.59         3.20 o                         
   2   8  13        397.91        367.35         9.03 o                         
   3   8  13        488.63        530.18        11.34 o                         
   4   8  13         40.31         18.34         2.75 o                         
   5   8  13        228.54        229.20         7.33 o                         
   6   8  13        204.23        184.45         6.88 o                         
   7   8  13         27.18         14.97         2.75 o                         
   8   8  13         16.19         13.14         2.88 o                         
   9   8  13        217.00        227.24         8.12 o                         
  10   8  13          0.23         -2.35         2.35 o                         
  11   8  13         62.55         84.66         5.38 o                         
  12   8  13         98.19        103.90         6.24 o                         
  13   8  13        231.90        283.31        11.78 o                         
   1   9  13         73.56         67.35         4.12 o                         
   2   9  13        231.29        223.94         7.62 o                         
   3   9  13          0.34          0.91         2.50 o                         
   4   9  13          0.66         10.93         2.83 o                         
   5   9  13         72.01         71.95         4.64 o                         
   6   9  13        654.01        638.76        16.82 o                         
   7   9  13          7.75          1.79         2.69 o                         
   8   9  13          7.99          2.77         2.78 o                         
   9   9  13        245.92        247.59         9.02 o                         
  10   9  13         10.24          5.48         3.08 o                         
  11   9  13        191.85        216.65         8.90 o                         
  12   9  13         33.69         34.85         5.76 o                         
   0  10  13         44.44         51.80         5.37 o                         
   1  10  13        275.35        265.50         8.97 o                         
   2  10  13         19.91         12.59         3.07 o                         
   3  10  13        232.07        203.61         7.97 o                         
   4  10  13         55.18         39.86         4.26 o                         
   5  10  13          4.29         -1.89         2.47 o                         
   6  10  13          3.60          1.56         2.99 o                         
   7  10  13          0.49         -1.33         2.75 o                         
   8  10  13          3.44          1.91         3.10 o                         
   9  10  13         11.32          4.28         3.14 o                         
  10  10  13         14.72          9.86         3.71 o                         
  11  10  13          3.78          3.12         8.27 o                         
   1  11  13         53.66         54.46         4.54 o                         
   2  11  13          3.85          0.49         2.89 o                         
   3  11  13         64.02         55.66         4.66 o                         
   4  11  13         19.08         12.57         3.48 o                         
   5  11  13         15.56         22.25         3.87 o                         
   6  11  13          3.71         -2.96         3.54 o                         
   7  11  13        169.70        177.10         8.72 o                         
   8  11  13         34.81         37.31         4.78 o                         
   9  11  13         53.80         50.92         5.56 o                         
   0  12  13        376.59        398.33        17.87 o                         
   1  12  13        207.29        233.78         9.43 o                         
   2  12  13         31.73         34.94         4.04 o                         
   3  12  13         16.52         15.99         3.65 o                         
   4  12  13         32.56         21.93         4.02 o                         
   5  12  13         72.54         69.16         5.82 o                         
   6  12  13         17.09          7.10         3.96 o                         
   7  12  13          5.84         14.32         4.46 o                         
   1  13  13          7.55         12.21         3.92 o                         
   2  13  13          4.36          1.04         3.69 o                         
   3  13  13         43.43         44.48         4.72 o                         
   4  13  13          7.01          7.70         4.28 o                         
   0   0  14      13631.02      15306.88       433.84 o                         
   1   0  14          3.38          3.99         1.26 o                         
   2   0  14         43.20         48.57         2.62 o                         
   3   0  14         99.00        110.83         4.33 o                         
   4   0  14          0.00          1.60         1.37 o                         
   5   0  14          1.75          1.55         1.45 o                         
   6   0  14        179.89        167.03         5.70 o                         
   7   0  14       3787.70       3743.82        76.95 o                         
   8   0  14       1922.06       1805.88        39.70 o                         
   9   0  14        414.31        409.69        12.76 o                         
  10   0  14          0.09          0.38         2.32 o                         
  11   0  14        466.03        474.96        15.23 o                         
  12   0  14        112.17        121.14         8.75 o                         
  13   0  14        512.50        513.31        21.21 o                         
  14   0  14        157.64        195.32        14.37 o                         
  15   0  14       1137.40       1356.13        57.39 o                         
   1   1  14       1627.38       1746.95        26.12 o                         
   2   1  14        283.16        277.39         5.01 o                         
   3   1  14        582.61        588.08         9.88 o                         
   4   1  14        114.54        107.22         3.06 o                         
   5   1  14       2593.81       2839.25        42.70 o                         
   6   1  14         18.44         26.52         1.70 o                         
   7   1  14          1.23          0.94         1.14 o                         
   8   1  14       1844.75       1920.22        30.87 o                         
   9   1  14          0.04         -1.46         1.46 o                         
  10   1  14         64.57         55.41         3.45 o                         
  11   1  14         27.40         22.41         2.83 o                         
  12   1  14        105.26         69.25         4.29 o                         
  13   1  14         54.39         60.53         4.76 o                         
  14   1  14        291.41        284.00        12.51 o                         
  15   1  14        118.66        105.63         8.98 o                         
   0   2  14        750.45        918.90        20.59 o                         
   1   2  14       1512.30       1590.70        23.40 o                         
   2   2  14        464.59        451.25         7.89 o                         
   3   2  14        218.13        192.73         4.36 o                         
   4   2  14        138.90        135.18         3.29 o                         
   5   2  14       2159.91       2337.93        35.46 o                         
   6   2  14        856.76        917.98        14.93 o                         
   7   2  14        601.10        598.77        10.82 o                         
   8   2  14        160.12        182.01         5.44 o                         
   9   2  14        399.95        399.46         9.01 o                         
  10   2  14          7.93          9.14         2.28 o                         
  11   2  14         46.22         28.94         3.07 o                         
  12   2  14          6.93          6.80         2.73 o                         
  13   2  14        392.67        442.61        12.88 o                         
  14   2  14         48.18         77.09         5.86 o                         
  15   2  14        479.43        550.52        20.10 o                         
   1   3  14         57.17         45.37         1.73 o                         
   2   3  14        135.32        105.86         3.41 o                         
   3   3  14        407.65        388.12         7.13 o                         
   4   3  14         87.29         61.65         2.94 o                         
   5   3  14        340.13        339.47         6.82 o                         
   6   3  14       2428.76       2656.98        42.57 o                         
   7   3  14        873.05        909.90        16.35 o                         
   8   3  14         66.95         76.63         3.46 o                         
   9   3  14       1187.09       1154.65        21.84 o                         
  10   3  14          0.19         -1.69         1.69 o                         
  11   3  14         38.01         28.35         3.13 o                         
  12   3  14          6.77         12.16         2.92 o                         
  13   3  14        489.62        515.86        16.05 o                         
  14   3  14        550.06        523.58        16.10 o                         
  15   3  14        334.52        372.33        13.71 o                         
   0   4  14       2125.43       2251.15        48.00 o                         
   1   4  14        980.91        872.29        14.63 o                         
   2   4  14         97.93        117.05         3.37 o                         
   3   4  14          0.00         -0.56         1.03 o                         
   4   4  14          0.28          0.38         1.19 o                         
   5   4  14         27.47         22.36         1.86 o                         
   6   4  14         38.73         36.33         2.48 o                         
   7   4  14       1157.79       1124.40        20.29 o                         
   8   4  14          0.97          0.38         1.84 o                         
   9   4  14         71.83         74.71         3.81 o                         
  10   4  14         68.41         61.79         3.80 o                         
  11   4  14         54.78         40.85         3.48 o                         
  12   4  14        108.25        101.86         5.52 o                         
  13   4  14        164.45        179.31         8.24 o                         
  14   4  14          0.80         -3.12         3.12 o                         
  15   4  14          0.07         -4.00         4.00 o                         
   1   5  14       1294.48       1219.80        20.45 o                         
   2   5  14        802.86        739.15        14.21 o                         
   3   5  14          1.56          1.43         1.22 o                         
   4   5  14         84.67         74.43         3.12 o                         
   5   5  14        123.59        123.93         4.39 o                         
   6   5  14         80.16         93.97         4.09 o                         
   7   5  14       1131.54       1083.63        20.29 o                         
   8   5  14          0.94         -1.82         1.82 o                         
   9   5  14         46.94         26.62         2.89 o                         
  10   5  14        193.96        190.65         6.85 o                         
  11   5  14          0.58         -2.06         2.19 o                         
  12   5  14          2.11         -2.62         2.62 o                         
  13   5  14        299.15        360.35        13.30 o                         
  14   5  14        124.18        127.94         7.43 o                         
   0   6  14         21.32         29.84         3.15 o                         
   1   6  14       1363.76       1339.03        23.64 o                         
   2   6  14       2392.37       2446.83        41.17 o                         
   3   6  14        447.92        430.71         9.12 o                         
   4   6  14         44.99         29.11         2.33 o                         
   5   6  14         12.44          7.14         1.96 o                         
   6   6  14        693.98        560.66        12.17 o                         
   7   6  14        578.07        530.21        11.75 o                         
   8   6  14          3.31          0.07         2.13 o                         
   9   6  14        952.68        912.62        19.53 o                         
  10   6  14          8.63          6.78         2.34 o                         
  11   6  14         69.48         63.66         4.64 o                         
  12   6  14          4.21          7.09         3.03 o                         
  13   6  14        142.44        148.07         7.46 o                         
  14   6  14          2.24          2.60         3.68 o                         
   1   7  14       1131.31       1116.04        20.80 o                         
   2   7  14        104.76         78.25         3.79 o                         
   3   7  14          0.57          5.54         1.92 o                         
   4   7  14        328.57        322.31         8.58 o                         
   5   7  14         57.88         38.03         3.11 o                         
   6   7  14       1599.65       1439.07        27.02 o                         
   7   7  14       1005.71       1052.53        21.09 o                         
   8   7  14        254.85        257.59         8.17 o                         
   9   7  14        928.06        890.74        20.13 o                         
  10   7  14        232.13        223.87         8.12 o                         
  11   7  14         77.72         59.05         4.54 o                         
  12   7  14         44.49         32.49         4.03 o                         
  13   7  14          2.69          4.03         3.48 o                         
   0   8  14        107.40        100.13         6.80 o                         
   1   8  14       1622.82       1601.28        29.67 o                         
   2   8  14         36.07         35.25         3.25 o                         
   3   8  14        771.65        765.88        15.51 o                         
   4   8  14         88.63         82.48         4.50 o                         
   5   8  14       1412.04       1370.49        29.67 o                         
   6   8  14        136.46         87.38         4.87 o                         
   7   8  14          5.23          2.74         2.61 o                         
   8   8  14         53.64         36.11         4.19 o                         
   9   8  14       1144.83       1120.15        25.23 o                         
  10   8  14        311.48        293.68         9.94 o                         
  11   8  14        949.28        982.13        22.00 o                         
  12   8  14          0.94         -2.13         3.12 o                         
   1   9  14        112.33        100.43         5.00 o                         
   2   9  14        112.52         95.73         4.95 o                         
   3   9  14         49.57         50.63         4.18 o                         
   4   9  14        669.91        638.61        16.40 o                         
   5   9  14        282.66        231.61         8.22 o                         
   6   9  14        265.63        206.74         7.90 o                         
   7   9  14         76.88         46.10         4.01 o                         
   8   9  14        435.42        435.97        12.58 o                         
   9   9  14        431.34        349.30        11.49 o                         
  10   9  14         86.30         50.06         4.58 o                         
  11   9  14         15.92          8.22         3.57 o                         
   0  10  14        165.43        162.34         9.08 o                         
   1  10  14         27.11         26.53         3.31 o                         
   2  10  14        146.57        161.56         7.03 o                         
   3  10  14        262.57        259.85         9.50 o                         
   4  10  14        189.47        178.00         7.70 o                         
   5  10  14        106.44         81.61         5.21 o                         
   6  10  14        374.10        370.59        13.45 o                         
   7  10  14         25.97         15.73         3.56 o                         
   8  10  14        128.73        119.84         6.74 o                         
   9  10  14         77.43         53.43         4.92 o                         
  10  10  14        182.97        189.37         8.67 o                         
   1  11  14        856.03        927.80        20.31 o                         
   2  11  14          2.58          3.86         2.97 o                         
   3  11  14        229.11        207.63         8.58 o                         
   4  11  14         45.53         33.60         4.20 o                         
   5  11  14        115.51        109.38         6.36 o                         
   6  11  14         12.58         10.53         3.47 o                         
   7  11  14         56.64         82.92         6.73 o                         
   8  11  14          0.17          5.08         4.01 o                         
   9  11  14        126.81        138.01        15.29 o                         
   0  12  14        287.59        295.28        15.93 o                         
   1  12  14         43.77         36.63         4.62 o                         
   2  12  14          1.24          1.56         3.17 o                         
   3  12  14          6.64          0.11         3.23 o                         
   4  12  14         69.25         59.62         5.29 o                         
   5  12  14         75.47         79.13         6.22 o                         
   6  12  14         15.88         12.64         4.40 o                         
   7  12  14        380.51        400.80        36.24 o                         
   1  13  14         49.61         34.45         4.84 o                         
   2  13  14        125.14        169.24         8.48 o                         
   3  13  14        847.71        998.41        25.22 o                         
   4  13  14         19.07         18.39        11.32 o                         
   1   1  15       3084.30       3539.85        51.82 o                         
   2   1  15         24.53         24.76         1.39 o                         
   3   1  15       1782.49       1946.53        30.04 o                         
   4   1  15        577.00        564.46         9.88 o                         
   5   1  15        449.21        431.24         7.85 o                         
   6   1  15          4.67          1.11         1.08 o                         
   7   1  15       1129.46        992.16        15.88 o                         
   8   1  15       6317.73       6514.26       103.83 o                         
   9   1  15         43.07         26.42         2.44 o                         
  10   1  15          6.23         -1.86         1.86 o                         
  11   1  15        105.71        107.98         5.18 o                         
  12   1  15        160.32        160.80         6.96 o                         
  13   1  15          5.68          8.89         3.45 o                         
  14   1  15         14.16         10.14         3.85 o                         
  15   1  15        107.42         84.98         7.72 o                         
   0   2  15       4680.50       5318.70       111.36 o                         
   1   2  15        993.85       1001.15        15.18 o                         
   2   2  15        113.68        110.93         3.06 o                         
   3   2  15       1196.07       1320.77        20.95 o                         
   4   2  15         23.02         20.86         1.52 o                         
   5   2  15        230.30        208.12         4.94 o                         
   6   2  15        824.35        769.09        13.05 o                         
   7   2  15       4977.20       5083.08        83.15 o                         
   8   2  15        124.80         93.69         3.85 o                         
   9   2  15        821.09        714.84        13.78 o                         
  10   2  15         44.00         25.54         2.94 o                         
  11   2  15         26.49         23.65         3.10 o                         
  12   2  15         80.86         81.19         4.97 o                         
  13   2  15          1.86          2.46         2.75 o                         
  14   2  15         56.24         53.26         5.81 o                         
  15   2  15        188.79        228.03        12.08 o                         
   1   3  15       1125.74       1278.26        20.32 o                         
   2   3  15         15.93          9.46         1.24 o                         
   3   3  15        228.02        253.67         5.57 o                         
   4   3  15        400.67        396.81         7.60 o                         
   5   3  15         12.34         11.09         1.60 o                         
   6   3  15       1014.91       1020.71        18.32 o                         
   7   3  15         79.96         72.55         3.45 o                         
   8   3  15        252.36        274.15         7.41 o                         
   9   3  15         89.53         74.85         3.80 o                         
  10   3  15         10.19          3.11         2.26 o                         
  11   3  15          0.83         -2.20         2.20 o                         
  12   3  15         24.81         21.57         3.33 o                         
  13   3  15        110.53        122.65         6.89 o                         
  14   3  15        112.01        123.41         7.21 o                         
  15   3  15          3.27          6.54         4.87 o                         
   0   4  15         19.30         29.20         2.40 o                         
   1   4  15       1585.90       1592.82        25.52 o                         
   2   4  15        452.19        461.03         8.71 o                         
   3   4  15          3.45          0.28         1.15 o                         
   4   4  15         11.12          9.81         1.59 o                         
   5   4  15        142.64        122.27         4.13 o                         
   6   4  15        110.50         89.45         3.83 o                         
   7   4  15       1317.21       1192.26        21.43 o                         
   8   4  15        887.74        848.18        16.47 o                         
   9   4  15          8.25          5.19         2.10 o                         
  10   4  15          9.76          6.37         2.25 o                         
  11   4  15          9.48          4.93         2.45 o                         
  12   4  15          3.69          1.33         2.54 o                         
  13   4  15        147.88        169.81         8.09 o                         
  14   4  15        173.24        140.70         7.73 o                         
   1   5  15        681.35        620.66        11.63 o                         
   2   5  15         87.00         64.28         3.04 o                         
   3   5  15        149.08        120.84         4.02 o                         
   4   5  15          4.43          2.65         1.43 o                         
   5   5  15         93.92         74.18         3.48 o                         
   6   5  15        486.06        418.24         9.51 o                         
   7   5  15        197.33        168.85         5.81 o                         
   8   5  15        266.86        250.66         7.42 o                         
   9   5  15        114.44         93.11         4.57 o                         
  10   5  15         15.33          6.79         2.50 o                         
  11   5  15          3.28          1.23         2.43 o                         
  12   5  15          5.67         -1.64         2.63 o                         
  13   5  15         71.24         64.31         5.52 o                         
  14   5  15        139.33        144.59         8.06 o                         
   0   6  15        892.90        797.02        21.75 o                         
   1   6  15       1573.58       1462.83        25.62 o                         
   2   6  15        809.50        830.90        17.46 o                         
   3   6  15        360.00        320.54         7.72 o                         
   4   6  15        166.16        182.72         6.05 o                         
   5   6  15        609.05        588.29        13.59 o                         
   6   6  15        237.91        198.65         6.48 o                         
   7   6  15         28.60          9.87         2.20 o                         
   8   6  15        116.27        107.36         4.99 o                         
   9   6  15          0.18          3.97         2.28 o                         
  10   6  15        624.94        649.53        14.55 o                         
  11   6  15         16.39          9.48         2.78 o                         
  12   6  15        157.70        175.82         7.99 o                         
  13   6  15         31.47         40.07         4.94 o                         
  14   6  15        174.49        183.94        20.44 o                         
   1   7  15        434.30        389.39         9.78 o                         
   2   7  15       1878.30       1870.65        33.78 o                         
   3   7  15        711.78        773.03        15.32 o                         
   4   7  15        187.51        163.79         5.76 o                         
   5   7  15        440.24        455.07        11.14 o                         
   6   7  15         68.97         73.32         4.20 o                         
   7   7  15        457.32        390.17        10.77 o                         
   8   7  15        102.28         92.44         4.90 o                         
   9   7  15         22.96         21.55         2.95 o                         
  10   7  15         24.66         11.90         2.87 o                         
  11   7  15         20.39         19.62         3.39 o                         
  12   7  15         42.36         50.66         4.67 o                         
  13   7  15         21.70         46.17         5.16 o                         
   0   8  15         56.72         47.92         5.15 o                         
   1   8  15          2.91          0.63         2.18 o                         
   2   8  15       2237.12       2243.06        41.39 o                         
   3   8  15       1068.43       1047.90        21.69 o                         
   4   8  15        132.92        111.41         5.31 o                         
   5   8  15        396.52        384.39        10.49 o                         
   6   8  15         47.41         33.15         3.92 o                         
   7   8  15        402.58        339.42        10.15 o                         
   8   8  15         60.70         49.42         4.06 o                         
   9   8  15        462.03        458.37        13.85 o                         
  10   8  15        491.79        470.66        13.68 o                         
  11   8  15         26.79         15.61         3.67 o                         
  12   8  15         50.78         39.58         4.72 o                         
   1   9  15         89.07         78.06         4.49 o                         
   2   9  15         10.56          5.04         2.49 o                         
   3   9  15        613.31        603.03        15.12 o                         
   4   9  15        314.50        299.44        10.09 o                         
   5   9  15         48.12         32.85         4.19 o                         
   6   9  15         39.61         35.52         3.87 o                         
   7   9  15        102.89         71.23         4.84 o                         
   8   9  15         33.08         20.72         3.73 o                         
   9   9  15        393.38        358.23        11.86 o                         
  10   9  15         41.57         25.32         3.96 o                         
  11   9  15          4.19          0.35         3.52 o                         
   0  10  15         53.53         52.28         6.84 o                         
   1  10  15        181.17        179.28         6.95 o                         
   2  10  15          0.00          1.42         2.57 o                         
   3  10  15         61.38         60.57         4.83 o                         
   4  10  15          0.45          2.51         2.94 o                         
   5  10  15         48.36         34.52         4.25 o                         
   6  10  15         82.80         69.15         5.37 o                         
   7  10  15         41.12         33.44         4.76 o                         
   8  10  15        123.36        127.27         7.08 o                         
   9  10  15        212.91        192.77         8.82 o                         
  10  10  15          0.66          4.65         4.93 o                         
   1  11  15        125.36        130.31         6.48 o                         
   2  11  15        122.11        130.41         7.03 o                         
   3  11  15          3.50         -2.64         2.92 o                         
   4  11  15          9.55         10.16         3.80 o                         
   5  11  15         64.24         58.72         6.03 o                         
   6  11  15         25.41         25.37         4.27 o                         
   7  11  15        205.68        218.49        10.32 o                         
   8  11  15          5.97          3.53         4.24 o                         
   0  12  15        627.81        714.47        26.79 o                         
   1  12  15          9.27          7.52         3.56 o                         
   2  12  15         49.12         36.04         4.36 o                         
   3  12  15        161.42        157.66         7.74 o                         
   4  12  15         36.74         24.11         4.70 o                         
   5  12  15        275.08        319.81        12.03 o                         
   6  12  15        321.95        370.16        18.96 o                         
   1  13  15         63.75         60.06         6.55 o                         
   2  13  15        567.18        681.07        23.50 o                         
   0   0  16      12758.80      14739.60       418.15 o                         
   1   0  16          4.53          4.89         1.49 o                         
   2   0  16        683.14        723.50        16.08 o                         
   3   0  16       1777.37       1838.08        41.01 o                         
   4   0  16        113.08        105.58         4.57 o                         
   5   0  16        602.36        612.02        15.15 o                         
   6   0  16         27.15         12.48         2.02 o                         
   7   0  16       2370.48       2414.46        50.44 o                         
   8   0  16          1.07         -1.54         2.06 o                         
   9   0  16        112.81         99.62         6.45 o                         
  10   0  16        471.20        450.35        16.82 o                         
  11   0  16        113.99         87.05         7.64 o                         
  12   0  16        103.56         95.85         8.20 o                         
  13   0  16         87.51         62.92         7.17 o                         
  14   0  16         26.03         14.87         7.44 o                         
  15   0  16       1107.42       1237.67        53.82 o                         
   1   1  16        791.15        841.38        13.28 o                         
   2   1  16       2078.06       2214.20        32.36 o                         
   3   1  16       1818.24       1945.99        30.11 o                         
   4   1  16        122.00        117.87         3.42 o                         
   5   1  16        177.57        159.23         4.16 o                         
   6   1  16        215.35        218.77         5.32 o                         
   7   1  16        556.20        516.35         9.46 o                         
   8   1  16        138.32        127.21         4.24 o                         
   9   1  16         26.72         30.02         2.58 o                         
  10   1  16        218.87        203.43         6.98 o                         
  11   1  16          1.53         -0.16         2.34 o                         
  12   1  16          0.55         -2.54         2.56 o                         
  13   1  16         22.73         19.87         3.71 o                         
  14   1  16          0.97         -3.41         3.41 o                         
  15   1  16         16.15         32.20         6.38 o                         
   0   2  16        568.84        679.42        15.84 o                         
   1   2  16        402.01        394.89         6.86 o                         
   2   2  16       3067.74       3356.89        51.10 o                         
   3   2  16         58.32         59.68         2.28 o                         
   4   2  16         59.32         64.79         2.56 o                         
   5   2  16        233.47        186.70         4.80 o                         
   6   2  16       2592.15       2613.23        40.46 o                         
   7   2  16       2081.81       2154.18        36.48 o                         
   8   2  16        507.08        471.03        10.01 o                         
   9   2  16         10.17         13.88         2.20 o                         
  10   2  16         39.37         48.81         3.40 o                         
  11   2  16         86.38         76.17         4.60 o                         
  12   2  16          9.29         10.63         3.07 o                         
  13   2  16         40.27         27.55         4.17 o                         
  14   2  16        116.03        143.17         8.82 o                         
  15   2  16        257.17        288.72        16.71 o                         
   1   3  16         14.04          7.43         1.09 o                         
   2   3  16        997.09       1026.32        17.08 o                         
   3   3  16        170.89        156.88         4.42 o                         
   4   3  16         81.80         69.80         2.83 o                         
   5   3  16         33.20         41.00         2.44 o                         
   6   3  16       4036.42       4141.44        69.58 o                         
   7   3  16       2042.06       2045.17        35.69 o                         
   8   3  16         51.20         39.47         2.93 o                         
   9   3  16          0.14          0.43         1.95 o                         
  10   3  16        103.59        105.38         4.81 o                         
  11   3  16          0.07         -2.34         2.34 o                         
  12   3  16          7.63          2.56         2.66 o                         
  13   3  16         82.51         97.49         7.10 o                         
  14   3  16         19.44         14.93         4.41 o                         
  15   3  16         41.91         59.35        11.20 o                         
   0   4  16       3048.45       3238.70        74.20 o                         
   1   4  16       1792.51       1732.71        28.29 o                         
   2   4  16         22.63         15.45         1.59 o                         
   3   4  16          1.99          1.71         1.24 o                         
   4   4  16         86.80         86.30         3.35 o                         
   5   4  16        309.92        290.49         7.03 o                         
   6   4  16       2954.26       3009.11        51.19 o                         
   7   4  16         13.84         18.15         2.31 o                         
   8   4  16         73.65         67.45         3.74 o                         
   9   4  16          7.12          8.40         2.36 o                         
  10   4  16         79.25         66.25         3.99 o                         
  11   4  16         30.14         25.75         3.34 o                         
  12   4  16        160.11        142.37         6.65 o                         
  13   4  16          3.71         -3.18         3.18 o                         
  14   4  16         55.60         66.36         5.86 o                         
   1   5  16         64.77         56.86         2.90 o                         
   2   5  16          1.91         -1.46         1.46 o                         
   3   5  16          0.02         -1.32         1.32 o                         
   4   5  16          0.14         -1.42         1.42 o                         
   5   5  16         79.23         64.11         3.42 o                         
   6   5  16        697.72        619.94        12.79 o                         
   7   5  16         27.77         24.27         2.66 o                         
   8   5  16       1556.49       1592.39        28.84 o                         
   9   5  16         82.75         75.96         4.23 o                         
  10   5  16         26.50         19.88         3.16 o                         
  11   5  16          5.48          5.17         2.75 o                         
  12   5  16         18.00         11.22         3.42 o                         
  13   5  16          0.16         -0.13         3.19 o                         
  14   5  16         27.73         31.03         5.11 o                         
   0   6  16       1594.54       1551.92        41.05 o                         
   1   6  16       1385.88       1318.04        23.95 o                         
   2   6  16         44.30         42.51         2.92 o                         
   3   6  16          1.18         -1.49         1.67 o                         
   4   6  16        858.37        816.75        17.57 o                         
   5   6  16        129.03        106.25         4.62 o                         
   6   6  16         25.69         32.37         3.09 o                         
   7   6  16          8.29          0.96         2.05 o                         
   8   6  16         20.47         11.29         2.53 o                         
   9   6  16        839.80        795.50        16.65 o                         
  10   6  16         11.35          4.39         2.64 o                         
  11   6  16        519.04        527.07        13.15 o                         
  12   6  16         89.96         90.30         5.78 o                         
  13   6  16         98.36         80.42         6.04 o                         
   1   7  16       1729.92       1738.77        33.36 o                         
   2   7  16        109.85         96.60         4.53 o                         
   3   7  16        150.48        157.41         5.78 o                         
   4   7  16       2889.79       3034.10        55.97 o                         
   5   7  16        137.13        127.04         5.78 o                         
   6   7  16        277.89        218.68         7.32 o                         
   7   7  16         86.86         88.55         4.82 o                         
   8   7  16        147.74        157.28         6.55 o                         
   9   7  16       1414.33       1437.41        28.23 o                         
  10   7  16          3.56          2.40         2.74 o                         
  11   7  16        168.74        178.80         7.52 o                         
  12   7  16        204.04        209.62         9.62 o                         
  13   7  16         39.21         27.99         7.36 o                         
   0   8  16        142.96        138.86         8.16 o                         
   1   8  16       1679.52       1632.46        30.38 o                         
   2   8  16         98.49         92.10         4.74 o                         
   3   8  16        464.27        490.93        13.06 o                         
   4   8  16       1240.03       1311.70        27.30 o                         
   5   8  16          9.12          3.20         2.40 o                         
   6   8  16        602.84        557.45        13.93 o                         
   7   8  16        302.51        288.36        10.71 o                         
   8   8  16          9.87         11.36         2.91 o                         
   9   8  16        222.86        186.43         7.64 o                         
  10   8  16         86.99         85.48         5.68 o                         
  11   8  16         23.41         14.83         3.60 o                         
  12   8  16          4.96          1.06         4.21 o                         
   1   9  16         44.95         34.12         3.51 o                         
   2   9  16          3.60          1.77         2.51 o                         
   3   9  16         17.99         14.56         3.38 o                         
   4   9  16        699.23        659.53        16.68 o                         
   5   9  16         41.65         40.56         4.16 o                         
   6   9  16         16.61         11.92         3.12 o                         
   7   9  16         51.27         39.36         4.09 o                         
   8   9  16          0.00         -2.91         2.91 o                         
   9   9  16        300.06        259.55        10.15 o                         
  10   9  16         38.73         31.57         4.47 o                         
  11   9  16          1.46         -4.36         4.36 o                         
   0  10  16        336.88        334.09        13.99 o                         
   1  10  16         14.95         13.04         3.16 o                         
   2  10  16         97.50         87.38         5.56 o                         
   3  10  16          8.12          8.79         3.40 o                         
   4  10  16         75.39         64.25         5.13 o                         
   5  10  16        340.02        365.12        12.04 o                         
   6  10  16         48.87         40.47         4.48 o                         
   7  10  16          5.51          7.01         3.44 o                         
   8  10  16          0.11         -1.10         3.42 o                         
   9  10  16        288.04        277.43        10.84 o                         
   1  11  16         14.25         17.97         3.73 o                         
   2  11  16         12.48         11.33         3.82 o                         
   3  11  16        385.96        383.79        16.68 o                         
   4  11  16         88.54         79.57         5.93 o                         
   5  11  16         19.57         16.43         3.91 o                         
   6  11  16        157.95        160.92         8.01 o                         
   7  11  16         96.21        114.82         7.17 o                         
   8  11  16         47.55         55.36        19.83 o                         
   0  12  16       1095.29       1212.77        39.74 o                         
   1  12  16         31.38         31.94         4.67 o                         
   2  12  16        186.81        216.36         9.35 o                         
   3  12  16         17.30         18.32         4.10 o                         
   4  12  16        126.98        108.77         6.93 o                         
   5  12  16         42.02         46.22         6.57 o                         
   1   1  17          2.44          4.66         1.17 o                         
   2   1  17         48.05         54.41         2.06 o                         
   3   1  17         83.14         85.61         2.89 o                         
   4   1  17        176.56        136.98         3.98 o                         
   5   1  17        205.62        175.06         4.74 o                         
   6   1  17       1434.01       1416.46        22.71 o                         
   7   1  17         37.81         29.82         2.24 o                         
   8   1  17       1654.09       1648.18        28.66 o                         
   9   1  17        111.39        129.68         5.24 o                         
  10   1  17         73.40         55.55         4.05 o                         
  11   1  17        108.89        106.24         6.08 o                         
  12   1  17         52.82         40.78         4.37 o                         
  13   1  17          0.00         -0.35         3.27 o                         
  14   1  17         47.45         50.89         5.86 o                         
  15   1  17        160.65        142.76        15.64 o                         
   0   2  17        257.23        238.17         7.12 o                         
   1   2  17        344.72        326.43         6.15 o                         
   2   2  17          3.06         10.34         1.33 o                         
   3   2  17         85.74         97.48         3.04 o                         
   4   2  17        140.53        129.62         3.95 o                         
   5   2  17       1876.86       1807.76        29.56 o                         
   6   2  17       2694.91       2810.59        45.97 o                         
   7   2  17         19.58         20.22         2.21 o                         
   8   2  17        107.03         96.83         4.08 o                         
   9   2  17         89.56         66.70         3.60 o                         
  10   2  17        181.88        181.35         6.68 o                         
  11   2  17         43.01         29.11         3.54 o                         
  12   2  17         44.21         41.96         4.66 o                         
  13   2  17        122.14        142.34         7.65 o                         
  14   2  17        138.31        162.19         9.56 o                         
   1   3  17       1417.10       1432.04        23.22 o                         
   2   3  17        497.75        477.14         9.04 o                         
   3   3  17        858.21        911.88        16.07 o                         
   4   3  17        189.86        167.46         4.96 o                         
   5   3  17       3042.24       3038.84        50.43 o                         
   6   3  17       6065.23       5984.80        99.66 o                         
   7   3  17         17.73         27.41         2.57 o                         
   8   3  17         48.31         50.94         3.20 o                         
   9   3  17        138.14        148.23         5.55 o                         
  10   3  17         16.12         17.28         2.67 o                         
  11   3  17          2.27         -2.34         2.34 o                         
  12   3  17          0.54          0.33         2.71 o                         
  13   3  17        353.43        461.01        14.67 o                         
  14   3  17         85.29         83.51         7.48 o                         
   0   4  17        859.82        833.94        21.02 o                         
   1   4  17       1110.03       1035.67        18.51 o                         
   2   4  17         28.29         14.85         1.78 o                         
   3   4  17        414.58        430.64         8.91 o                         
   4   4  17         17.85         14.40         1.86 o                         
   5   4  17       1482.24       1421.48        26.07 o                         
   6   4  17       1155.88       1206.99        22.14 o                         
   7   4  17        180.35        145.40         5.20 o                         
   8   4  17       1353.12       1339.17        25.05 o                         
   9   4  17        265.82        219.40         7.17 o                         
  10   4  17        582.98        578.58        13.33 o                         
  11   4  17         19.02         20.75         3.17 o                         
  12   4  17          3.82          2.02         3.04 o                         
  13   4  17        177.58        225.44        11.40 o                         
  14   4  17        559.04        751.18        22.08 o                         
   1   5  17        227.28        208.01         6.15 o                         
   2   5  17        430.00        440.27         9.76 o                         
   3   5  17         22.02         22.36         2.45 o                         
   4   5  17         34.52         33.13         2.59 o                         
   5   5  17        209.86        195.81         6.14 o                         
   6   5  17        424.82        349.57         8.80 o                         
   7   5  17         22.48         19.54         2.73 o                         
   8   5  17         41.77         36.54         3.19 o                         
   9   5  17        393.84        393.76        10.56 o                         
  10   5  17         47.59         36.22         3.47 o                         
  11   5  17         16.17         12.01         3.01 o                         
  12   5  17          9.88         15.00         3.72 o                         
  13   5  17         13.51         20.27         3.93 o                         
   0   6  17        108.17        101.82         6.47 o                         
   1   6  17       1536.50       1452.41        26.29 o                         
   2   6  17        141.75        122.29         4.79 o                         
   3   6  17         75.37         51.56         3.24 o                         
   4   6  17         26.77         28.78         2.92 o                         
   5   6  17         86.06         89.92         4.31 o                         
   6   6  17         24.46         17.25         2.67 o                         
   7   6  17        218.01        184.41         6.72 o                         
   8   6  17         62.42         50.63         4.03 o                         
   9   6  17        143.85        157.20         6.32 o                         
  10   6  17        186.14        193.70         7.25 o                         
  11   6  17         48.47         52.86         4.35 o                         
  12   6  17         80.91         88.31         5.89 o                         
  13   6  17         69.23         68.54         6.38 o                         
   1   7  17        281.51        275.88         8.88 o                         
   2   7  17          1.98          1.48         2.18 o                         
   3   7  17        455.83        475.62        12.00 o                         
   4   7  17        339.83        302.49         8.93 o                         
   5   7  17        436.89        397.43        10.97 o                         
   6   7  17          5.70          3.00         2.38 o                         
   7   7  17          7.92          0.13         2.45 o                         
   8   7  17          0.45          0.02         2.66 o                         
   9   7  17          1.74          1.02         2.74 o                         
  10   7  17        622.52        659.81        16.14 o                         
  11   7  17          8.80         22.65         3.91 o                         
  12   7  17        417.75        473.30        14.96 o                         
   0   8  17          2.65         -2.35         3.22 o                         
   1   8  17         73.40         50.44         3.64 o                         
   2   8  17          0.16         -2.15         2.15 o                         
   3   8  17         81.99         67.44         4.60 o                         
   4   8  17        594.79        594.61        15.94 o                         
   5   8  17         39.24         26.72         3.60 o                         
   6   8  17          1.07          2.26         2.71 o                         
   7   8  17         35.98         14.33         3.13 o                         
   8   8  17        141.64        130.88         7.25 o                         
   9   8  17        140.31        123.24         6.86 o                         
  10   8  17          9.34          0.87         3.53 o                         
  11   8  17         51.91         30.87         4.42 o                         
   1   9  17          0.78         -2.37         2.37 o                         
   2   9  17          1.06         -0.91         2.61 o                         
   3   9  17         24.91         25.08         3.74 o                         
   4   9  17         65.29         63.79         4.96 o                         
   5   9  17        710.12        767.93        20.03 o                         
   6   9  17        454.88        409.87        12.95 o                         
   7   9  17        118.81        101.03         5.93 o                         
   8   9  17          0.89         -2.99         2.99 o                         
   9   9  17        159.57        137.11         7.35 o                         
  10   9  17         99.22         97.34         6.45 o                         
   0  10  17         18.82         13.66         4.60 o                         
   1  10  17        120.41        121.45         6.03 o                         
   2  10  17          1.26         -2.65         2.65 o                         
   3  10  17        138.55        130.37         6.87 o                         
   4  10  17        347.58        329.99        11.76 o                         
   5  10  17        165.63        172.16         8.00 o                         
   6  10  17         23.29         13.53         3.71 o                         
   7  10  17        308.96        384.73        13.71 o                         
   8  10  17          2.15          0.07         3.42 o                         
   9  10  17         18.46          7.94         5.93 o                         
   1  11  17        288.43        321.15        11.06 o                         
   2  11  17         18.10         10.70         3.71 o                         
   3  11  17        324.83        295.73        11.00 o                         
   4  11  17        111.17        108.28         6.70 o                         
   5  11  17          1.04         -1.82         3.54 o                         
   6  11  17         90.99        103.90         6.84 o                         
   7  11  17        234.91        283.66        13.72 o                         
   0  12  17          4.32         13.99         5.88 o                         
   1  12  17        119.63        112.88         8.42 o                         
   2  12  17        102.95        126.78         7.29 o                         
   3  12  17         41.05         36.72         4.74 o                         
   4  12  17         63.95         49.90         5.57 o                         
   5  12  17         39.55         43.81        11.00 o                         
   0   0  18          2.36          4.61         2.93 o                         
   1   0  18         11.90          6.54         1.84 o                         
   2   0  18        704.36        728.64        16.36 o                         
   3   0  18       1867.64       1958.22        42.33 o                         
   4   0  18        152.68        127.38         5.38 o                         
   5   0  18        819.58        844.84        21.30 o                         
   6   0  18        372.53        389.77        11.06 o                         
   7   0  18         35.28         46.33         3.77 o                         
   8   0  18          6.71          9.56         2.91 o                         
   9   0  18         48.05         58.44         5.77 o                         
  10   0  18        276.83        254.20        12.37 o                         
  11   0  18          0.67         -3.61         3.61 o                         
  12   0  18         16.14         17.13         5.02 o                         
  13   0  18         34.15         40.69         7.31 o                         
  14   0  18         62.32         59.90         8.93 o                         
   1   1  18          3.50          3.78         1.18 o                         
   2   1  18        136.01        126.38         3.39 o                         
   3   1  18         13.74          8.95         1.46 o                         
   4   1  18       1939.63       2001.15        32.46 o                         
   5   1  18        115.63        119.39         3.97 o                         
   6   1  18        185.71        181.86         4.96 o                         
   7   1  18        204.10        212.31         5.70 o                         
   8   1  18        221.91        194.31         6.32 o                         
   9   1  18          0.98          2.24         2.23 o                         
  10   1  18         28.48         22.71         3.35 o                         
  11   1  18          1.40         -2.53         2.53 o                         
  12   1  18          9.80          4.46         2.89 o                         
  13   1  18          0.03         -3.35         3.35 o                         
  14   1  18         44.65         46.16         5.51 o                         
   0   2  18       1271.42       1421.72        31.34 o                         
   1   2  18        111.36         98.63         3.12 o                         
   2   2  18         27.77         19.99         1.64 o                         
   3   2  18        211.32        191.64         4.98 o                         
   4   2  18        886.19        889.68        15.77 o                         
   5   2  18         61.97         65.45         3.04 o                         
   6   2  18        373.44        340.50         7.96 o                         
   7   2  18         56.10         37.89         2.83 o                         
   8   2  18        663.60        637.24        13.11 o                         
   9   2  18        245.58        223.65         7.05 o                         
  10   2  18        318.37        322.39        10.24 o                         
  11   2  18          4.07          4.23         2.71 o                         
  12   2  18         73.92         67.10         5.66 o                         
  13   2  18         24.70         24.64         4.26 o                         
  14   2  18         11.05         12.04         4.65 o                         
   1   3  18         71.49         53.40         2.64 o                         
   2   3  18        450.80        447.37         8.54 o                         
   3   3  18         21.13         15.57         1.82 o                         
   4   3  18        111.52        104.31         3.89 o                         
   5   3  18        971.39        956.71        17.43 o                         
   6   3  18         96.88         70.27         3.64 o                         
   7   3  18        875.56        747.65        14.73 o                         
   8   3  18        611.65        570.73        11.93 o                         
   9   3  18          2.46         -1.88         1.88 o                         
  10   3  18        103.27         92.21         4.65 o                         
  11   3  18         42.78         46.84         4.54 o                         
  12   3  18         16.33         16.55         3.63 o                         
  13   3  18        109.64        112.93         7.04 o                         
  14   3  18        504.53        559.29        20.12 o                         
   0   4  18        114.82         94.36         5.52 o                         
   1   4  18       2650.66       2646.51        44.22 o                         
   2   4  18        545.58        537.29        10.76 o                         
   3   4  18         78.23         68.44         3.29 o                         
   4   4  18        392.67        365.67         8.23 o                         
   5   4  18       1551.80       1575.77        28.62 o                         
   6   4  18          4.16         11.06         2.32 o                         
   7   4  18       1557.95       1394.25        25.42 o                         
   8   4  18        134.49        108.20         4.87 o                         
   9   4  18         10.82         11.29         2.48 o                         
  10   4  18          2.60          3.32         2.43 o                         
  11   4  18         29.42         20.38         3.21 o                         
  12   4  18         11.78         11.11         3.39 o                         
  13   4  18         48.91         71.74         6.11 o                         
  14   4  18          0.10          5.48         5.58 o                         
   1   5  18        584.95        533.33        11.40 o                         
   2   5  18        135.34        119.49         4.49 o                         
   3   5  18          4.03          2.15         1.74 o                         
   4   5  18        314.02        321.04         9.00 o                         
   5   5  18         14.92          9.21         2.32 o                         
   6   5  18          1.72          3.17         2.10 o                         
   7   5  18        489.91        452.59        10.88 o                         
   8   5  18        186.79        184.46         6.57 o                         
   9   5  18         51.56         38.63         3.52 o                         
  10   5  18          2.36          1.12         2.54 o                         
  11   5  18         30.95         18.28         3.22 o                         
  12   5  18        117.84        131.38         6.97 o                         
  13   5  18        160.99        221.02        10.09 o                         
   0   6  18         57.09         62.65         5.47 o                         
   1   6  18        624.20        519.88        11.59 o                         
   2   6  18         30.99         28.49         2.69 o                         
   3   6  18         22.40         21.28         2.63 o                         
   4   6  18       1505.87       1538.75        30.63 o                         
   5   6  18        312.56        308.17         9.69 o                         
   6   6  18          1.73         -0.23         2.30 o                         
   7   6  18        414.95        363.41        10.18 o                         
   8   6  18          2.00         -2.18         2.32 o                         
   9   6  18         58.59         49.70         4.14 o                         
  10   6  18          1.82          2.24         2.91 o                         
  11   6  18        143.30        152.97         7.10 o                         
  12   6  18        166.85        182.66         8.68 o                         
  13   6  18          0.11          2.54         8.40 o                         
   1   7  18         32.53         25.61         2.88 o                         
   2   7  18        145.12        111.10         5.02 o                         
   3   7  18        322.12        294.79         9.97 o                         
   4   7  18       1377.70       1406.08        30.66 o                         
   5   7  18        162.22        159.55         6.65 o                         
   6   7  18        280.05        294.11        13.34 o                         
   7   7  18          2.66         -2.56         2.60 o                         
   8   7  18          6.04          5.87         2.90 o                         
   9   7  18         34.69         26.09         3.87 o                         
  10   7  18          7.99          8.51         3.23 o                         
  11   7  18          5.45         -3.22         3.22 o                         
  12   7  18         40.28         41.17         5.81 o                         
   0   8  18         10.81          7.43         3.94 o                         
   1   8  18         24.23         24.23         2.98 o                         
   2   8  18         73.98         72.28         4.70 o                         
   3   8  18         13.64         26.13         3.51 o                         
   4   8  18         77.11         71.71         5.15 o                         
   5   8  18         11.72          5.75         2.93 o                         
   6   8  18        385.58        380.68        11.74 o                         
   7   8  18         62.11         36.80         4.09 o                         
   8   8  18         73.00         58.92         4.82 o                         
   9   8  18        105.25         82.43         5.40 o                         
  10   8  18        607.65        702.97        18.55 o                         
  11   8  18        118.98        100.97         7.15 o                         
   1   9  18         52.02         53.37         4.21 o                         
   2   9  18        788.56        807.51        18.07 o                         
   3   9  18        924.10        968.91        21.54 o                         
   4   9  18        214.96        192.88         8.43 o                         
   5   9  18          0.09         -1.00         2.94 o                         
   6   9  18         15.02         11.49         3.66 o                         
   7   9  18         14.92          6.40         3.51 o                         
   8   9  18        187.98        177.77         8.08 o                         
   9   9  18          0.14         -0.52         3.26 o                         
  10   9  18         37.36         41.68         7.22 o                         
   0  10  18          0.16          8.23         3.96 o                         
   1  10  18        523.13        537.18        14.49 o                         
   2  10  18        130.07        116.49         6.26 o                         
   3  10  18         45.45         33.79         4.48 o                         
   4  10  18        451.36        456.34        14.46 o                         
   5  10  18         46.77         36.02         4.54 o                         
   6  10  18        161.03        170.73         8.51 o                         
   7  10  18        240.84        290.39        12.90 o                         
   8  10  18         66.83         75.77         6.33 o                         
   1  11  18        658.76        757.29        19.19 o                         
   2  11  18        243.33        240.04        10.30 o                         
   3  11  18         83.94         64.95         5.54 o                         
   4  11  18        272.18        307.83        11.40 o                         
   5  11  18        179.01        157.13         8.26 o                         
   6  11  18        192.99        224.35        10.15 o                         
   7  11  18        116.58        117.11        36.36 o                         
   0  12  18         58.90         69.04         9.02 o                         
   1  12  18          8.83         -0.39         4.20 o                         
   2  12  18        117.09        112.37         7.09 o                         
   3  12  18         14.94         10.40         5.01 o                         
   4  12  18        248.41        204.12        42.94 o                         
   1   1  19        101.21        100.60         3.23 o                         
   2   1  19         23.30         19.81         1.69 o                         
   3   1  19        208.36        224.12         5.22 o                         
   4   1  19        417.69        443.72         8.78 o                         
   5   1  19        199.70        185.99         5.25 o                         
   6   1  19         91.79         87.75         3.60 o                         
   7   1  19         13.42          7.44         2.06 o                         
   8   1  19        253.51        232.92         7.58 o                         
   9   1  19         10.80         10.25         2.60 o                         
  10   1  19        302.48        319.49        10.54 o                         
  11   1  19         32.26         25.22         3.89 o                         
  12   1  19         58.74         56.84         5.00 o                         
  13   1  19          0.32         -3.14         3.14 o                         
  14   1  19          0.02         -3.82         3.82 o                         
   0   2  19       1122.38       1213.95        28.21 o                         
   1   2  19         61.17         48.29         2.30 o                         
   2   2  19        766.39        859.50        14.71 o                         
   3   2  19        830.06        883.30        15.70 o                         
   4   2  19         82.76         68.44         3.07 o                         
   5   2  19        671.04        617.74        12.23 o                         
   6   2  19        203.65        177.51         5.71 o                         
   7   2  19         24.40         12.18         2.28 o                         
   8   2  19         52.61         40.36         3.12 o                         
   9   2  19        289.72        292.56         8.96 o                         
  10   2  19        991.75        993.03        22.16 o                         
  11   2  19        161.70        178.01         7.72 o                         
  12   2  19         40.10         44.28         4.68 o                         
  13   2  19          1.10         -3.40         3.40 o                         
  14   2  19         10.17         15.34         5.17 o                         
   1   3  19       2441.85       2528.74        42.40 o                         
   2   3  19       2364.90       2507.04        41.15 o                         
   3   3  19        317.27        333.69         7.70 o                         
   4   3  19         14.62          7.73         1.74 o                         
   5   3  19       1041.97       1098.67        20.12 o                         
   6   3  19        664.50        639.69        13.22 o                         
   7   3  19        282.64        228.48         6.82 o                         
   8   3  19        973.93        984.31        20.06 o                         
   9   3  19         80.98         47.30         3.48 o                         
  10   3  19        395.37        364.45        11.04 o                         
  11   3  19         43.40         34.45         3.95 o                         
  12   3  19         16.75         11.67         3.48 o                         
  13   3  19         30.90         34.46         4.62 o                         
  14   3  19          3.26          8.02         7.07 o                         
   0   4  19       1846.84       1939.43        47.89 o                         
   1   4  19       1762.28       1756.08        30.15 o                         
   2   4  19        450.50        421.89         9.73 o                         
   3   4  19         24.91         19.17         2.36 o                         
   4   4  19          0.99         -0.55         1.92 o                         
   5   4  19        249.36        233.34         7.18 o                         
   6   4  19          0.19          3.43         2.03 o                         
   7   4  19          6.27          2.39         2.10 o                         
   8   4  19       1283.05       1160.83        22.42 o                         
   9   4  19       1166.82       1141.31        25.94 o                         
  10   4  19        771.67        793.65        17.31 o                         
  11   4  19          6.08          6.14         3.19 o                         
  12   4  19          4.37         -0.97         3.35 o                         
  13   4  19         40.71         40.29         5.27 o                         
   1   5  19        994.96        993.97        20.96 o                         
   2   5  19        357.61        340.73         8.79 o                         
   3   5  19        267.95        293.35         8.09 o                         
   4   5  19         38.73         24.18         2.84 o                         
   5   5  19         27.73         22.81         2.92 o                         
   6   5  19          5.68          1.07         2.20 o                         
   7   5  19       1264.11       1203.52        25.39 o                         
   8   5  19        333.93        292.33         9.02 o                         
   9   5  19        713.07        660.74        15.45 o                         
  10   5  19          5.54          4.62         2.72 o                         
  11   5  19         30.63         32.64         3.93 o                         
  12   5  19          2.65         -1.84         3.33 o                         
  13   5  19         12.66         13.84         4.89 o                         
   0   6  19         27.53         21.64         4.12 o                         
   1   6  19        903.52        881.37        19.47 o                         
   2   6  19        729.17        726.85        19.33 o                         
   3   6  19          5.06          7.21         2.39 o                         
   4   6  19        155.92        154.51         6.18 o                         
   5   6  19         30.93         29.37         3.22 o                         
   6   6  19        171.53        197.15         7.39 o                         
   7   6  19        454.69        413.89        11.39 o                         
   8   6  19         33.29         20.35         3.41 o                         
   9   6  19        932.21        917.65        19.77 o                         
  10   6  19          1.64          1.68         2.96 o                         
  11   6  19        183.98        222.29        10.69 o                         
  12   6  19          0.84          5.75         4.03 o                         
   1   7  19         62.66         54.76         3.74 o                         
   2   7  19          0.09          1.52         2.23 o                         
   3   7  19        241.00        225.48         9.36 o                         
   4   7  19        260.70        228.89         8.31 o                         
   5   7  19         41.95         33.78         3.60 o                         
   6   7  19        308.62        294.96        10.56 o                         
   7   7  19         66.01         59.05         4.55 o                         
   8   7  19        365.92        372.71        11.75 o                         
   9   7  19        268.02        247.72         9.15 o                         
  10   7  19         39.08         39.23         4.60 o                         
  11   7  19         68.99         85.98         6.09 o                         
   0   8  19         13.62         12.41         3.71 o                         
   1   8  19          3.11         -2.50         2.50 o                         
   2   8  19        619.18        610.35        14.88 o                         
   3   8  19        369.98        379.56        12.36 o                         
   4   8  19        628.12        590.90        16.10 o                         
   5   8  19          3.75         11.07         3.16 o                         
   6   8  19         53.16         44.31         4.64 o                         
   7   8  19         54.75         52.41         4.67 o                         
   8   8  19          3.05         -1.36         3.01 o                         
   9   8  19         38.65         24.34         4.05 o                         
  10   8  19        107.15        117.40         6.91 o                         
   1   9  19        132.68        132.10         6.53 o                         
   2   9  19        186.94        177.28         7.45 o                         
   3   9  19        187.58        171.50         7.67 o                         
   4   9  19         30.57         35.47         4.51 o                         
   5   9  19         24.14         24.08         3.94 o                         
   6   9  19        484.55        508.87        16.36 o                         
   7   9  19         12.00          6.93         3.96 o                         
   8   9  19         82.80        100.65         6.76 o                         
   9   9  19          4.74          0.95         3.94 o                         
   0  10  19        856.63        984.46        29.74 o                         
   1  10  19         84.67         82.59         5.49 o                         
   2  10  19         89.96         99.72         6.15 o                         
   3  10  19          7.40          3.35         3.45 o                         
   4  10  19        620.19        622.37        17.67 o                         
   5  10  19          6.93          4.03         3.33 o                         
   6  10  19         49.46         72.15         5.87 o                         
   7  10  19         15.11         13.05         4.37 o                         
   8  10  19        143.91        174.78        12.98 o                         
   1  11  19        200.23        203.10         9.45 o                         
   2  11  19          5.56          2.74         3.58 o                         
   3  11  19        216.96        222.52         9.56 o                         
   4  11  19         30.51         29.36         4.74 o                         
   5  11  19          3.99          0.03         3.66 o                         
   6  11  19         89.72         90.55        10.81 o                         
   0  12  19        534.14        677.25        51.11 o                         
   1  12  19          5.57         10.73         7.82 o                         
   2  12  19         27.31         30.73        12.72 o                         
   0   0  20        508.95        514.05        18.88 o                         
   1   0  20        963.03        971.46        22.35 o                         
   2   0  20        176.67        185.34         6.70 o                         
   3   0  20        825.48        875.69        21.16 o                         
   4   0  20        852.30        907.69        22.92 o                         
   5   0  20        436.49        444.29        14.07 o                         
   6   0  20         35.53         32.06         3.77 o                         
   7   0  20        209.58        204.74         8.81 o                         
   8   0  20        139.51        156.74         9.70 o                         
   9   0  20         69.67         59.82         6.34 o                         
  10   0  20        197.47        225.37        12.72 o                         
  11   0  20         15.08         27.54         5.58 o                         
  12   0  20          1.17          0.06         5.18 o                         
  13   0  20         93.41         98.75        11.54 o                         
  14   0  20         40.77         51.58        10.53 o                         
   1   1  20        165.96        172.29         4.65 o                         
   2   1  20        678.97        715.69        12.07 o                         
   3   1  20          3.24          2.79         1.45 o                         
   4   1  20       1166.47       1158.06        20.57 o                         
   5   1  20       1276.09       1222.37        22.11 o                         
   6   1  20        122.89        120.54         4.65 o                         
   7   1  20          0.00         -1.80         1.80 o                         
   8   1  20        324.56        289.55         8.77 o                         
   9   1  20          1.99          2.38         2.31 o                         
  10   1  20          7.50         13.26         3.28 o                         
  11   1  20          1.26         -2.54         2.54 o                         
  12   1  20          7.16         12.80         3.76 o                         
  13   1  20          1.26         -3.16         3.16 o                         
  14   1  20          4.98         -0.95         5.37 o                         
   0   2  20         12.48         10.33         2.52 o                         
   1   2  20        704.89        695.06        12.52 o                         
   2   2  20        671.23        687.76        12.50 o                         
   3   2  20          0.15         -1.20         1.46 o                         
   4   2  20        126.83        122.81         4.28 o                         
   5   2  20        872.94        938.09        17.58 o                         
   6   2  20        917.50        911.30        18.07 o                         
   7   2  20        484.28        489.73        11.05 o                         
   8   2  20        183.38        167.33         6.22 o                         
   9   2  20         97.73         75.78         4.50 o                         
  10   2  20         74.02         66.35         4.52 o                         
  11   2  20          3.68         13.38         3.64 o                         
  12   2  20        258.01        318.52        12.03 o                         
  13   2  20        156.56        172.91         9.44 o                         
   1   3  20       1245.38       1253.89        22.24 o                         
   2   3  20         12.18         20.79         2.21 o                         
   3   3  20       1907.81       1968.50        34.36 o                         
   4   3  20       1273.83       1200.60        21.38 o                         
   5   3  20       2222.82       2164.86        38.44 o                         
   6   3  20       1022.94       1039.98        20.39 o                         
   7   3  20        573.94        535.57        11.49 o                         
   8   3  20        101.20        119.49         4.93 o                         
   9   3  20         52.08         51.69         4.03 o                         
  10   3  20         95.48         83.01         5.18 o                         
  11   3  20          4.63         -2.70         2.70 o                         
  12   3  20         53.48         54.54         5.56 o                         
  13   3  20        104.82        123.64         7.53 o                         
   0   4  20       1772.47       1836.36        50.59 o                         
   1   4  20        240.94        233.04         6.96 o                         
   2   4  20       1110.29       1110.60        20.05 o                         
   3   4  20          7.32          3.64         1.96 o                         
   4   4  20         17.71         18.64         2.53 o                         
   5   4  20        280.71        288.09         8.86 o                         
   6   4  20        488.15        443.87        10.92 o                         
   7   4  20        187.89        206.92         6.79 o                         
   8   4  20        207.81        188.97         6.64 o                         
   9   4  20         15.29         11.02         2.89 o                         
  10   4  20          7.25          9.33         2.98 o                         
  11   4  20        191.30        206.30         8.78 o                         
  12   4  20        215.06        245.27        10.10 o                         
  13   4  20         15.09          5.63         4.39 o                         
   1   5  20       1033.16       1085.30        21.33 o                         
   2   5  20        318.75        266.48         8.08 o                         
   3   5  20       1714.66       1730.98        31.41 o                         
   4   5  20       1601.54       1662.77        31.94 o                         
   5   5  20       2403.80       2507.31        49.56 o                         
   6   5  20         10.54          8.15         2.65 o                         
   7   5  20        575.83        560.25        15.48 o                         
   8   5  20         29.91         30.01         3.48 o                         
   9   5  20          6.28          2.24         2.73 o                         
  10   5  20         42.28         45.11         4.11 o                         
  11   5  20        232.25        284.58        10.46 o                         
  12   5  20          4.10          6.69         4.45 o                         
   0   6  20         93.74         68.96         5.99 o                         
   1   6  20        199.68        188.97         6.58 o                         
   2   6  20        917.35        877.98        17.65 o                         
   3   6  20        978.19        963.36        19.98 o                         
   4   6  20         27.46         25.83         3.27 o                         
   5   6  20        680.48        685.74        17.53 o                         
   6   6  20        310.42        287.31         9.29 o                         
   7   6  20         36.86         32.14         3.77 o                         
   8   6  20         33.73         21.13         3.69 o                         
   9   6  20         47.50         43.16         4.15 o                         
  10   6  20        193.30        206.29         8.27 o                         
  11   6  20          1.26          2.16         3.36 o                         
  12   6  20        307.46        321.16        17.61 o                         
   1   7  20         13.65         16.32         2.87 o                         
   2   7  20        455.76        451.39        11.87 o                         
   3   7  20        466.22        435.18        12.34 o                         
   4   7  20        810.63        770.54        18.09 o                         
   5   7  20         53.48         58.31         4.55 o                         
   6   7  20         42.74         48.19         4.35 o                         
   7   7  20        459.83        472.02        13.46 o                         
   8   7  20        114.71        119.69         6.35 o                         
   9   7  20        256.48        243.55        10.38 o                         
  10   7  20         10.00         16.44         3.80 o                         
  11   7  20        105.65        135.39         8.42 o                         
   0   8  20         39.65         36.78         5.16 o                         
   1   8  20        231.79        218.97         7.89 o                         
   2   8  20          0.29          4.85         2.89 o                         
   3   8  20        118.40         94.77         5.54 o                         
   4   8  20        188.75        207.82         9.87 o                         
   5   8  20         17.88          8.21         3.25 o                         
   6   8  20         54.17         49.36         4.88 o                         
   7   8  20          9.16         -3.16         3.17 o                         
   8   8  20          4.31         -0.23         3.50 o                         
   9   8  20         34.06         17.82         3.81 o                         
  10   8  20         87.22        116.07         8.03 o                         
   1   9  20        131.65        125.90         6.36 o                         
   2   9  20         95.55        110.77         6.88 o                         
   3   9  20         21.80         24.42         4.14 o                         
   4   9  20         25.24         16.43         3.96 o                         
   5   9  20          0.07         -3.06         3.06 o                         
   6   9  20         12.92         15.60         4.02 o                         
   7   9  20          5.26          7.59         4.02 o                         
   8   9  20        245.87        287.34        11.29 o                         
   9   9  20         86.55        125.81        18.62 o                         
   0  10  20        282.15        335.91        16.36 o                         
   1  10  20        134.40        146.37         7.52 o                         
   2  10  20         38.21         25.86         3.98 o                         
   3  10  20         35.26         29.74         4.28 o                         
   4  10  20         24.46         19.98         4.48 o                         
   5  10  20          1.54         -3.32         3.32 o                         
   6  10  20        388.87        414.89        15.15 o                         
   7  10  20         33.31         31.58         5.99 o                         
   1  11  20         42.45         42.41         5.10 o                         
   2  11  20         19.94         23.77         4.57 o                         
   3  11  20         30.19         26.32         4.74 o                         
   4  11  20         12.62         -0.76         3.84 o                         
   5  11  20        107.37         91.67         9.94 o                         
   1   1  21          5.12          4.45         1.57 o                         
   2   1  21        204.56        195.18         5.10 o                         
   3   1  21         72.79         75.95         3.40 o                         
   4   1  21       5133.48       5281.00        88.13 o                         
   5   1  21        249.05        288.78         7.58 o                         
   6   1  21        442.48        410.61         9.92 o                         
   7   1  21         25.38         20.51         2.81 o                         
   8   1  21         29.11         17.08         2.89 o                         
   9   1  21          0.46          2.06         2.69 o                         
  10   1  21        124.96        122.36         6.59 o                         
  11   1  21          1.95          3.98         3.29 o                         
  12   1  21        464.18        492.12        16.22 o                         
  13   1  21         80.81         88.30         7.11 o                         
   0   2  21       1760.66       1861.52        44.20 o                         
   1   2  21         10.23         10.72         2.01 o                         
   2   2  21         84.67         89.01         3.57 o                         
   3   2  21        222.45        223.01         6.06 o                         
   4   2  21        319.43        375.25         8.59 o                         
   5   2  21        176.65        142.23         5.16 o                         
   6   2  21         19.91         16.64         2.52 o                         
   7   2  21         42.95         31.31         3.17 o                         
   8   2  21        243.20        258.33         8.27 o                         
   9   2  21        322.00        334.40        10.39 o                         
  10   2  21          0.44         -2.57         2.57 o                         
  11   2  21          0.39          1.26         3.22 o                         
  12   2  21        122.03        138.64         8.04 o                         
  13   2  21         13.66         14.08         4.63 o                         
   1   3  21        327.84        349.01         8.25 o                         
   2   3  21        170.42        168.15         5.52 o                         
   3   3  21        222.39        227.41         6.71 o                         
   4   3  21       1957.01       1905.50        34.23 o                         
   5   3  21         74.51         54.63         3.84 o                         
   6   3  21        337.30        296.77         8.53 o                         
   7   3  21          0.00         -2.00         2.00 o                         
   8   3  21         37.40         36.25         3.44 o                         
   9   3  21        223.96        195.17         7.67 o                         
  10   3  21         35.24         24.54         3.71 o                         
  11   3  21         99.00        106.99         6.24 o                         
  12   3  21         52.42         70.70         6.16 o                         
  13   3  21         33.08         37.52         5.63 o                         
   0   4  21        561.41        587.41        19.18 o                         
   1   4  21        229.55        213.84         6.77 o                         
   2   4  21         49.72         41.08         3.19 o                         
   3   4  21         15.22         17.58         2.46 o                         
   4   4  21          0.45          0.69         2.16 o                         
   5   4  21        144.42        141.59         5.91 o                         
   6   4  21        490.77        472.68        12.10 o                         
   7   4  21        361.35        315.95         9.29 o                         
   8   4  21         23.38         12.75         2.72 o                         
   9   4  21         19.04         18.56         3.35 o                         
  10   4  21          3.05          6.07         3.03 o                         
  11   4  21          6.91         14.02         3.45 o                         
  12   4  21        182.37        179.32         8.73 o                         
   1   5  21         29.73         21.07         2.76 o                         
   2   5  21         17.19         12.48         2.53 o                         
   3   5  21        463.51        495.53        14.11 o                         
   4   5  21        544.59        584.80        13.76 o                         
   5   5  21        379.36        358.96        11.74 o                         
   6   5  21        302.25        266.68         8.81 o                         
   7   5  21        736.18        760.18        17.23 o                         
   8   5  21        260.51        254.57         8.70 o                         
   9   5  21         40.00         36.38         3.98 o                         
  10   5  21         14.31         12.96         3.69 o                         
  11   5  21         34.88         46.96         5.04 o                         
  12   5  21         80.61         54.24         7.18 o                         
   0   6  21         23.07         27.39         4.54 o                         
   1   6  21          9.87         10.18         2.41 o                         
   2   6  21          0.05         -0.27         2.32 o                         
   3   6  21        858.22        871.52        19.14 o                         
   4   6  21        121.75        125.65         5.96 o                         
   5   6  21         50.99         61.42         4.42 o                         
   6   6  21       1081.88       1098.65        28.48 o                         
   7   6  21        109.26        117.35         5.83 o                         
   8   6  21         18.96         17.72         3.55 o                         
   9   6  21         51.16         43.61         4.40 o                         
  10   6  21          1.67          4.39         3.22 o                         
  11   6  21          0.29          2.72         3.98 o                         
   1   7  21         57.08         48.78         3.85 o                         
   2   7  21        481.80        542.26        13.83 o                         
   3   7  21        513.37        530.47        14.13 o                         
   4   7  21         88.21         89.25         5.48 o                         
   5   7  21         25.42         21.07         3.73 o                         
   6   7  21         41.81         34.21         4.14 o                         
   7   7  21         39.22         38.63         4.29 o                         
   8   7  21          8.28          4.63         2.88 o                         
   9   7  21         14.86          9.03         3.57 o                         
  10   7  21         85.66         80.43         5.73 o                         
   0   8  21        355.93        351.66        14.28 o                         
   1   8  21        558.13        574.39        14.92 o                         
   2   8  21        345.92        317.89        10.29 o                         
   3   8  21        304.59        296.09        11.05 o                         
   4   8  21          0.03         -3.07         3.07 o                         
   5   8  21         20.92         14.96         3.78 o                         
   6   8  21        315.89        332.46        12.14 o                         
   7   8  21          0.98         -2.93         2.93 o                         
   8   8  21          4.12         -2.31         3.64 o                         
   9   8  21        254.63        295.71        13.68 o                         
   1   9  21        282.23        279.35         9.80 o                         
   2   9  21        502.79        538.57        15.24 o                         
   3   9  21         50.38         45.83         5.40 o                         
   4   9  21         58.28         59.92         5.17 o                         
   5   9  21         34.96         23.48         4.35 o                         
   6   9  21        110.22        151.10         8.14 o                         
   7   9  21        161.09        158.16         8.65 o                         
   8   9  21         88.70         91.79         7.01 o                         
   0  10  21        922.90       1064.88        33.72 o                         
   1  10  21         15.00         11.11         3.84 o                         
   2  10  21         49.62         51.76         5.06 o                         
   3  10  21          0.06         -3.18         3.18 o                         
   4  10  21         80.43         62.90         6.45 o                         
   5  10  21          6.02          2.23         3.76 o                         
   6  10  21         19.78          8.41         4.35 o                         
   1  11  21        266.33        271.07        10.98 o                         
   2  11  21        463.33        537.53        16.53 o                         
   3  11  21         65.93         57.89         7.96 o                         
   4  11  21         82.17         97.95        18.48 o                         
   0   0  22         12.38         10.62         3.66 o                         
   1   0  22        873.50        898.05        21.89 o                         
   2   0  22        256.47        253.10         8.77 o                         
   3   0  22       2330.70       2422.47        56.56 o                         
   4   0  22       1570.04       1539.46        38.74 o                         
   5   0  22          1.36          1.95         3.04 o                         
   6   0  22          0.11         -2.78         2.78 o                         
   7   0  22        122.19        129.31         8.25 o                         
   8   0  22         12.66          9.26         4.12 o                         
   9   0  22         70.26         58.67         6.65 o                         
  10   0  22          1.36          2.74         4.68 o                         
  11   0  22        749.70        821.91        31.44 o                         
  12   0  22        512.61        457.26        23.18 o                         
  13   0  22         89.02         86.41        11.55 o                         
   1   1  22          2.54         -1.50         1.50 o                         
   2   1  22         48.17         47.16         2.93 o                         
   3   1  22        194.01        200.02         5.89 o                         
   4   1  22       1543.10       1547.22        26.98 o                         
   5   1  22        264.42        297.97         8.23 o                         
   6   1  22        625.61        613.68        13.49 o                         
   7   1  22         34.46         30.26         3.22 o                         
   8   1  22         78.88         63.42         4.49 o                         
   9   1  22          2.34         -2.68         2.68 o                         
  10   1  22         10.38          6.74         3.32 o                         
  11   1  22         55.08         73.92         5.72 o                         
  12   1  22         88.55        110.43         7.43 o                         
  13   1  22         32.35         33.31         6.11 o                         
   0   2  22          0.72          6.70         2.60 o                         
   1   2  22         49.47         45.09         2.94 o                         
   2   2  22         39.94         33.42         2.70 o                         
   3   2  22       1155.89       1158.96        21.80 o                         
   4   2  22          1.83          6.76         2.16 o                         
   5   2  22       1048.69        997.08        19.18 o                         
   6   2  22         85.17         73.41         4.33 o                         
   7   2  22        121.46        114.53         5.21 o                         
   8   2  22         28.39         14.90         2.79 o                         
   9   2  22         43.44         42.05         3.95 o                         
  10   2  22         90.23         73.36         5.62 o                         
  11   2  22        242.72        227.59        10.50 o                         
  12   2  22        114.08        113.13         7.52 o                         
  13   2  22          4.61          7.76         5.84 o                         
   1   3  22        362.25        347.88         8.77 o                         
   2   3  22         44.61         38.11         2.96 o                         
   3   3  22       5013.31       5354.83        89.38 o                         
   4   3  22        257.48        208.45         6.66 o                         
   5   3  22        503.64        459.72        11.76 o                         
   6   3  22        349.66        318.47         9.90 o                         
   7   3  22        167.99        149.52         6.14 o                         
   8   3  22        198.42        176.99         6.78 o                         
   9   3  22        513.15        493.64        13.19 o                         
  10   3  22          6.67          7.43         3.20 o                         
  11   3  22        292.61        305.30        12.13 o                         
  12   3  22         62.65         93.78         6.79 o                         
   0   4  22        618.97        618.05        18.91 o                         
   1   4  22        148.89        130.27         5.15 o                         
   2   4  22        434.35        459.79        10.81 o                         
   3   4  22       2458.89       2497.63        44.30 o                         
   4   4  22          4.17          8.51         2.54 o                         
   5   4  22          2.08          3.13         2.50 o                         
   6   4  22          2.82         -1.89         2.44 o                         
   7   4  22         46.77         42.66         3.94 o                         
   8   4  22       1184.64       1203.30        25.30 o                         
   9   4  22       1438.21       1437.07        31.82 o                         
  10   4  22         21.34         16.50         3.76 o                         
  11   4  22        349.60        412.46        13.88 o                         
  12   4  22         17.71          4.99         4.41 o                         
   1   5  22         56.65         43.26         3.45 o                         
   2   5  22        214.53        206.41         6.96 o                         
   3   5  22        641.41        646.60        13.90 o                         
   4   5  22       1147.33       1182.86        24.80 o                         
   5   5  22         14.52         11.69         2.89 o                         
   6   5  22         12.60         11.77         2.97 o                         
   7   5  22        119.02        122.71         6.01 o                         
   8   5  22         27.23         24.17         3.70 o                         
   9   5  22        156.79        127.15         6.54 o                         
  10   5  22       1143.02       1095.42        34.32 o                         
  11   5  22         93.01         97.21         7.03 o                         
   0   6  22         39.77         50.22         5.40 o                         
   1   6  22         17.23         11.82         2.73 o                         
   2   6  22          8.38          9.95         2.75 o                         
   3   6  22          0.76         -1.78         2.65 o                         
   4   6  22         74.20         84.59         5.23 o                         
   5   6  22        193.33        180.40         7.34 o                         
   6   6  22        158.50        155.60         7.80 o                         
   7   6  22          1.75          1.94         2.84 o                         
   8   6  22        283.45        300.46        10.29 o                         
   9   6  22         46.19         63.21         5.03 o                         
  10   6  22        517.03        518.89        17.14 o                         
  11   6  22        198.09        152.92        14.09 o                         
   1   7  22         84.58         82.95         4.86 o                         
   2   7  22          5.69          7.97         2.91 o                         
   3   7  22        890.77        954.78        22.64 o                         
   4   7  22         10.43          1.78         3.14 o                         
   5   7  22         87.99         80.79         5.54 o                         
   6   7  22        214.00        212.20         8.92 o                         
   7   7  22        302.71        305.70        11.12 o                         
   8   7  22        163.30        165.32         7.96 o                         
   9   7  22         16.71          7.60         3.50 o                         
  10   7  22         33.98         31.98         5.47 o                         
   0   8  22         25.33         15.18         4.57 o                         
   1   8  22         27.95         20.70         3.68 o                         
   2   8  22        979.19       1075.59        29.64 o                         
   3   8  22         45.57         42.70         5.89 o                         
   4   8  22         47.53         50.66         4.66 o                         
   5   8  22         99.13        101.96         7.54 o                         
   6   8  22          4.26          7.51         3.74 o                         
   7   8  22         26.19         14.24         4.23 o                         
   8   8  22         40.47         33.76         4.87 o                         
   9   8  22         39.02         31.22         6.20 o                         
   1   9  22        179.82        174.96         7.70 o                         
   2   9  22          6.98          5.17         3.54 o                         
   3   9  22          8.33          3.27         3.35 o                         
   4   9  22         10.84          4.00         3.53 o                         
   5   9  22        170.59        214.80         9.72 o                         
   6   9  22        592.62        665.43        22.11 o                         
   7   9  22          2.39         -3.27         3.73 o                         
   0  10  22        226.77        264.45        14.56 o                         
   1  10  22         10.62          6.29         4.00 o                         
   2  10  22        199.45        230.51         9.53 o                         
   3  10  22        124.39        133.29         7.73 o                         
   4  10  22         23.88         16.53         4.65 o                         
   5  10  22         21.03         14.87         4.81 o                         
   1  11  22          0.23         -2.35         6.91 o                         
   2  11  22          1.42         10.17        14.48 o                         
   1   1  23         68.87         67.34         3.60 o                         
   2   1  23       2062.86       2146.74        37.35 o                         
   3   1  23       3064.37       3201.62        54.46 o                         
   4   1  23          4.87         16.26         2.43 o                         
   5   1  23        543.31        540.13        12.04 o                         
   6   1  23        228.56        229.25         7.71 o                         
   7   1  23         19.24          8.54         2.87 o                         
   8   1  23          0.86         -0.95         2.80 o                         
   9   1  23         22.42         13.22         3.54 o                         
  10   1  23         74.67         76.31         5.61 o                         
  11   1  23         93.40         84.79         6.27 o                         
  12   1  23         47.86         58.04         5.88 o                         
   0   2  23         16.12         11.42         3.31 o                         
   1   2  23        151.58        153.46         5.23 o                         
   2   2  23         15.97         13.99         2.48 o                         
   3   2  23       3207.12       3424.18        60.88 o                         
   4   2  23         40.05         19.97         2.86 o                         
   5   2  23       1087.29       1080.52        22.98 o                         
   6   2  23         18.41         20.85         3.30 o                         
   7   2  23          5.68          4.52         2.50 o                         
   8   2  23        173.03        169.08         6.81 o                         
   9   2  23         17.51         10.30         3.54 o                         
  10   2  23        103.54        117.34         6.84 o                         
  11   2  23         66.70         62.17         5.61 o                         
  12   2  23        497.37        616.62        18.92 o                         
   1   3  23        175.52        167.64         5.92 o                         
   2   3  23         38.44         32.47         3.02 o                         
   3   3  23        396.41        418.78         9.84 o                         
   4   3  23        629.52        568.77        12.49 o                         
   5   3  23         12.57          0.20         2.53 o                         
   6   3  23        327.62        281.89         9.57 o                         
   7   3  23          0.62         -2.39         2.39 o                         
   8   3  23          0.18         -2.53         2.53 o                         
   9   3  23          2.74          6.47         3.19 o                         
  10   3  23          2.80          6.31         3.66 o                         
  11   3  23        141.66        161.59         9.01 o                         
  12   3  23         46.09         60.43         6.83 o                         
   0   4  23         15.21          0.19         3.24 o                         
   1   4  23         12.59          9.86         2.53 o                         
   2   4  23         48.44         47.50         3.77 o                         
   3   4  23        214.27        243.61         7.67 o                         
   4   4  23          3.31          5.15         2.45 o                         
   5   4  23         85.03         68.12         4.53 o                         
   6   4  23        152.86        132.29         6.33 o                         
   7   4  23          0.63         -0.29         3.00 o                         
   8   4  23        108.83         89.24         5.53 o                         
   9   4  23        225.07        219.51         9.06 o                         
  10   4  23        335.79        347.27        13.00 o                         
  11   4  23         46.14         52.21         5.60 o                         
   1   5  23        180.54        175.18         6.43 o                         
   2   5  23          1.52          0.25         2.40 o                         
   3   5  23        700.38        718.87        16.48 o                         
   4   5  23        995.95       1002.14        23.80 o                         
   5   5  23        126.07        133.67         6.31 o                         
   6   5  23       1127.66       1152.89        34.03 o                         
   7   5  23         13.52          8.54         3.11 o                         
   8   5  23        198.52        155.07         7.14 o                         
   9   5  23         91.78         92.06         6.23 o                         
  10   5  23         71.89         63.29         5.54 o                         
  11   5  23         34.04         49.19         6.66 o                         
   0   6  23        438.77        426.87        16.44 o                         
   1   6  23         16.08         11.94         2.90 o                         
   2   6  23        214.90        203.90         7.65 o                         
   3   6  23        791.23        773.00        17.70 o                         
   4   6  23        236.12        248.83         8.97 o                         
   5   6  23        191.46        183.77         7.96 o                         
   6   6  23        408.51        433.54        14.89 o                         
   7   6  23        163.68        163.58         7.57 o                         
   8   6  23         55.42         55.47         4.97 o                         
   9   6  23          2.50          3.18         3.51 o                         
  10   6  23        172.89        185.94         9.59 o                         
   1   7  23        329.44        361.38        10.56 o                         
   2   7  23         51.35         45.09         4.34 o                         
   3   7  23        406.11        394.40        12.14 o                         
   4   7  23         44.86         33.08         4.23 o                         
   5   7  23        584.34        586.39        16.27 o                         
   6   7  23          8.79          6.48         3.55 o                         
   7   7  23         11.33         12.01         4.06 o                         
   8   7  23        324.53        381.15        13.08 o                         
   9   7  23        204.46        274.62        10.66 o                         
   0   8  23         38.01         36.12         5.22 o                         
   1   8  23          5.19          1.71         3.08 o                         
   2   8  23        269.29        283.18        10.10 o                         
   3   8  23          1.64          7.67         3.61 o                         
   4   8  23          5.99          5.13         3.49 o                         
   5   8  23          0.14         -2.25         3.27 o                         
   6   8  23        164.41        176.66        11.83 o                         
   7   8  23         16.07         10.22         3.93 o                         
   8   8  23         68.66         54.88         6.27 o                         
   1   9  23        715.66        742.79        17.48 o                         
   2   9  23         27.75         18.45         4.22 o                         
   3   9  23         97.29        107.46         6.57 o                         
   4   9  23        204.88        202.53        10.47 o                         
   5   9  23          8.81         -3.47         3.47 o                         
   6   9  23          0.62         -1.97         3.80 o                         
   7   9  23         76.05         53.19        29.90 o                         
   0  10  23          5.49         12.28         5.88 o                         
   1  10  23          5.93          3.34         3.74 o                         
   2  10  23       1038.04       1232.31        38.16 o                         
   3  10  23        235.10        250.40        10.77 o                         
   4  10  23         24.11         22.19         6.16 o                         
   0   0  24       1025.63       1040.31        42.81 o                         
   1   0  24        243.55        259.97        10.61 o                         
   2   0  24        653.35        742.91        22.79 o                         
   3   0  24          0.09          2.36         3.48 o                         
   4   0  24        598.40        613.52        18.93 o                         
   5   0  24        123.73        135.80         7.81 o                         
   6   0  24         62.49         50.55         5.79 o                         
   7   0  24        118.77        113.77         8.80 o                         
   8   0  24        147.53        159.46        10.53 o                         
   9   0  24        127.74        140.91        10.32 o                         
  10   0  24        534.13        591.53        23.74 o                         
  11   0  24        272.27        259.49        16.01 o                         
  12   0  24         84.65         47.95         8.73 o                         
   1   1  24        156.39        166.78         5.86 o                         
   2   1  24         89.83         95.06         4.43 o                         
   3   1  24        210.87        223.61         7.06 o                         
   4   1  24        497.87        481.50        11.64 o                         
   5   1  24        242.39        217.41         8.23 o                         
   6   1  24        268.10        290.59         9.64 o                         
   7   1  24        363.41        343.49        11.10 o                         
   8   1  24         10.89          3.41         3.29 o                         
   9   1  24         68.92         53.35         4.86 o                         
  10   1  24         35.90         27.98         4.41 o                         
  11   1  24         28.03         12.87         4.08 o                         
  12   1  24         38.00         34.69         6.39 o                         
   0   2  24         18.79         15.77         3.54 o                         
   1   2  24          0.01         -2.04         2.04 o                         
   2   2  24        482.81        466.49        10.96 o                         
   3   2  24        618.08        659.88        14.11 o                         
   4   2  24         81.14         93.23         4.53 o                         
   5   2  24          7.81          7.91         2.72 o                         
   6   2  24         26.87         21.40         3.40 o                         
   7   2  24         14.07          8.92         2.97 o                         
   8   2  24          0.41         -3.08         3.08 o                         
   9   2  24        115.97        109.94         6.85 o                         
  10   2  24         21.85         19.93         5.00 o                         
  11   2  24         11.78          1.52         3.83 o                         
  12   2  24         63.81         74.86         8.52 o                         
   1   3  24         19.60         11.28         2.49 o                         
   2   3  24        478.16        490.35        11.59 o                         
   3   3  24        684.62        697.20        15.25 o                         
   4   3  24        199.98        178.01         6.74 o                         
   5   3  24          9.02          1.39         2.60 o                         
   6   3  24        142.01        137.90         6.50 o                         
   7   3  24         11.15          6.31         2.91 o                         
   8   3  24        197.96        187.43         8.22 o                         
   9   3  24         28.09         32.40         4.46 o                         
  10   3  24         57.89         52.31         5.69 o                         
  11   3  24        226.25        206.75        11.12 o                         
   0   4  24        116.59        115.99         7.43 o                         
   1   4  24        358.79        356.48         9.82 o                         
   2   4  24         90.05         80.03         4.44 o                         
   3   4  24        641.00        634.17        13.66 o                         
   4   4  24         16.82         15.13         3.07 o                         
   5   4  24         22.95          7.95         3.11 o                         
   6   4  24        103.12        108.70         7.28 o                         
   7   4  24        142.70        139.95         7.30 o                         
   8   4  24        768.05        728.83        17.94 o                         
   9   4  24        456.09        440.42        13.98 o                         
  10   4  24        401.98        392.32        14.34 o                         
  11   4  24        226.22        179.37        13.81 o                         
   1   5  24         12.47          9.74         2.73 o                         
   2   5  24         34.78         26.64         3.29 o                         
   3   5  24        601.27        582.45        14.66 o                         
   4   5  24         32.17         38.25         3.68 o                         
   5   5  24        100.54         92.73         5.47 o                         
   6   5  24         52.01         47.28         4.66 o                         
   7   5  24         80.67         79.58         5.57 o                         
   8   5  24         14.42         10.12         3.79 o                         
   9   5  24         17.16         17.48         4.26 o                         
  10   5  24         89.07         69.00         6.12 o                         
   0   6  24        361.31        342.74        14.57 o                         
   1   6  24        139.82        152.22         6.45 o                         
   2   6  24         21.20         17.28         3.43 o                         
   3   6  24        302.23        298.12        10.05 o                         
   4   6  24         51.94         35.96         4.14 o                         
   5   6  24         33.84         27.26         4.06 o                         
   6   6  24        411.04        437.94        15.49 o                         
   7   6  24        233.20        227.54        10.19 o                         
   8   6  24        450.68        449.89        16.51 o                         
   9   6  24          1.58         -0.30         3.73 o                         
  10   6  24          1.77          3.82        18.12 o                         
   1   7  24        793.80        872.36        23.32 o                         
   2   7  24        457.17        496.98        15.14 o                         
   3   7  24         78.77         52.00         4.75 o                         
   4   7  24         44.28         28.20         4.05 o                         
   5   7  24         68.23         62.39         5.15 o                         
   6   7  24         25.44         10.89         3.92 o                         
   7   7  24        370.31        331.30        15.93 o                         
   8   7  24         29.27         18.84         4.43 o                         
   9   7  24         72.70         77.86        35.56 o                         
   0   8  24         54.62         52.01         6.39 o                         
   1   8  24         39.61         32.96         4.16 o                         
   2   8  24        105.72        120.17         7.51 o                         
   3   8  24        160.64        152.23         7.61 o                         
   4   8  24         59.79         59.79         5.24 o                         
   5   8  24         90.67        103.70         6.60 o                         
   6   8  24          7.79         -0.10         4.09 o                         
   7   8  24          0.02          1.18         4.14 o                         
   1   9  24        772.56        829.38        22.94 o                         
   2   9  24        302.69        339.91        11.86 o                         
   3   9  24         18.69          6.75         3.92 o                         
   4   9  24          4.52          0.52         3.75 o                         
   5   9  24          3.95         -2.35         4.01 o                         
   6   9  24        117.46         75.15        25.10 o                         
   0  10  24       1785.70       1918.27        60.84 o                         
   1  10  24         25.56         19.14         5.83 o                         
   2  10  24        318.48        387.29        19.91 o                         
   3  10  24         92.94         45.07        17.29 o                         
   1   1  25         97.95        115.13         5.08 o                         
   2   1  25         63.91         42.81         3.53 o                         
   3   1  25          0.63          0.00         2.60 o                         
   4   1  25       1025.14       1032.15        22.12 o                         
   5   1  25       1556.55       1649.86        33.62 o                         
   6   1  25       2752.29       2868.51        57.64 o                         
   7   1  25         53.80         47.19         4.68 o                         
   8   1  25          1.56         -1.00         3.94 o                         
   9   1  25        297.89        386.67        13.17 o                         
  10   1  25        758.51        964.19        24.66 o                         
  11   1  25         60.14         67.85         6.12 o                         
   0   2  25         33.03         23.28         4.65 o                         
   1   2  25         43.65         37.95         3.57 o                         
   2   2  25         75.81         83.14         4.59 o                         
   3   2  25         99.19        105.88         4.92 o                         
   4   2  25        890.12        934.43        19.39 o                         
   5   2  25         58.47         50.34         4.31 o                         
   6   2  25          1.47          2.95         2.96 o                         
   7   2  25          5.11          1.69         3.07 o                         
   8   2  25        184.25        182.42         9.17 o                         
   9   2  25         50.60         56.62         5.86 o                         
  10   2  25         81.70         80.61         6.77 o                         
  11   2  25          7.06         11.47         4.96 o                         
   1   3  25          0.94         -2.46         2.46 o                         
   2   3  25         18.20         16.14         2.98 o                         
   3   3  25          1.19          2.75         2.46 o                         
   4   3  25        158.64        141.41         6.47 o                         
   5   3  25        103.42        110.32         5.83 o                         
   6   3  25          5.80          4.88         3.24 o                         
   7   3  25         41.22         36.34         4.00 o                         
   8   3  25        149.09        132.63         7.14 o                         
   9   3  25         83.89         69.46         6.17 o                         
  10   3  25          4.38          9.68         4.73 o                         
  11   3  25         12.80         18.40         6.45 o                         
   0   4  25          2.73          2.31         3.33 o                         
   1   4  25        301.63        280.44         8.77 o                         
   2   4  25          0.01          0.16         2.72 o                         
   3   4  25        150.10        143.97         6.40 o                         
   4   4  25          0.47         -2.31         2.95 o                         
   5   4  25          3.18          3.76         3.14 o                         
   6   4  25          0.15         -3.08         3.08 o                         
   7   4  25        282.16        282.94        10.26 o                         
   8   4  25          0.81          0.60         3.25 o                         
   9   4  25          0.64          0.06         3.67 o                         
  10   4  25        189.38        148.26         8.99 o                         
   1   5  25        511.85        492.63        13.02 o                         
   2   5  25          0.54         -1.03         2.60 o                         
   3   5  25        213.18        202.13         7.93 o                         
   4   5  25         11.77         13.02         3.55 o                         
   5   5  25        236.26        249.63         9.98 o                         
   6   5  25        622.60        628.42        17.43 o                         
   7   5  25          5.32         10.24         3.67 o                         
   8   5  25        187.78        195.45         8.73 o                         
   9   5  25         56.20         46.87         5.32 o                         
  10   5  25        105.19         81.11         9.08 o                         
   0   6  25       2088.26       2210.03        74.09 o                         
   1   6  25       1328.22       1347.34        29.48 o                         
   2   6  25         79.17         67.32         5.02 o                         
   3   6  25         25.52         20.56         3.67 o                         
   4   6  25        185.20        202.60         8.25 o                         
   5   6  25         56.55         47.65         4.81 o                         
   6   6  25         25.68         21.19         4.25 o                         
   7   6  25        449.48        442.03        15.92 o                         
   8   6  25         26.87         18.09         4.35 o                         
   9   6  25          0.14          7.79         5.60 o                         
   1   7  25       1050.50       1074.23        30.05 o                         
   2   7  25        173.84        157.71         7.38 o                         
   3   7  25         86.67        110.25         6.34 o                         
   4   7  25         63.39         47.54         4.90 o                         
   5   7  25         86.28         87.08         6.03 o                         
   6   7  25         75.81         57.36         5.54 o                         
   7   7  25          1.88          2.03         4.06 o                         
   8   7  25         46.38         38.24         7.14 o                         
   0   8  25       1126.87       1208.89        50.39 o                         
   1   8  25          9.35         11.48         3.91 o                         
   2   8  25        158.40        154.46         7.54 o                         
   3   8  25         83.13         67.97         5.80 o                         
   4   8  25        303.63        371.45        13.54 o                         
   5   8  25        122.58        135.71         7.71 o                         
   6   8  25          1.29         -3.68         3.68 o                         
   1   9  25        429.60        422.67        13.75 o                         
   2   9  25        319.06        349.35        12.75 o                         
   3   9  25         36.25         38.57         5.30 o                         
   4   9  25        138.94        135.21         9.07 o                         
   0   0  26        907.19       1014.68        47.93 o                         
   1   0  26       4075.06       4314.47       119.50 o                         
   2   0  26       3735.13       3792.99       105.51 o                         
   3   0  26       1155.59       1108.11        34.50 o                         
   4   0  26        343.52        369.26        16.93 o                         
   5   0  26       3084.79       3155.85        88.72 o                         
   6   0  26       2426.55       2559.07        77.73 o                         
   7   0  26       1323.73       1357.31        47.19 o                         
   8   0  26        151.44        181.10        12.10 o                         
   9   0  26        203.61        253.90        14.86 o                         
  10   0  26        338.96        505.89        22.82 o                         
  11   0  26        473.66        448.70        28.96 o                         
   1   1  26          3.65          3.73         2.75 o                         
   2   1  26         19.10         13.52         3.12 o                         
   3   1  26         52.93         52.65         4.29 o                         
   4   1  26        406.88        405.62        11.78 o                         
   5   1  26          0.00          1.58         2.83 o                         
   6   1  26         42.87         51.58         4.79 o                         
   7   1  26         54.20         54.29         5.58 o                         
   8   1  26         83.01         79.06         6.23 o                         
   9   1  26        157.70        192.64        10.09 o                         
  10   1  26         23.32          9.65         4.45 o                         
  11   1  26          7.53         12.38        11.33 o                         
   0   2  26        218.20        218.98        10.99 o                         
   1   2  26          0.00          0.18         2.67 o                         
   2   2  26        434.24        416.09        11.52 o                         
   3   2  26        655.44        630.71        15.51 o                         
   4   2  26        223.00        237.35         8.55 o                         
   5   2  26        930.07        930.79        21.95 o                         
   6   2  26       1479.30       1582.57        34.60 o                         
   7   2  26         51.73         36.43         4.64 o                         
   8   2  26          2.75          2.87         4.06 o                         
   9   2  26         53.64         41.65         5.74 o                         
  10   2  26        246.15        280.59        12.67 o                         
   1   3  26          9.16          3.80         2.85 o                         
   2   3  26          4.61         -2.61         2.61 o                         
   3   3  26        204.85        185.67         7.06 o                         
   4   3  26         68.77         49.38         4.52 o                         
   5   3  26          3.60          1.07         3.12 o                         
   6   3  26         14.66          8.75         3.36 o                         
   7   3  26         20.55         14.94         3.46 o                         
   8   3  26         72.75         73.80         6.04 o                         
   9   3  26        156.74        160.46         9.27 o                         
  10   3  26         34.71         32.17         7.30 o                         
   0   4  26        529.92        520.25        17.98 o                         
   1   4  26         95.50         93.52         5.52 o                         
   2   4  26        269.84        256.27         8.88 o                         
   3   4  26         90.34         83.92         5.53 o                         
   4   4  26         94.98         86.00         5.47 o                         
   5   4  26        227.04        235.24         9.72 o                         
   6   4  26          0.86         -3.36         3.36 o                         
   7   4  26         79.38         72.15         5.78 o                         
   8   4  26        690.58        677.09        18.52 o                         
   9   4  26        190.84        208.12        10.05 o                         
  10   4  26          4.76         18.97        11.57 o                         
   1   5  26         23.85         15.51         3.19 o                         
   2   5  26        263.77        266.53         9.49 o                         
   3   5  26        327.77        311.19        11.03 o                         
   4   5  26        325.49        327.35        11.37 o                         
   5   5  26        128.90        128.66         6.88 o                         
   6   5  26        162.72        163.38         8.13 o                         
   7   5  26         85.01         74.13         5.96 o                         
   8   5  26        111.61        123.43         7.33 o                         
   9   5  26         31.19         42.94         6.61 o                         
   0   6  26         93.91        107.30         7.53 o                         
   1   6  26        704.47        790.18        23.25 o                         
   2   6  26         55.67         43.87         4.66 o                         
   3   6  26         93.37        119.86         7.49 o                         
   4   6  26        255.95        276.42        10.27 o                         
   5   6  26         96.18         95.75         6.72 o                         
   6   6  26          8.10          7.67         4.10 o                         
   7   6  26         13.56          9.83         4.47 o                         
   8   6  26         38.56         29.95         6.21 o                         
   1   7  26        149.58        165.12         7.48 o                         
   2   7  26         96.71        102.65         6.32 o                         
   3   7  26        413.10        440.59        13.47 o                         
   4   7  26         31.91         24.24         4.46 o                         
   5   7  26        246.26        267.95        10.61 o                         
   6   7  26         11.34          7.81         4.16 o                         
   7   7  26        142.36        120.28         9.23 o                         
   0   8  26        906.23       1016.93        45.18 o                         
   1   8  26        639.86        671.10        20.99 o                         
   2   8  26        193.83        193.53        10.22 o                         
   3   8  26        124.79        126.57         7.41 o                         
   4   8  26        640.14        791.43        26.63 o                         
   5   8  26         63.33         63.80         6.62 o                         
   1   9  26         26.49         28.65         5.92 o                         
   2   9  26          8.42         12.30         5.95 o                         
   3   9  26          0.02        -12.41        12.41 o                         
   1   1  27        101.76        105.36         5.95 o                         
   2   1  27        637.63        593.44        15.74 o                         
   3   1  27        261.46        245.24         8.93 o                         
   4   1  27         25.27         20.78         3.58 o                         
   5   1  27        390.31        429.80        13.95 o                         
   6   1  27        625.60        667.15        18.89 o                         
   7   1  27          0.00          4.00         3.72 o                         
   8   1  27        299.34        349.06        13.59 o                         
   9   1  27         14.99         10.81         4.56 o                         
  10   1  27          8.78          5.80         4.46 o                         
   0   2  27        167.99        170.94        10.17 o                         
   1   2  27         25.76         22.89         3.56 o                         
   2   2  27        212.59        183.38         7.99 o                         
   3   2  27          2.86          4.73         3.14 o                         
   4   2  27        242.63        242.26         9.62 o                         
   5   2  27         19.58         16.86         3.71 o                         
   6   2  27          7.98         17.51         3.77 o                         
   7   2  27          1.04         -0.79         3.59 o                         
   8   2  27         74.25         75.61         6.29 o                         
   9   2  27          0.37         -4.24         4.24 o                         
  10   2  27          1.11          7.57         6.43 o                         
   1   3  27          0.30         -2.86         2.86 o                         
   2   3  27         56.00         52.31         4.50 o                         
   3   3  27         33.72         18.67         3.56 o                         
   4   3  27         32.35         18.00         3.51 o                         
   5   3  27          4.89          0.04         3.40 o                         
   6   3  27          2.10         -1.43         3.31 o                         
   7   3  27         12.39         14.44         3.87 o                         
   8   3  27        242.07        272.84        12.14 o                         
   9   3  27         98.34        113.74         8.22 o                         
   0   4  27        323.41        357.86        15.65 o                         
   1   4  27         77.54         58.75         4.76 o                         
   2   4  27         10.82         11.42         3.20 o                         
   3   4  27        149.08        140.30         7.14 o                         
   4   4  27        217.19        231.26         9.28 o                         
   5   4  27        166.75        164.76         7.81 o                         
   6   4  27         10.71         11.38         3.58 o                         
   7   4  27         17.47         26.27         4.58 o                         
   8   4  27          0.12          4.92         3.97 o                         
   9   4  27        117.44        163.55        12.19 o                         
   1   5  27          5.07          1.92         3.17 o                         
   2   5  27          4.19          1.97         3.38 o                         
   3   5  27         16.35          5.75         3.67 o                         
   4   5  27         41.93         50.00         4.86 o                         
   5   5  27         26.98         21.40         4.13 o                         
   6   5  27        338.16        350.66        13.03 o                         
   7   5  27         41.74         30.86         4.90 o                         
   8   5  27          0.07          0.19         4.71 o                         
   0   6  27        173.61        169.02         9.97 o                         
   1   6  27         12.58         11.42         3.76 o                         
   2   6  27         10.91          9.75         3.76 o                         
   3   6  27         20.54         21.38         4.22 o                         
   4   6  27         38.80         41.23         5.10 o                         
   5   6  27        227.97        235.11        10.16 o                         
   6   6  27        105.04        112.11         7.27 o                         
   7   6  27        105.37         86.71         7.83 o                         
   1   7  27        173.15        187.85         8.26 o                         
   2   7  27          1.12         -1.49         3.77 o                         
   3   7  27        173.11        187.73         8.50 o                         
   4   7  27         11.87          5.85         4.06 o                         
   5   7  27        205.90        230.16        10.33 o                         
   6   7  27          2.78         -2.83         5.05 o                         
   0   8  27       1847.58       2105.43        68.59 o                         
   1   8  27        500.03        501.00        15.29 o                         
   2   8  27         52.54         29.54         4.72 o                         
   3   8  27        130.55        154.98         8.66 o                         
   4   8  27        377.72        435.48        19.98 o                         
   0   0  28       3476.77       3736.50       187.78 o                         
   1   0  28        206.71        196.70        12.42 o                         
   2   0  28        271.50        318.01        16.10 o                         
   3   0  28        933.32        991.85        34.00 o                         
   4   0  28         23.29         20.18         5.89 o                         
   5   0  28         84.45         76.83         8.52 o                         
   6   0  28       1984.68       2053.32        74.84 o                         
   7   0  28          6.76          1.07         6.05 o                         
   8   0  28        348.52        410.55        23.69 o                         
   9   0  28         56.39        108.05        12.00 o                         
   1   1  28         20.88         27.33         4.22 o                         
   2   1  28          0.13          6.98         3.48 o                         
   3   1  28        203.65        203.79         8.76 o                         
   4   1  28        262.66        274.94        10.71 o                         
   5   1  28          8.45         13.71         3.65 o                         
   6   1  28         26.79         25.78         4.35 o                         
   7   1  28        125.09         99.80         7.41 o                         
   8   1  28        513.92        567.55        19.10 o                         
   9   1  28          0.01         -2.32         4.37 o                         
   0   2  28       2368.78       2537.67        77.23 o                         
   1   2  28        467.68        461.54        14.63 o                         
   2   2  28         15.61          9.63         3.57 o                         
   3   2  28         13.69          7.82         3.39 o                         
   4   2  28          9.82          5.47         3.64 o                         
   5   2  28         83.02         70.90         6.09 o                         
   6   2  28        127.39        133.31         7.84 o                         
   7   2  28        816.80        887.94        24.98 o                         
   8   2  28         36.64         23.29         5.09 o                         
   9   2  28          0.06         -2.98         4.84 o                         
   1   3  28        324.85        347.48        11.13 o                         
   2   3  28        208.48        216.40         9.96 o                         
   3   3  28         27.10         16.21         4.10 o                         
   4   3  28          1.79          3.82         3.63 o                         
   5   3  28          2.33         -3.40         3.40 o                         
   6   3  28          3.97         -3.74         3.74 o                         
   7   3  28         43.20         51.08         5.84 o                         
   8   3  28        140.44        128.74         9.46 o                         
   9   3  28         37.97         44.59        22.02 o                         
   0   4  28         16.23          7.28         5.37 o                         
   1   4  28         15.78          6.72         3.16 o                         
   2   4  28         65.52         60.59         5.03 o                         
   3   4  28         53.14         49.85         4.82 o                         
   4   4  28        167.53        154.98         7.98 o                         
   5   4  28          1.65          5.18         3.62 o                         
   6   4  28        271.74        263.17        10.96 o                         
   7   4  28         15.54         16.85         4.39 o                         
   8   4  28        394.06        459.86        19.94 o                         
   1   5  28         91.75         62.36         5.10 o                         
   2   5  28         65.69         79.61         5.90 o                         
   3   5  28        373.16        374.76        12.80 o                         
   4   5  28         23.49         18.46         4.54 o                         
   5   5  28          4.57          6.88         4.14 o                         
   6   5  28        378.08        444.61        16.25 o                         
   7   5  28         91.42         77.23         6.64 o                         
   0   6  28        533.30        537.38        22.54 o                         
   1   6  28        492.96        487.68        14.95 o                         
   2   6  28        380.76        401.01        16.46 o                         
   3   6  28        133.83        147.92         7.87 o                         
   4   6  28          8.86          2.65         3.86 o                         
   5   6  28        144.42        153.29         8.36 o                         
   6   6  28          4.15          1.11         5.53 o                         
   1   7  28         26.60         15.64         3.99 o                         
   2   7  28         50.44         39.07         5.06 o                         
   3   7  28          1.40         11.25         4.17 o                         
   4   7  28         70.56         43.88         6.10 o                         
   0   8  28        322.82        373.39        21.95 o                         
   1   8  28        623.85        630.03        23.55 o                         
   1   1  29        761.59        749.58        20.04 o                         
   2   1  29        212.52        180.86         8.53 o                         
   3   1  29         62.29         60.96         5.50 o                         
   4   1  29        231.83        226.48        10.36 o                         
   5   1  29         42.32         29.27         5.31 o                         
   6   1  29        489.99        496.22        18.38 o                         
   7   1  29        360.54        378.72        17.01 o                         
   8   1  29        254.57        303.63        14.25 o                         
   0   2  29       2519.03       2656.85        86.71 o                         
   1   2  29        662.43        685.42        18.83 o                         
   2   2  29          6.71          3.33         3.70 o                         
   3   2  29         36.03         30.07         4.52 o                         
   4   2  29         45.02         40.01         5.27 o                         
   5   2  29          2.84         -1.73         3.79 o                         
   6   2  29         37.87         24.45         5.26 o                         
   7   2  29        525.74        640.88        21.02 o                         
   8   2  29        181.38        144.60        11.73 o                         
   1   3  29         45.66         39.40         4.65 o                         
   2   3  29         33.90         35.28         4.80 o                         
   3   3  29        126.25        124.80         7.67 o                         
   4   3  29         10.69          8.81         4.22 o                         
   5   3  29          0.05         -2.10         3.97 o                         
   6   3  29         18.28         20.96         4.87 o                         
   7   3  29        109.23        104.55         7.87 o                         
   8   3  29        703.91        860.45        82.82 o                         
   0   4  29        459.28        485.87        21.24 o                         
   1   4  29        152.23        167.55         7.59 o                         
   2   4  29         14.85         17.50         4.31 o                         
   3   4  29         33.11         31.01         5.03 o                         
   4   4  29         45.66         25.61         4.83 o                         
   5   4  29          0.05         -4.04         4.04 o                         
   6   4  29         54.19         53.32         6.03 o                         
   7   4  29         13.40          8.09         6.11 o                         
   1   5  29         14.75         17.48         4.32 o                         
   2   5  29         17.46         14.46         4.19 o                         
   3   5  29        165.00        144.75         7.92 o                         
   4   5  29         31.00         20.33         4.77 o                         
   5   5  29        143.67        125.93         7.61 o                         
   6   5  29         45.61         44.37         7.06 o                         
   0   6  29        144.51        139.88        10.65 o                         
   1   6  29          1.34          1.75         4.14 o                         
   2   6  29          1.83         -0.59         3.82 o                         
   3   6  29         48.57         37.58         5.14 o                         
   4   6  29        336.10        346.38        13.24 o                         
   5   6  29        221.85        214.80        13.75 o                         
   1   7  29          2.36          2.59         5.01 o                         
   2   7  29         26.63         19.20         5.93 o                         
   0   0  30       1265.62       1146.94        55.18 o                         
   1   0  30         42.43         39.85         7.49 o                         
   2   0  30       2416.24       2555.17        83.98 o                         
   3   0  30        189.00        193.98        13.60 o                         
   4   0  30         19.77         36.71         7.53 o                         
   5   0  30         20.49         17.77         7.29 o                         
   6   0  30        143.15        158.93        13.90 o                         
   7   0  30        868.80       1015.73        47.54 o                         
   1   1  30         99.94         92.55         6.82 o                         
   2   1  30         14.70         13.08         4.02 o                         
   3   1  30          2.96          3.58         4.00 o                         
   4   1  30          1.16          2.59         3.93 o                         
   5   1  30         52.89         44.68         6.26 o                         
   6   1  30         50.43         48.03         6.70 o                         
   7   1  30          0.23          8.51         5.29 o                         
   0   2  30         66.09        105.61        10.84 o                         
   1   2  30         85.45         96.06         7.13 o                         
   2   2  30          0.51         -3.69         3.73 o                         
   3   2  30         71.80         59.18         5.81 o                         
   4   2  30         11.16          7.15         4.48 o                         
   5   2  30         10.76          0.91         4.59 o                         
   6   2  30          0.00         -4.72         4.72 o                         
   7   2  30        338.14        357.93        21.40 o                         
   1   3  30        208.07        206.34         9.88 o                         
   2   3  30         36.83         23.08         4.82 o                         
   3   3  30         16.03         11.92         4.40 o                         
   4   3  30          1.21         -1.40         4.85 o                         
   5   3  30         19.65          9.03         4.58 o                         
   6   3  30          8.73          8.73         5.08 o                         
   7   3  30         24.61         76.81        27.38 o                         
   0   4  30        314.30        303.26        15.87 o                         
   1   4  30        388.25        423.65        14.64 o                         
   2   4  30          2.50         -4.35         4.35 o                         
   3   4  30        111.94         96.32         7.60 o                         
   4   4  30          1.66         -1.55         4.43 o                         
   5   4  30        272.55        291.77        12.85 o                         
   6   4  30          3.30         -3.53         7.91 o                         
   1   5  30        225.15        245.41        10.72 o                         
   2   5  30          7.18          8.89         4.08 o                         
   3   5  30         31.43         27.26         5.24 o                         
   4   5  30          4.20         -0.85         4.81 o                         
   5   5  30         21.54         11.83         9.35 o                         
   0   6  30         27.68         31.27         8.23 o                         
   1   6  30         57.13         68.88         6.57 o                         
   2   6  30         49.04         50.85         6.60 o                         
   3   6  30         17.02          9.93         6.30 o                         
   1   1  31       2374.55       2375.74        55.75 o                         
   2   1  31         90.05         90.52         6.96 o                         
   3   1  31         14.66         -0.07         4.23 o                         
   4   1  31          9.67          9.19         5.21 o                         
   5   1  31         67.05         44.63         6.41 o                         
   6   1  31          0.00          9.38         7.71 o                         
   0   2  31          5.94          2.95         6.60 o                         
   1   2  31         36.37         41.35         5.70 o                         
   2   2  31        249.51        245.57        11.37 o                         
   3   2  31         60.49         58.92         6.35 o                         
   4   2  31          4.43          6.46         4.86 o                         
   5   2  31         95.86         80.86         7.69 o                         
   6   2  31        336.88        396.72        30.09 o                         
   1   3  31        161.98        158.31         8.89 o                         
   2   3  31          6.03          2.02         4.68 o                         
   3   3  31        169.74        187.91        10.58 o                         
   4   3  31         27.55         24.00         5.45 o                         
   5   3  31        119.68        121.71        10.55 o                         
   0   4  31         17.29         13.48         6.60 o                         
   1   4  31        606.81        632.28        22.38 o                         
   2   4  31         74.90         67.11         6.65 o                         
   3   4  31          1.36         -1.43         4.32 o                         
   4   4  31         76.47         66.31         8.02 o                         
   1   5  31        284.10        317.91        15.36 o                         
   2   5  31        122.01         78.72         7.82 o                         
   3   5  31        671.34        872.11        93.18 o                         
   0   0  32        633.12        643.79        42.63 o                         
   1   0  32        111.89         93.80        11.45 o                         
   2   0  32        116.64        120.34        11.59 o                         
   3   0  32        130.65        147.85        12.78 o                         
   4   0  32         31.14         33.56         8.62 o                         
   5   0  32          1.69        -14.45        14.45 o                         
   1   1  32         38.25         80.77         6.92 o                         
   2   1  32        413.68        411.27        16.15 o                         
   3   1  32          2.15         -0.47         4.55 o                         
   4   1  32         58.84         48.40         7.04 o                         
   5   1  32          6.93         -2.87        12.58 o                         
   0   2  32         92.57         94.07        10.33 o                         
   1   2  32        115.44        130.00         8.43 o                         
   2   2  32         39.75         31.61         5.77 o                         
   3   2  32          8.81         14.79         5.83 o                         
   4   2  32          1.24         -5.89         5.89 o                         
   1   3  32         43.66         51.44         6.23 o                         
   2   3  32         40.97         49.54         7.02 o                         
   3   3  32         10.82          4.60         5.75 o                         
   0   4  32         76.83         71.78        11.15 o                         
   1   4  32        264.54        281.51        16.61 o                         
   2   4  32        137.90        133.00        27.49 o                         
   1   1  33        622.28        556.15        22.02 o                         
   2   1  33         30.05         24.38         6.51 o                         
   0   2  33        428.44        327.38        22.75 o                         
   1   2  33         87.75         96.84         8.94 o                         
   2   2  33         71.40         89.53        32.17 o                         
                                                                                
