# Supplementary material for: The effect of the fused-ring substituent on anthracene chalcones: crystal structural and DFT studies of 1-(anthracen-9-yl)-3-(naphthalen-2-yl)prop-2-en-1-one and 1-(anthracen-9-yl)-3-(pyren-1-yl)prop-2-en-1-one
Source: Acta Crystallogr E Crystallogr Commun. 2018 Apr 12;74(Pt 5):650–5. doi: 10.1107/S2056989018005467 (PMC5947480; doi:10.1107/S2056989018005467)
Supplement: Supplementary file 3 [file e-74-00650-IIsup3.hkl]

data_II                                                                         
_shelx_title ' mo_DA7_0m.res in P2(1)/c'                                        
_shelx_refln_list_code          4                                               
_shelx_F_calc_maximum      192.08                                               
_exptl_crystal_F_000       904.00                                               
_reflns_d_resolution_high  0.8108                                               
                                                                                
loop_                                                                           
 _space_group_symop_operation_xyz                                               
 'x, y, z'                                                                      
 '-x, y+1/2, -z+1/2'                                                            
 '-x, -y, -z'                                                                   
 'x, -y-1/2, z-1/2'                                                             
                                                                                
_cell_length_a    17.1175                                                       
_cell_length_b    12.3096                                                       
_cell_length_c    11.1524                                                       
_cell_angle_alpha  90.000                                                       
_cell_angle_beta  107.929                                                       
_cell_angle_gamma  90.000                                                       
                                                                                
_shelx_F_squared_multiplier     1.000                                           
                                                                                
loop_                                                                           
 _refln_index_h                                                                 
 _refln_index_k                                                                 
 _refln_index_l                                                                 
 _refln_F_squared_calc                                                          
 _refln_F_squared_meas                                                          
 _refln_F_squared_sigma                                                         
 _refln_observed_status                                                         
   1   0   0       2667.01       1886.74       223.73 o                         
   2   0   0       4994.72       4842.29        76.72 o                         
   3   0   0      17509.80      17323.75       292.91 o                         
   4   0   0      28519.45      28107.81       475.26 o                         
   5   0   0       7340.88       7421.73       126.21 o                         
   6   0   0          2.77          1.01         0.75 o                         
   7   0   0       2063.03       2232.42        39.19 o                         
   8   0   0       6186.87       6913.42       127.83 o                         
   9   0   0        325.24        393.54         9.23 o                         
  10   0   0         62.45         70.50         3.88 o                         
  11   0   0          0.00          0.83         1.29 o                         
  12   0   0        192.79        186.02         7.72 o                         
  13   0   0        159.12        157.38         7.83 o                         
  14   0   0         58.03         55.50         6.59 o                         
  15   0   0         17.31          8.16         3.95 o                         
  16   0   0         25.53         22.32         5.14 o                         
  17   0   0          0.28         -1.09         3.61 o                         
  18   0   0          6.46          8.76         4.85 o                         
  19   0   0          6.10         12.82         5.33 o                         
  20   0   0          0.05          1.72         4.64 o                         
   1   1   0       1095.44        985.80        12.06 o                         
   2   1   0       5065.99       4893.84        58.69 o                         
   3   1   0          0.18          0.95         0.29 o                         
   4   1   0       2854.04       2756.22        33.48 o                         
   5   1   0        236.24        247.94         3.84 o                         
   6   1   0        277.28        270.89         4.26 o                         
   7   1   0       1180.13       1258.29        16.71 o                         
   8   1   0        828.96        902.48        12.46 o                         
   9   1   0        648.74        702.60        10.12 o                         
  10   1   0         10.55          6.44         1.02 o                         
  11   1   0         35.43         31.74         1.94 o                         
  12   1   0        150.53        142.12         4.82 o                         
  13   1   0        142.98        134.90         5.61 o                         
  14   1   0         66.21         61.58         4.59 o                         
  15   1   0          1.38         -0.46         2.21 o                         
  16   1   0          0.79          1.62         2.48 o                         
  17   1   0         62.87         59.57         5.26 o                         
  18   1   0          4.53          8.14         3.66 o                         
  19   1   0          2.46          5.37         3.41 o                         
  20   1   0          0.07          1.75         6.96 o                         
   0   2   0       7623.87       7680.12       140.65 o                         
   1   2   0       7802.36       7305.21        84.61 o                         
   2   2   0       1433.50       1363.36        16.89 o                         
   3   2   0        668.37        632.24         8.18 o                         
   4   2   0       1505.82       1410.63        18.25 o                         
   5   2   0        233.41        205.63         3.13 o                         
   6   2   0         98.61         93.90         1.94 o                         
   7   2   0        869.75        971.10        12.69 o                         
   8   2   0       2495.82       2732.25        35.16 o                         
   9   2   0         32.11         39.31         1.72 o                         
  10   2   0         27.96         28.96         1.58 o                         
  11   2   0        113.73        114.10         3.40 o                         
  12   2   0         15.03         10.49         1.51 o                         
  13   2   0         24.49         23.09         2.62 o                         
  14   2   0          2.08          2.08         2.12 o                         
  15   2   0         50.49         41.17         4.11 o                         
  16   2   0         80.63         64.48         5.17 o                         
  17   2   0          4.23         -0.70         2.67 o                         
  18   2   0          3.74         -1.80         3.50 o                         
  19   2   0          1.61          6.66         4.27 o                         
   1   3   0        577.99        560.41         7.75 o                         
   2   3   0        354.32        355.84         5.31 o                         
   3   3   0       3294.77       3224.72        40.91 o                         
   4   3   0         53.81         42.66         1.33 o                         
   5   3   0          4.92          3.44         0.69 o                         
   6   3   0          2.85          1.65         0.58 o                         
   7   3   0        892.19        899.86        12.42 o                         
   8   3   0          1.05          5.70         1.72 o                         
   9   3   0        122.33        115.33         3.26 o                         
  10   3   0         44.86         43.25         2.12 o                         
  11   3   0         88.19         89.13         3.13 o                         
  12   3   0          4.40          3.17         1.30 o                         
  13   3   0         36.87         37.19         3.22 o                         
  14   3   0         37.51         23.83         4.68 o                         
  15   3   0         30.24         17.36         3.61 o                         
  16   3   0        122.98        111.86         7.54 o                         
  17   3   0          4.63         -1.36         3.45 o                         
  18   3   0          2.48         -3.99         3.55 o                         
  19   3   0          0.50         -1.92         3.59 o                         
   0   4   0       6527.06       6404.09       109.52 o                         
   1   4   0        181.34        178.02         3.31 o                         
   2   4   0        922.59        845.42        11.22 o                         
   3   4   0          6.30          5.07         1.16 o                         
   4   4   0         33.97         23.67         1.33 o                         
   5   4   0          4.65          2.44         0.56 o                         
   6   4   0        103.77        114.39         2.82 o                         
   7   4   0         36.38         34.58         1.66 o                         
   8   4   0        797.86        859.49        12.17 o                         
   9   4   0          8.31          4.56         1.08 o                         
  10   4   0        172.31        191.54         4.61 o                         
  11   4   0        117.94        123.95         3.68 o                         
  12   4   0         99.10        103.47         4.72 o                         
  13   4   0         37.95         30.56         3.68 o                         
  14   4   0         30.35         30.59         3.46 o                         
  15   4   0         11.45         13.78         4.02 o                         
  16   4   0         17.42         11.86         4.41 o                         
  17   4   0          1.03         -0.54         3.30 o                         
  18   4   0          0.35         -2.63         3.85 o                         
  19   4   0          5.47          9.93         4.92 o                         
   1   5   0       3983.98       4061.51        51.72 o                         
   2   5   0        848.45        898.45        13.11 o                         
   3   5   0        251.06        243.93         5.40 o                         
   4   5   0        156.18        145.66         3.54 o                         
   5   5   0        386.33        386.82         7.26 o                         
   6   5   0        478.59        479.60         8.68 o                         
   7   5   0        172.95        175.59         4.04 o                         
   8   5   0         24.03         23.07         1.62 o                         
   9   5   0          0.17          0.04         0.85 o                         
  10   5   0         11.60          8.67         1.28 o                         
  11   5   0        788.96        842.01        13.66 o                         
  12   5   0          0.04         -1.74         1.28 o                         
  13   5   0          9.62          8.76         3.16 o                         
  14   5   0          3.27          1.55         2.57 o                         
  15   5   0          0.51         -0.51         3.42 o                         
  16   5   0         16.19         18.97         5.16 o                         
  17   5   0          0.44         -4.54         3.86 o                         
  18   5   0         10.21         12.27         7.04 o                         
   0   6   0        624.22        648.28        14.28 o                         
   1   6   0         36.73         29.22         1.74 o                         
   2   6   0       1644.41       1706.30        23.89 o                         
   3   6   0          0.86          1.78         1.00 o                         
   4   6   0        226.03        222.93         4.88 o                         
   5   6   0        201.66        208.43         4.98 o                         
   6   6   0        629.98        662.22        11.62 o                         
   7   6   0        305.46        302.61         7.15 o                         
   8   6   0         87.71         83.25         3.58 o                         
   9   6   0          6.02          2.97         1.14 o                         
  10   6   0        145.50        157.57         4.52 o                         
  11   6   0        588.20        648.36        12.72 o                         
  12   6   0        451.55        488.22        10.38 o                         
  13   6   0         87.96         95.22        10.67 o                         
  14   6   0          0.06         -4.78         2.76 o                         
  15   6   0          8.14          9.91         4.28 o                         
  16   6   0         13.78         11.90         5.54 o                         
  17   6   0          4.24         -7.74         4.05 o                         
  18   6   0          0.10         -5.40         4.03 o                         
   1   7   0        107.64        111.94         3.20 o                         
   2   7   0        133.47        150.67         3.59 o                         
   3   7   0        829.31        830.44        12.79 o                         
   4   7   0        200.59        210.51         5.04 o                         
   5   7   0         78.81         80.28         3.51 o                         
   6   7   0          3.51          1.78         1.32 o                         
   7   7   0         23.46         23.70         2.11 o                         
   8   7   0          4.34          7.00         1.52 o                         
   9   7   0         17.23         11.26         2.20 o                         
  10   7   0        122.73        128.95         5.67 o                         
  11   7   0        365.67        383.49        10.38 o                         
  12   7   0        474.58        531.35        11.40 o                         
  13   7   0        108.08        118.03         8.00 o                         
  14   7   0          0.53          2.47         2.92 o                         
  15   7   0         44.83         45.15        10.17 o                         
  16   7   0         11.43          6.04         4.31 o                         
  17   7   0          1.14          2.71         4.89 o                         
   0   8   0         15.07          8.63         2.14 o                         
   1   8   0          0.66         -1.42         0.90 o                         
   2   8   0         74.90         79.09         2.94 o                         
   3   8   0       1190.33       1292.34        20.01 o                         
   4   8   0       1130.63       1279.07        21.05 o                         
   5   8   0        425.73        477.88         9.57 o                         
   6   8   0        188.93        182.70         6.91 o                         
   7   8   0         34.97         37.59         3.15 o                         
   8   8   0          2.20         -1.82         1.60 o                         
   9   8   0          6.53          4.03         2.12 o                         
  10   8   0         20.75         16.23         2.79 o                         
  11   8   0        122.41        127.67         5.66 o                         
  12   8   0        229.56        247.30         8.39 o                         
  13   8   0         93.94        100.67         7.71 o                         
  14   8   0          5.23         -0.35         5.15 o                         
  15   8   0          3.71          3.31         4.21 o                         
  16   8   0         30.31         34.55         6.51 o                         
  17   8   0          0.40         -1.11         4.70 o                         
   1   9   0        132.05        135.13         4.26 o                         
   2   9   0         13.34         11.68         1.71 o                         
   3   9   0          1.00          1.21         1.32 o                         
   4   9   0         39.47         36.61         2.77 o                         
   5   9   0         44.70         42.97         3.26 o                         
   6   9   0        100.38         89.88         5.59 o                         
   7   9   0         67.13         67.20         4.38 o                         
   8   9   0         29.13         30.91         3.37 o                         
   9   9   0        103.14        104.81         5.99 o                         
  10   9   0         24.74         25.72         3.24 o                         
  11   9   0         15.01         13.37         3.22 o                         
  12   9   0         74.15         88.84         7.78 o                         
  13   9   0          9.99         10.51         5.69 o                         
  14   9   0         16.34         23.61         4.80 o                         
  15   9   0          4.82          7.22         5.13 o                         
  16   9   0          2.41          4.72         5.29 o                         
   0  10   0          8.94          2.26         2.24 o                         
   1  10   0          2.95          1.06         1.70 o                         
   2  10   0        227.15        215.05         6.22 o                         
   3  10   0         90.03         89.75         4.10 o                         
   4  10   0         73.82         62.72         3.70 o                         
   5  10   0        416.40        467.28        10.93 o                         
   6  10   0        136.46        142.36         6.30 o                         
   7  10   0         15.12         16.26         2.82 o                         
   8  10   0         31.64         41.36         4.00 o                         
   9  10   0         88.26         90.60         5.62 o                         
  10  10   0          2.52          7.75         2.85 o                         
  11  10   0        184.68        220.88         9.52 o                         
  12  10   0        212.03        262.25        13.87 o                         
  13  10   0         23.92         19.17         5.08 o                         
  14  10   0          2.86          5.88         4.35 o                         
  15  10   0          4.10          0.20         4.12 o                         
   1  11   0          0.01         -3.21         1.60 o                         
   2  11   0         17.38          9.83         2.27 o                         
   3  11   0         11.10          8.00         2.08 o                         
   4  11   0         25.67         21.37         2.75 o                         
   5  11   0         85.16         86.87         4.56 o                         
   6  11   0         11.82          9.56         2.65 o                         
   7  11   0          0.22         -0.21         2.50 o                         
   8  11   0         58.75         54.53         4.68 o                         
   9  11   0         79.45         87.42         5.71 o                         
  10  11   0         47.40         60.88         5.13 o                         
  11  11   0         47.96         67.01         5.43 o                         
  12  11   0         66.99         81.23         7.74 o                         
  13  11   0         19.92         26.98         5.39 o                         
   0  12   0         19.35         14.71         4.98 o                         
   1  12   0          2.47         -3.37         2.11 o                         
   2  12   0          4.35          0.66         2.24 o                         
   3  12   0          0.55         -0.37         2.29 o                         
   4  12   0         10.77          6.97         2.72 o                         
   5  12   0         26.46         15.07         2.72 o                         
   6  12   0          0.96          3.07         2.22 o                         
   7  12   0          4.33          2.46         2.53 o                         
   8  12   0          5.83          5.74         3.72 o                         
   9  12   0         12.25         14.79         3.44 o                         
  10  12   0         12.56         14.93         3.74 o                         
  11  12   0         29.83         41.98         5.64 o                         
  12  12   0          4.34          1.08         4.25 o                         
   1  13   0          8.80          2.77         2.78 o                         
   2  13   0          0.22          0.20         2.59 o                         
   3  13   0          2.23         -0.91         2.44 o                         
   4  13   0          1.55          0.73         2.59 o                         
   5  13   0          0.43          0.09         2.42 o                         
   6  13   0          0.59         -2.10         2.45 o                         
   7  13   0          1.46          0.36         2.51 o                         
   8  13   0          0.39          1.22         2.58 o                         
   9  13   0          2.97          3.04         3.27 o                         
  10  13   0          0.25         -5.05         3.20 o                         
   0  14   0          0.02         -0.88         3.82 o                         
   1  14   0          0.23         -2.48         2.71 o                         
   2  14   0          0.03         -2.92         3.07 o                         
   3  14   0          1.29         -1.26         2.82 o                         
   4  14   0          1.82         -4.54         2.78 o                         
   5  14   0          1.69          0.76         2.99 o                         
   6  14   0          0.42          0.59         2.96 o                         
   7  14   0          0.99          2.53         3.20 o                         
   1  15   0          1.58          7.75         3.41 o                         
   2  15   0          0.09          2.25         3.18 o                         
   3  15   0          1.81         -1.61         3.12 o                         
 -20   1   1          0.48          4.51         3.51 o                         
 -19   1   1          8.45         15.16         3.72 o                         
 -18   1   1         46.56         39.43         4.61 o                         
 -17   1   1         30.97         22.40         3.65 o                         
 -16   1   1          6.85          3.44         2.68 o                         
 -15   1   1         66.42         57.31         4.50 o                         
 -14   1   1         81.23         66.82         4.65 o                         
 -13   1   1         92.41         95.08         4.88 o                         
 -12   1   1         46.92         55.25         2.77 o                         
 -11   1   1          0.01         -0.19         0.78 o                         
 -10   1   1        152.58        162.69         3.35 o                         
  -9   1   1        243.92        219.51         3.98 o                         
  -8   1   1        108.90        110.39         2.52 o                         
  -7   1   1        326.00        347.99         5.12 o                         
  -6   1   1       1224.55       1341.11        16.83 o                         
  -5   1   1       7993.20       8229.01        98.79 o                         
  -4   1   1      16491.90      16548.42       197.83 o                         
  -3   1   1       1058.15       1064.61        13.15 o                         
  -2   1   1      10223.25      10001.66       115.57 o                         
  -1   1   1       3568.32       3307.68        43.06 o                         
   0   1   1      12090.48      11518.84       137.74 o                         
   1   1   1        329.11        311.13         4.29 o                         
   2   1   1         61.98         56.98         1.23 o                         
   3   1   1       1301.43       1274.56        16.46 o                         
   4   1   1        421.89        439.04         6.50 o                         
   5   1   1        279.45        285.62         4.64 o                         
   6   1   1        615.12        552.77         8.28 o                         
   7   1   1        404.72        397.07         6.40 o                         
   8   1   1         52.19         61.30         2.26 o                         
   9   1   1         87.83         67.34         2.50 o                         
  10   1   1        110.50        108.67         3.48 o                         
  11   1   1         24.91         23.78         1.79 o                         
  12   1   1         51.71         48.23         2.81 o                         
  13   1   1         41.65         37.45         3.09 o                         
  14   1   1         64.21         59.72         4.66 o                         
  15   1   1          0.24          0.00         2.16 o                         
  16   1   1          5.62          5.79         2.92 o                         
  17   1   1          2.94         -2.67         2.60 o                         
  18   1   1          1.63          3.51         3.48 o                         
  19   1   1          6.76          6.95         4.36 o                         
 -20   2   1          3.52          6.50         4.47 o                         
 -19   2   1          1.46         -3.65         3.04 o                         
 -18   2   1          1.12         -1.55         2.45 o                         
 -17   2   1         67.32         68.72         7.10 o                         
 -16   2   1         16.42          8.63         2.74 o                         
 -15   2   1          2.54          0.25         2.13 o                         
 -14   2   1         15.54          9.14         2.33 o                         
 -13   2   1         44.49         42.83         2.88 o                         
 -12   2   1          1.68          0.80         1.11 o                         
 -11   2   1          9.17         10.81         1.22 o                         
 -10   2   1          2.47          1.71         0.78 o                         
  -9   2   1        258.75        296.04         4.99 o                         
  -8   2   1        749.71        819.39        11.42 o                         
  -7   2   1        173.41        166.90         3.33 o                         
  -6   2   1       1166.33       1185.55        15.63 o                         
  -5   2   1        131.85        120.01         2.22 o                         
  -4   2   1        868.44        910.48        12.01 o                         
  -3   2   1       2114.39       2099.15        25.66 o                         
  -2   2   1        125.60        114.90         1.92 o                         
  -1   2   1         16.80         14.77         0.88 o                         
   0   2   1       1125.14       1175.37        14.64 o                         
   1   2   1       2116.62       2095.65        26.64 o                         
   2   2   1         51.93         45.06         1.39 o                         
   3   2   1        879.11        826.10        11.05 o                         
   4   2   1        407.52        369.64         5.46 o                         
   5   2   1          3.37          2.50         0.49 o                         
   6   2   1        133.54        133.67         2.68 o                         
   7   2   1        229.77        219.68         4.12 o                         
   8   2   1          2.74          1.76         0.81 o                         
   9   2   1        190.73        196.38         4.11 o                         
  10   2   1        186.56        188.39         4.54 o                         
  11   2   1         35.08         27.79         2.33 o                         
  12   2   1          1.18          3.06         1.32 o                         
  13   2   1        103.16        104.20         4.79 o                         
  14   2   1         16.64         14.88         2.73 o                         
  15   2   1          1.35         -1.31         2.34 o                         
  16   2   1          2.31         -0.49         2.34 o                         
  17   2   1          7.64          3.15         4.20 o                         
  18   2   1          2.09         -2.42         3.74 o                         
  19   2   1          4.70          5.81         4.63 o                         
 -20   3   1          0.01         -1.13         4.20 o                         
 -19   3   1          3.16          4.33         4.00 o                         
 -18   3   1          2.40          2.30         3.60 o                         
 -17   3   1          0.01          0.09         2.73 o                         
 -16   3   1         62.55         59.16         4.98 o                         
 -15   3   1         26.72         18.82         3.59 o                         
 -14   3   1         17.60         12.37         2.38 o                         
 -13   3   1          0.03         -0.18         1.38 o                         
 -12   3   1          0.82          0.46         1.08 o                         
 -11   3   1          0.27          0.99         0.87 o                         
 -10   3   1          0.19         -0.56         0.67 o                         
  -9   3   1          8.38         12.55         1.02 o                         
  -8   3   1        269.08        260.22         4.60 o                         
  -7   3   1        243.64        248.13         4.35 o                         
  -6   3   1         62.41         61.68         2.02 o                         
  -5   3   1        242.78        218.37         3.77 o                         
  -4   3   1         62.06         63.59         1.76 o                         
  -3   3   1         49.44         51.32         1.71 o                         
  -2   3   1         10.21         13.28         1.21 o                         
  -1   3   1      14561.08      14544.76       188.24 o                         
   0   3   1      13123.62      13267.38       165.01 o                         
   1   3   1        931.37        847.58        11.41 o                         
   2   3   1        329.71        318.26         4.84 o                         
   3   3   1         10.86         11.16         0.57 o                         
   4   3   1         42.24         40.43         1.76 o                         
   5   3   1         11.06          7.75         0.67 o                         
   6   3   1        186.70        190.35         3.51 o                         
   7   3   1        783.35        786.99        11.17 o                         
   8   3   1        512.32        516.47         7.93 o                         
   9   3   1         12.52          9.53         1.17 o                         
  10   3   1         11.80         10.65         1.42 o                         
  11   3   1        311.28        310.82         6.64 o                         
  12   3   1        111.83        112.56         4.23 o                         
  13   3   1         66.76         59.98         3.75 o                         
  14   3   1          0.78          0.48         1.89 o                         
  15   3   1          2.51         -1.00         2.70 o                         
  16   3   1          5.71          2.73         3.82 o                         
  17   3   1          0.54          3.31         3.71 o                         
  18   3   1          1.56          2.98         3.88 o                         
  19   3   1         32.31         34.59         6.55 o                         
 -19   4   1          0.12          3.12         5.33 o                         
 -18   4   1          0.62         -5.07         4.73 o                         
 -17   4   1         12.68         17.11         4.71 o                         
 -16   4   1         65.42         59.23         5.97 o                         
 -15   4   1          8.73          9.02         2.78 o                         
 -14   4   1          0.35         -2.07         1.60 o                         
 -13   4   1          6.82          4.95         1.74 o                         
 -12   4   1        133.70        127.58         4.42 o                         
 -11   4   1          0.05         -1.61         0.80 o                         
 -10   4   1         38.65         33.81         1.80 o                         
  -9   4   1          9.67          9.81         1.08 o                         
  -8   4   1        141.80        129.30         3.03 o                         
  -7   4   1         60.50         63.07         2.49 o                         
  -6   4   1         17.51         14.75         1.21 o                         
  -5   4   1         13.24         13.40         0.95 o                         
  -4   4   1        223.87        183.24         3.15 o                         
  -3   4   1        226.57        234.42         3.95 o                         
  -2   4   1          1.56          1.12         0.59 o                         
  -1   4   1       2569.43       2659.92        37.13 o                         
   0   4   1          1.56          4.57         0.65 o                         
   1   4   1        263.92        252.57         4.18 o                         
   2   4   1        317.70        310.46         4.93 o                         
   3   4   1        101.16        108.89         2.38 o                         
   4   4   1          1.71          1.06         0.41 o                         
   5   4   1        322.97        299.00         4.86 o                         
   6   4   1          7.64          7.94         0.79 o                         
   7   4   1       2329.57       2431.87        35.36 o                         
   8   4   1         12.15         11.19         1.43 o                         
   9   4   1         65.16         67.83         2.58 o                         
  10   4   1        731.07        772.07        12.54 o                         
  11   4   1         12.44          8.24         1.63 o                         
  12   4   1        453.16        468.97         9.28 o                         
  13   4   1        130.30        122.02         7.31 o                         
  14   4   1          1.62         -4.14         3.76 o                         
  15   4   1          0.99         -3.36         3.14 o                         
  16   4   1         15.13         15.24         4.63 o                         
  17   4   1          0.35          4.54         4.53 o                         
  18   4   1          0.00          2.50         4.14 o                         
 -19   5   1         23.83         18.77         5.73 o                         
 -18   5   1          0.82          0.10         3.72 o                         
 -17   5   1         29.22         21.91         5.40 o                         
 -16   5   1         16.88         11.59         5.97 o                         
 -15   5   1          3.56          0.71         3.55 o                         
 -14   5   1          0.95         -2.18         2.59 o                         
 -13   5   1          2.41         -0.92         1.82 o                         
 -12   5   1        172.87        177.07         5.14 o                         
 -11   5   1         18.45         14.44         1.49 o                         
 -10   5   1         31.29         27.53         1.81 o                         
  -9   5   1         39.54         39.80         2.46 o                         
  -8   5   1          6.52          5.07         0.98 o                         
  -7   5   1        452.15        479.52         7.77 o                         
  -6   5   1        331.74        324.29         6.47 o                         
  -5   5   1         15.54         13.62         1.02 o                         
  -4   5   1        125.84        106.86         2.42 o                         
  -3   5   1         92.51        106.08         2.61 o                         
  -2   5   1        139.42        136.38         3.01 o                         
  -1   5   1        214.06        243.61         4.71 o                         
   0   5   1        209.80        211.49         3.85 o                         
   1   5   1       3265.33       3328.57        41.14 o                         
   2   5   1         20.28         21.95         1.84 o                         
   3   5   1         16.54         15.82         1.20 o                         
   4   5   1        863.87        877.51        13.54 o                         
   5   5   1         88.48         90.74         3.66 o                         
   6   5   1          8.86          9.40         1.59 o                         
   7   5   1        582.24        594.66         8.64 o                         
   8   5   1          0.44          1.49         0.91 o                         
   9   5   1          9.88          7.97         1.74 o                         
  10   5   1          0.57         -0.17         1.10 o                         
  11   5   1        142.32        137.80         4.96 o                         
  12   5   1         45.70         44.90         4.33 o                         
  13   5   1         91.83         85.25         6.42 o                         
  14   5   1          1.92          0.46         2.69 o                         
  15   5   1         64.32         66.93         7.17 o                         
  16   5   1         32.91         27.26         7.49 o                         
  17   5   1          2.23         -0.41         4.13 o                         
  18   5   1          0.01         -1.98         5.01 o                         
 -18   6   1          2.70         -2.64         4.53 o                         
 -17   6   1          0.78          2.91         4.52 o                         
 -16   6   1         24.07         19.90         5.05 o                         
 -15   6   1          1.48          0.67         3.24 o                         
 -14   6   1         14.70         13.92         3.39 o                         
 -13   6   1         98.07         84.21         6.19 o                         
 -12   6   1         57.36         63.68         4.02 o                         
 -11   6   1        206.69        212.12         5.39 o                         
 -10   6   1          7.11          8.12         1.68 o                         
  -9   6   1         12.05          9.67         1.64 o                         
  -8   6   1          4.03          6.73         1.42 o                         
  -7   6   1        369.04        394.05         9.05 o                         
  -6   6   1        230.35        249.07         6.52 o                         
  -5   6   1        270.13        286.45         5.52 o                         
  -4   6   1        454.59        495.96         7.80 o                         
  -3   6   1        592.89        645.68         9.69 o                         
  -2   6   1        168.60        208.06         4.06 o                         
  -1   6   1         81.07         86.33         2.90 o                         
   0   6   1       1128.07       1150.70        16.65 o                         
   1   6   1         19.41         25.25         1.52 o                         
   2   6   1         40.62         43.70         1.76 o                         
   3   6   1        222.29        226.23         4.62 o                         
   4   6   1         26.49         31.49         1.84 o                         
   5   6   1         63.28         58.10         3.11 o                         
   6   6   1         14.46         11.85         1.14 o                         
   7   6   1        245.15        231.82         6.44 o                         
   8   6   1          7.10          5.85         1.41 o                         
   9   6   1          1.05         -0.18         1.40 o                         
  10   6   1         44.25         38.59         2.88 o                         
  11   6   1          2.82          2.80         1.85 o                         
  12   6   1         15.36         11.33         2.31 o                         
  13   6   1          0.01         -1.93         2.63 o                         
  14   6   1        109.20        115.99         7.98 o                         
  15   6   1          5.99          8.88         4.30 o                         
  16   6   1         32.82         31.98         6.21 o                         
  17   6   1          4.09          6.69         4.88 o                         
 -18   7   1          0.95         11.81         6.11 o                         
 -17   7   1          3.42          4.08         4.48 o                         
 -16   7   1         10.93          3.19         4.34 o                         
 -15   7   1          1.12          0.16         4.91 o                         
 -14   7   1          4.06          2.34         3.09 o                         
 -13   7   1         68.73         78.76         6.30 o                         
 -12   7   1         40.99         43.61         6.60 o                         
 -11   7   1          9.72          8.35         2.48 o                         
 -10   7   1          4.73          4.11         1.76 o                         
  -9   7   1         30.74         29.48         2.68 o                         
  -8   7   1         23.19         23.75         2.81 o                         
  -7   7   1          4.45          4.35         1.40 o                         
  -6   7   1          9.68          5.21         1.37 o                         
  -5   7   1         41.89         39.99         2.24 o                         
  -4   7   1          3.32          5.00         1.02 o                         
  -3   7   1         69.68         64.34         2.45 o                         
  -2   7   1         22.39         20.22         1.71 o                         
  -1   7   1         29.96         29.27         1.63 o                         
   0   7   1          0.13          0.13         0.78 o                         
   1   7   1        114.80        100.65         3.39 o                         
   2   7   1          1.60          1.08         0.86 o                         
   3   7   1         16.56         11.51         1.83 o                         
   4   7   1         40.39         41.97         2.35 o                         
   5   7   1          0.00         -1.79         0.90 o                         
   6   7   1          4.34          1.17         1.41 o                         
   7   7   1          0.00         -1.15         1.36 o                         
   8   7   1          6.73          6.42         1.98 o                         
   9   7   1         20.10         12.54         2.56 o                         
  10   7   1         27.89         30.14         3.09 o                         
  11   7   1          0.18         -0.45         2.07 o                         
  12   7   1         43.48         40.93         3.43 o                         
  13   7   1          2.11          2.03         4.34 o                         
  14   7   1         15.70         18.16         4.37 o                         
  15   7   1         86.99         82.16         8.36 o                         
  16   7   1          7.43         13.79         4.96 o                         
  17   7   1          1.44         -3.96         3.59 o                         
 -17   8   1          0.04          0.37         7.78 o                         
 -16   8   1          3.93          7.45         4.33 o                         
 -15   8   1          1.24         -3.69         3.76 o                         
 -14   8   1         29.43         32.79         4.81 o                         
 -13   8   1         26.53         25.43         4.51 o                         
 -12   8   1         37.04         44.84         5.89 o                         
 -11   8   1         23.77         23.65         3.96 o                         
 -10   8   1          8.49          8.47         2.29 o                         
  -9   8   1         29.32         26.48         2.90 o                         
  -8   8   1         27.15         24.16         2.43 o                         
  -7   8   1         12.26         10.28         1.87 o                         
  -6   8   1         25.29         26.22         2.32 o                         
  -5   8   1         35.75         29.87         2.39 o                         
  -4   8   1         40.93         36.61         2.89 o                         
  -3   8   1          0.53         -0.96         0.94 o                         
  -2   8   1        180.05        164.91         4.27 o                         
  -1   8   1        232.15        223.49         4.83 o                         
   0   8   1        179.52        173.50         5.30 o                         
   1   8   1         14.54         13.71         1.51 o                         
   2   8   1         25.82         25.85         1.78 o                         
   3   8   1        103.49        104.96         3.95 o                         
   4   8   1         51.97         50.34         3.05 o                         
   5   8   1          2.05          1.31         1.38 o                         
   6   8   1          1.77         -0.57         1.47 o                         
   7   8   1         14.66         13.77         2.42 o                         
   8   8   1          9.59          5.39         2.13 o                         
   9   8   1          3.15         -2.10         1.88 o                         
  10   8   1          7.64          9.04         2.48 o                         
  11   8   1          4.05         -0.71         2.20 o                         
  12   8   1         31.50         29.42         3.71 o                         
  13   8   1          0.25          4.22         3.93 o                         
  14   8   1          0.00          1.70         3.33 o                         
  15   8   1          0.06          6.26         3.57 o                         
  16   8   1          2.75          4.91         5.11 o                         
 -16   9   1          2.30          0.30         5.43 o                         
 -15   9   1          6.43         12.74         6.44 o                         
 -14   9   1         38.71         27.71         5.92 o                         
 -13   9   1          3.76          4.75         3.81 o                         
 -12   9   1          2.05         10.42         3.87 o                         
 -11   9   1          0.27          2.88         2.39 o                         
 -10   9   1        111.03        122.31         8.40 o                         
  -9   9   1         20.19         19.21         2.85 o                         
  -8   9   1         26.13         25.87         2.95 o                         
  -7   9   1         10.63          7.56         2.09 o                         
  -6   9   1          9.47          5.26         1.74 o                         
  -5   9   1        150.48        167.76         5.72 o                         
  -4   9   1        178.04        192.78         5.87 o                         
  -3   9   1          7.12          4.60         1.43 o                         
  -2   9   1          0.00         -1.37         1.13 o                         
  -1   9   1         18.89         18.31         1.74 o                         
   0   9   1          3.07          0.09         1.18 o                         
   1   9   1        197.39        185.30         4.93 o                         
   2   9   1         30.00         25.91         2.26 o                         
   3   9   1         27.16         20.26         2.35 o                         
   4   9   1          1.72          1.97         1.63 o                         
   5   9   1        319.59        324.54         8.36 o                         
   6   9   1         53.59         47.03         3.78 o                         
   7   9   1          5.83          4.81         2.17 o                         
   8   9   1         28.41         25.23         3.19 o                         
   9   9   1         15.94         14.43         2.92 o                         
  10   9   1         19.18         12.41         3.04 o                         
  11   9   1          5.56          4.84         3.16 o                         
  12   9   1          0.03          0.55         2.60 o                         
  13   9   1          1.12         -0.18         3.19 o                         
  14   9   1          6.45         10.77         4.52 o                         
  15   9   1          4.05          2.08         4.36 o                         
 -15  10   1          4.42          1.51         7.07 o                         
 -14  10   1         43.97         49.49         7.44 o                         
 -13  10   1         11.54         15.55         4.73 o                         
 -12  10   1        398.13        498.15        16.44 o                         
 -11  10   1        287.33        354.55        20.50 o                         
 -10  10   1         78.32         88.55         5.59 o                         
  -9  10   1        105.31        119.27         6.29 o                         
  -8  10   1         29.89         33.79         3.63 o                         
  -7  10   1         10.00          6.60         2.38 o                         
  -6  10   1         94.38         96.80         6.54 o                         
  -5  10   1        189.39        202.47         6.95 o                         
  -4  10   1        144.46        139.22         5.19 o                         
  -3  10   1         31.73         26.92         2.60 o                         
  -2  10   1         30.34         18.80         2.27 o                         
  -1  10   1          0.14         -2.56         1.49 o                         
   0  10   1         53.59         39.97         2.99 o                         
   1  10   1        196.24        195.31         6.00 o                         
   2  10   1        275.63        298.50         8.16 o                         
   3  10   1        171.31        178.75         7.24 o                         
   4  10   1        256.36        281.24        10.95 o                         
   5  10   1        222.29        240.72         7.64 o                         
   6  10   1         41.69         36.99         3.65 o                         
   7  10   1         11.98          5.66         2.53 o                         
   8  10   1        142.57        162.14         7.44 o                         
   9  10   1         10.60          9.51         2.97 o                         
  10  10   1         16.06         11.35         3.06 o                         
  11  10   1         19.75         15.46         3.22 o                         
  12  10   1          9.57          5.33         3.03 o                         
  13  10   1          5.37          5.92         4.40 o                         
  14  10   1          0.22         -2.13         3.94 o                         
 -14  11   1          0.33          6.06         5.33 o                         
 -13  11   1          7.08         13.51         5.23 o                         
 -12  11   1         16.02         27.18         4.95 o                         
 -11  11   1         70.63         92.79         7.15 o                         
 -10  11   1          5.50          7.46         3.00 o                         
  -9  11   1          6.95          4.32         2.80 o                         
  -8  11   1          1.98          2.20         2.37 o                         
  -7  11   1         10.60          8.12         2.70 o                         
  -6  11   1         49.54         46.01         3.72 o                         
  -5  11   1         14.00         12.03         2.40 o                         
  -4  11   1         51.98         39.73         3.27 o                         
  -3  11   1         25.72         18.52         2.50 o                         
  -2  11   1          0.18         -3.69         1.84 o                         
  -1  11   1          0.02         -1.90         1.92 o                         
   0  11   1          0.41         -0.84         1.99 o                         
   1  11   1          1.48         -2.02         1.66 o                         
   2  11   1         10.89          5.39         2.13 o                         
   3  11   1         40.36         36.52         3.16 o                         
   4  11   1         11.48          7.09         2.25 o                         
   5  11   1         14.90         17.90         2.76 o                         
   6  11   1         38.26         35.06         3.64 o                         
   7  11   1          7.66          2.86         2.71 o                         
   8  11   1          3.07          0.42         2.93 o                         
   9  11   1          0.37          1.72         2.86 o                         
  10  11   1          0.60         -0.10         4.39 o                         
  11  11   1          1.41         -0.41         2.71 o                         
  12  11   1          2.63          1.48         4.80 o                         
  13  11   1          0.26         -0.77         3.72 o                         
 -12  12   1          4.80         -2.01         6.00 o                         
 -11  12   1          5.10          3.75         4.22 o                         
 -10  12   1          0.01         -0.85         3.57 o                         
  -9  12   1          0.00         -0.60         3.18 o                         
  -8  12   1          0.12         -2.97         2.48 o                         
  -7  12   1          0.31         -1.42         2.36 o                         
  -6  12   1          0.86          1.48         2.12 o                         
  -5  12   1          0.27         -2.46         1.93 o                         
  -4  12   1          1.04         -1.07         2.13 o                         
  -3  12   1          0.02         -1.97         2.25 o                         
  -2  12   1         22.03         17.17         3.04 o                         
  -1  12   1          7.68          6.03         2.55 o                         
   0  12   1          4.69          2.11         2.33 o                         
   1  12   1          2.01         -1.35         2.21 o                         
   2  12   1          0.17         -1.76         2.12 o                         
   3  12   1         18.81         16.00         2.84 o                         
   4  12   1         52.42         39.87         3.68 o                         
   5  12   1          5.85          3.17         2.26 o                         
   6  12   1          0.82          3.82         2.34 o                         
   7  12   1          4.46          7.80         3.27 o                         
   8  12   1         12.46         12.34         3.63 o                         
   9  12   1          0.33          5.00         3.04 o                         
  10  12   1          0.61          5.37         3.40 o                         
  11  12   1          5.98          7.01         3.16 o                         
 -10  13   1          0.16         -3.70         4.00 o                         
  -9  13   1          0.13         -4.96         2.93 o                         
  -8  13   1          5.44         11.78         2.96 o                         
  -7  13   1          0.70          1.25         2.46 o                         
  -6  13   1          0.62          0.96         2.59 o                         
  -5  13   1          0.05         -0.88         2.39 o                         
  -4  13   1          2.03          2.57         2.62 o                         
  -3  13   1          4.06          2.72         2.89 o                         
  -2  13   1         18.80         22.64         3.60 o                         
  -1  13   1          6.01          3.71         2.62 o                         
   0  13   1         13.18         11.64         3.18 o                         
   1  13   1          2.42          3.17         2.69 o                         
   2  13   1          4.55          4.13         2.72 o                         
   3  13   1         15.26         11.51         2.93 o                         
   4  13   1         16.34         15.25         3.09 o                         
   5  13   1          0.20         -1.99         2.54 o                         
   6  13   1          1.08          3.09         2.67 o                         
   7  13   1          9.89         13.33         3.17 o                         
   8  13   1          2.87          4.94         3.13 o                         
   9  13   1          3.37          6.86         3.26 o                         
  -8  14   1          2.43         -1.32         3.00 o                         
  -7  14   1          2.59          3.60         3.00 o                         
  -6  14   1          2.49          3.48         2.85 o                         
  -5  14   1          0.49         -4.16         2.86 o                         
  -4  14   1          0.50         -3.24         2.68 o                         
  -3  14   1          3.54          1.10         3.02 o                         
  -2  14   1          1.49          2.13         3.02 o                         
  -1  14   1         13.76         14.72         4.00 o                         
   0  14   1         45.84         46.48         4.71 o                         
   1  14   1         23.27         27.81         3.95 o                         
   2  14   1          0.31         -0.39         2.82 o                         
   3  14   1          0.53         -2.72         2.79 o                         
   4  14   1          0.13         -0.36         2.68 o                         
   5  14   1          2.21         -0.29         2.85 o                         
   6  14   1          0.27         -1.11         3.19 o                         
   7  14   1          0.40          2.53         3.33 o                         
  -3  15   1          0.06          4.33         3.29 o                         
  -2  15   1          0.00          2.56         3.36 o                         
  -1  15   1         10.53         25.04         4.13 o                         
   0  15   1          0.06          1.98         3.37 o                         
   1  15   1         17.04         21.33         4.12 o                         
   2  15   1         14.70         22.73         4.54 o                         
 -20   0   2          1.45          2.86         4.50 o                         
 -19   0   2         32.14         35.26         7.64 o                         
 -18   0   2         50.24         60.86         7.45 o                         
 -17   0   2        258.72        240.14        13.59 o                         
 -16   0   2        402.03        356.78        15.17 o                         
 -15   0   2        162.55        120.68         7.82 o                         
 -14   0   2         26.74         20.78         3.75 o                         
 -13   0   2        211.58        225.31         9.66 o                         
 -12   0   2         42.63         38.30        10.41 o                         
 -11   0   2        112.91        114.24         4.09 o                         
 -10   0   2       3383.42       3484.92        65.54 o                         
  -9   0   2       7913.34       7952.48       135.16 o                         
  -8   0   2      13043.94      13912.27       220.29 o                         
  -7   0   2       3823.27       3994.48        91.25 o                         
  -6   0   2      19862.51      20200.56       404.42 o                         
  -5   0   2      36381.52      36239.57       612.15 o                         
  -4   0   2      36896.42      35417.94       559.83 o                         
  -3   0   2         60.76         62.89         2.12 o                         
  -2   0   2       9712.58       8906.75       133.11 o                         
  -1   0   2       5694.53       5208.06        88.38 o                         
   0   0   2        182.99        160.16         3.37 o                         
   1   0   2       2156.68       2069.28        38.61 o                         
   2   0   2       7106.30       6872.54       126.26 o                         
   3   0   2       1191.04       1120.15        21.70 o                         
   4   0   2        381.33        359.11         7.98 o                         
   5   0   2        320.65        348.18         7.98 o                         
   6   0   2         48.43         35.70         2.29 o                         
   7   0   2          0.08         -1.57         0.95 o                         
   8   0   2         25.73         18.35         2.02 o                         
   9   0   2        478.70        463.76        11.08 o                         
  10   0   2        344.80        346.18         9.17 o                         
  11   0   2         74.25         77.76         4.55 o                         
  12   0   2          7.60          7.17         2.85 o                         
  13   0   2          0.66         -4.92         2.48 o                         
  14   0   2          9.08          6.42         3.15 o                         
  15   0   2         13.45          1.54         3.81 o                         
  16   0   2          2.52         -2.20         4.05 o                         
  17   0   2          0.28          5.10         4.15 o                         
  18   0   2          2.04          5.42         5.04 o                         
 -20   1   2          3.11          2.58         2.97 o                         
 -19   1   2          8.77          5.35         3.64 o                         
 -18   1   2          2.49          2.43         2.76 o                         
 -17   1   2         68.25         72.72         5.42 o                         
 -16   1   2          5.59          6.92         2.53 o                         
 -15   1   2         12.38          8.22         2.42 o                         
 -14   1   2          4.22          0.81         2.14 o                         
 -13   1   2          0.38         -0.44         1.42 o                         
 -12   1   2         25.33         23.65         1.86 o                         
 -11   1   2         13.76         13.10         0.89 o                         
 -10   1   2         54.40         59.08         2.18 o                         
  -9   1   2        415.02        480.23         7.92 o                         
  -8   1   2        629.55        679.86        10.01 o                         
  -7   1   2       1830.02       1957.33        26.34 o                         
  -6   1   2        113.02        123.35         2.41 o                         
  -5   1   2       3397.28       3330.77        39.00 o                         
  -4   1   2       1784.31       1806.37        21.46 o                         
  -3   1   2        907.69        911.89        11.08 o                         
  -2   1   2         79.81         60.98         1.33 o                         
  -1   1   2       1617.64       1496.00        17.85 o                         
   0   1   2       6122.01       6085.51        70.63 o                         
   1   1   2        460.91        429.53         6.02 o                         
   2   1   2          7.83          7.42         0.68 o                         
   3   1   2        337.97        353.62         5.48 o                         
   4   1   2        468.79        477.17         7.22 o                         
   5   1   2        692.69        687.87        10.09 o                         
   6   1   2         20.42         23.36         1.34 o                         
   7   1   2        627.98        641.11         9.81 o                         
   8   1   2        526.40        579.04         9.18 o                         
   9   1   2        417.29        428.34         7.39 o                         
  10   1   2          0.57          0.67         1.06 o                         
  11   1   2          4.48          1.89         1.31 o                         
  12   1   2         79.79         72.84         3.64 o                         
  13   1   2          4.14         -2.28         1.93 o                         
  14   1   2          1.29         -0.85         2.14 o                         
  15   1   2         15.56         17.11         3.51 o                         
  16   1   2          2.13         -2.48         2.64 o                         
  17   1   2          0.96         -0.91         3.16 o                         
  18   1   2          3.47          9.73         4.27 o                         
 -20   2   2          0.12          6.79         3.96 o                         
 -19   2   2          9.24          3.82         3.23 o                         
 -18   2   2          7.38          7.41         3.04 o                         
 -17   2   2          6.90          5.53         2.55 o                         
 -16   2   2        109.64         98.73         5.54 o                         
 -15   2   2          8.75         -0.54         1.98 o                         
 -14   2   2          0.02         -3.23         1.64 o                         
 -13   2   2         19.75         11.20         2.01 o                         
 -12   2   2          1.03         -0.51         1.03 o                         
 -11   2   2          3.31          1.84         0.89 o                         
 -10   2   2        161.19        148.07         3.12 o                         
  -9   2   2       2141.73       2259.04        29.30 o                         
  -8   2   2        686.13        775.65        10.32 o                         
  -7   2   2       1882.60       1999.94        25.83 o                         
  -6   2   2        116.61        104.27         2.20 o                         
  -5   2   2       2529.91       2439.85        29.89 o                         
  -4   2   2       2447.04       2368.55        29.09 o                         
  -3   2   2        200.38        184.80         3.01 o                         
  -2   2   2       1293.46       1326.75        18.79 o                         
  -1   2   2       3437.87       3476.02        40.83 o                         
   0   2   2      33538.77      32230.34       385.01 o                         
   1   2   2      15086.04      14728.24       190.54 o                         
   2   2   2        121.56         97.18         2.10 o                         
   3   2   2       1177.43       1177.78        15.62 o                         
   4   2   2         56.36         46.04         1.85 o                         
   5   2   2        308.16        308.41         5.00 o                         
   6   2   2         62.44         61.29         2.40 o                         
   7   2   2          6.30         11.14         1.68 o                         
   8   2   2         49.45         41.35         2.02 o                         
   9   2   2        290.04        327.83         6.08 o                         
  10   2   2        741.49        750.29        11.83 o                         
  11   2   2        607.88        626.35        11.47 o                         
  12   2   2          3.16          4.44         1.72 o                         
  13   2   2         10.50          9.09         2.20 o                         
  14   2   2          0.69          0.21         2.17 o                         
  15   2   2          8.22         11.05         3.68 o                         
  16   2   2          0.54         -2.34         3.27 o                         
  17   2   2          0.03         -2.99         3.76 o                         
  18   2   2          1.13         10.13         4.48 o                         
 -20   3   2          8.88          6.95         7.89 o                         
 -19   3   2          0.28         -1.55         3.04 o                         
 -18   3   2          5.98          2.31         2.89 o                         
 -17   3   2          3.10          1.63         2.49 o                         
 -16   3   2          0.00         -0.10         2.21 o                         
 -15   3   2          1.57         -1.31         1.87 o                         
 -14   3   2          0.01         -3.15         2.38 o                         
 -13   3   2         10.12          4.69         2.02 o                         
 -12   3   2         11.02         11.19         1.73 o                         
 -11   3   2          2.44          2.80         0.83 o                         
 -10   3   2         61.29         61.80         1.92 o                         
  -9   3   2        149.00        144.76         2.85 o                         
  -8   3   2        536.67        571.55         8.36 o                         
  -7   3   2         99.24         95.91         2.27 o                         
  -6   3   2        293.47        280.16         4.49 o                         
  -5   3   2        239.49        220.19         3.51 o                         
  -4   3   2         14.02         11.37         0.75 o                         
  -3   3   2        889.22        884.60        11.51 o                         
  -2   3   2       2622.34       2666.15        35.47 o                         
  -1   3   2      22327.21      22056.33       263.95 o                         
   0   3   2      20961.03      21110.22       236.38 o                         
   1   3   2       2113.48       2102.15        24.39 o                         
   2   3   2        176.27        184.81         4.62 o                         
   3   3   2        850.18        832.77        11.45 o                         
   4   3   2          1.86          2.13         0.58 o                         
   5   3   2         41.90         39.95         1.61 o                         
   6   3   2         55.29         54.41         1.98 o                         
   7   3   2        623.23        663.38         9.82 o                         
   8   3   2        176.20        201.27         4.29 o                         
   9   3   2        112.83        110.13         3.37 o                         
  10   3   2        460.03        462.36         8.90 o                         
  11   3   2        451.37        445.54         8.84 o                         
  12   3   2        215.60        217.35         5.76 o                         
  13   3   2         13.46          7.10         2.45 o                         
  14   3   2         11.18         13.44         3.14 o                         
  15   3   2         10.44          8.89         4.02 o                         
  16   3   2         57.02         53.52         8.96 o                         
  17   3   2          2.67          7.83         5.06 o                         
  18   3   2         27.18         28.81         6.16 o                         
 -20   4   2          8.75          8.24         5.73 o                         
 -19   4   2          2.87         -0.92         4.53 o                         
 -18   4   2          9.41          2.41         4.85 o                         
 -17   4   2         15.42          8.19         3.37 o                         
 -16   4   2          0.01         -2.72         2.44 o                         
 -15   4   2         54.96         62.67         4.87 o                         
 -14   4   2          1.26         -1.32         1.92 o                         
 -13   4   2         20.16         13.17         2.12 o                         
 -12   4   2         21.71         21.11         2.18 o                         
 -11   4   2          9.59          8.04         1.17 o                         
 -10   4   2         12.86         13.19         1.18 o                         
  -9   4   2          5.03          2.63         0.87 o                         
  -8   4   2        165.66        160.75         3.96 o                         
  -7   4   2          3.44          3.51         0.73 o                         
  -6   4   2         25.07         20.02         1.21 o                         
  -5   4   2        146.47        134.77         2.61 o                         
  -4   4   2        178.58        171.56         3.24 o                         
  -3   4   2         62.07         57.98         1.79 o                         
  -2   4   2       2148.04       2255.51        30.43 o                         
  -1   4   2       3440.19       3483.70        44.48 o                         
   0   4   2       5262.04       5554.54        67.53 o                         
   1   4   2       2218.12       2140.35        26.87 o                         
   2   4   2       5583.82       5590.32        70.64 o                         
   3   4   2        430.02        428.68         7.31 o                         
   4   4   2        130.84        162.04         3.68 o                         
   5   4   2        680.12        729.49        10.52 o                         
   6   4   2         65.43         72.41         3.32 o                         
   7   4   2       1458.50       1519.49        24.41 o                         
   8   4   2        533.06        552.97         9.94 o                         
   9   4   2         62.14         64.40         2.77 o                         
  10   4   2        239.90        234.61         5.71 o                         
  11   4   2       1018.09       1079.49        20.36 o                         
  12   4   2        333.63        333.64         8.08 o                         
  13   4   2         49.00         35.70         3.64 o                         
  14   4   2          6.44          6.28         3.46 o                         
  15   4   2          0.09          1.91         5.05 o                         
  16   4   2         64.91         65.26         9.34 o                         
  17   4   2          0.02          6.17         4.17 o                         
  18   4   2          1.06          3.99         4.75 o                         
 -19   5   2          2.81          0.84         7.43 o                         
 -18   5   2          0.68          2.09         4.51 o                         
 -17   5   2         15.42          9.54         5.03 o                         
 -16   5   2         19.81          8.72         3.61 o                         
 -15   5   2        150.49        140.23         7.28 o                         
 -14   5   2         29.24         27.73         3.63 o                         
 -13   5   2         77.92         77.62         4.55 o                         
 -12   5   2        222.64        227.85         9.34 o                         
 -11   5   2        102.78         98.24         3.39 o                         
 -10   5   2        285.20        303.53         6.35 o                         
  -9   5   2          2.25          1.83         0.96 o                         
  -8   5   2        679.31        721.64        11.01 o                         
  -7   5   2        600.86        640.78        10.64 o                         
  -6   5   2         63.66         56.94         2.15 o                         
  -5   5   2        169.17        189.31         3.51 o                         
  -4   5   2        833.52        891.41        13.13 o                         
  -3   5   2        248.29        240.37         4.78 o                         
  -2   5   2        296.26        303.26         5.38 o                         
  -1   5   2        442.25        435.20         7.14 o                         
   0   5   2        173.40        150.58         3.01 o                         
   1   5   2        328.54        326.86         5.29 o                         
   2   5   2        196.30        206.91         4.06 o                         
   3   5   2       4807.15       5212.78        68.99 o                         
   4   5   2       1811.61       1909.51        26.36 o                         
   5   5   2         59.83         48.55         2.25 o                         
   6   5   2         50.61         66.53         2.63 o                         
   7   5   2        865.66        917.48        17.50 o                         
   8   5   2        260.58        268.51         7.89 o                         
   9   5   2          1.85          0.44         1.18 o                         
  10   5   2         51.70         49.35         3.21 o                         
  11   5   2        319.52        325.84         9.41 o                         
  12   5   2        209.24        204.03         7.17 o                         
  13   5   2         42.70         38.26         3.47 o                         
  14   5   2         13.02          9.31         3.61 o                         
  15   5   2          1.44         -5.37         3.50 o                         
  16   5   2         23.18         25.22         7.89 o                         
  17   5   2          0.90          2.23         4.66 o                         
 -19   6   2          0.12         -1.88         9.35 o                         
 -18   6   2          1.22         -4.02         4.50 o                         
 -17   6   2          0.15          0.18         4.25 o                         
 -16   6   2          2.62         -5.25         3.73 o                         
 -15   6   2          0.91         -1.05         3.15 o                         
 -14   6   2         20.11         15.51         3.66 o                         
 -13   6   2        188.67        202.77         8.06 o                         
 -12   6   2        382.65        402.22        11.11 o                         
 -11   6   2          0.50         -1.21         1.27 o                         
 -10   6   2         41.22         47.93         3.32 o                         
  -9   6   2          9.89          8.86         1.39 o                         
  -8   6   2         76.63         81.37         2.81 o                         
  -7   6   2         20.98         23.15         1.56 o                         
  -6   6   2          3.58          4.41         1.00 o                         
  -5   6   2        925.94       1051.36        14.23 o                         
  -4   6   2       2534.53       2713.42        35.39 o                         
  -3   6   2          3.14          0.43         0.92 o                         
  -2   6   2       1660.46       1718.47        24.10 o                         
  -1   6   2          1.18          0.10         0.81 o                         
   0   6   2        637.55        632.44         9.25 o                         
   1   6   2        322.01        288.91         5.04 o                         
   2   6   2         47.03         41.26         1.75 o                         
   3   6   2        360.88        383.05         6.83 o                         
   4   6   2        281.13        318.03         6.20 o                         
   5   6   2        103.38        108.11         3.40 o                         
   6   6   2         28.52         29.69         1.95 o                         
   7   6   2          0.09          0.38         1.24 o                         
   8   6   2         18.90         17.01         2.09 o                         
   9   6   2          0.36         -0.52         1.37 o                         
  10   6   2          6.84          5.37         1.87 o                         
  11   6   2        111.46        116.60         6.53 o                         
  12   6   2          1.17          1.37         1.94 o                         
  13   6   2         26.95         33.54         3.71 o                         
  14   6   2          3.03          2.34         4.34 o                         
  15   6   2        116.21        139.19         9.40 o                         
  16   6   2          5.57          2.79         4.17 o                         
  17   6   2          0.24         -6.00         4.95 o                         
 -18   7   2          0.23          1.04         4.65 o                         
 -17   7   2          1.60          1.04         5.91 o                         
 -16   7   2         12.28          7.26         5.35 o                         
 -15   7   2         10.27         13.92         4.87 o                         
 -14   7   2         67.43         62.30         6.30 o                         
 -13   7   2        361.10        404.87        13.42 o                         
 -12   7   2        273.12        285.32         9.54 o                         
 -11   7   2        100.66        100.35         4.58 o                         
 -10   7   2         20.17         16.16         2.12 o                         
  -9   7   2          0.55         -0.32         1.24 o                         
  -8   7   2         39.48         46.51         2.94 o                         
  -7   7   2         34.67         33.05         2.33 o                         
  -6   7   2        250.40        256.46         5.52 o                         
  -5   7   2        231.55        255.58         5.43 o                         
  -4   7   2        373.26        389.03         6.72 o                         
  -3   7   2        234.37        230.28         5.18 o                         
  -2   7   2         10.46          7.64         1.25 o                         
  -1   7   2         57.30         43.47         2.20 o                         
   0   7   2        373.73        361.55         6.54 o                         
   1   7   2         12.05          8.06         1.07 o                         
   2   7   2        190.41        170.80         3.84 o                         
   3   7   2        178.79        173.35         3.81 o                         
   4   7   2         66.00         62.71         3.15 o                         
   5   7   2          0.71         -0.78         1.37 o                         
   6   7   2          0.43          2.18         1.56 o                         
   7   7   2         13.21          7.09         1.91 o                         
   8   7   2         73.68         70.51         3.91 o                         
   9   7   2          4.20          1.87         1.79 o                         
  10   7   2        162.11        174.44         6.64 o                         
  11   7   2        180.89        205.60         6.98 o                         
  12   7   2          0.45          0.10         2.06 o                         
  13   7   2         16.58         19.45         3.23 o                         
  14   7   2         22.87         38.36         6.78 o                         
  15   7   2         24.38         33.63         5.52 o                         
  16   7   2          7.47          3.10         4.11 o                         
 -17   8   2          4.39         -3.73         4.61 o                         
 -16   8   2          1.78         -3.12         4.07 o                         
 -15   8   2          7.24         12.11         5.09 o                         
 -14   8   2         27.33         28.13         5.29 o                         
 -13   8   2        311.36        376.98        16.45 o                         
 -12   8   2        624.87        700.09        23.29 o                         
 -11   8   2        829.77        937.91        21.69 o                         
 -10   8   2        107.40        107.98         5.54 o                         
  -9   8   2         24.08         17.78         2.37 o                         
  -8   8   2         43.24         45.36         3.19 o                         
  -7   8   2          0.89          0.49         1.46 o                         
  -6   8   2         10.27          7.28         1.62 o                         
  -5   8   2          5.11         10.22         1.64 o                         
  -4   8   2         47.87         51.56         2.80 o                         
  -3   8   2        211.69        202.87         4.90 o                         
  -2   8   2         42.45         36.33         2.12 o                         
  -1   8   2         81.25         74.52         3.08 o                         
   0   8   2         52.78         50.82         2.47 o                         
   1   8   2         17.36         15.49         1.50 o                         
   2   8   2        106.68         97.87         3.47 o                         
   3   8   2         17.39         14.80         1.98 o                         
   4   8   2          1.32          2.42         1.62 o                         
   5   8   2          5.42          1.15         1.83 o                         
   6   8   2         30.06         26.66         2.99 o                         
   7   8   2          4.44          1.68         1.90 o                         
   8   8   2          6.37          2.26         2.00 o                         
   9   8   2          9.62          7.61         2.38 o                         
  10   8   2         31.96         38.30         4.63 o                         
  11   8   2         45.05         49.22         3.91 o                         
  12   8   2          0.15          1.14         2.41 o                         
  13   8   2         14.83         11.86         3.78 o                         
  14   8   2          9.45         11.46         4.46 o                         
  15   8   2         17.04         16.60         4.74 o                         
 -16   9   2          1.16          4.17         5.16 o                         
 -15   9   2          3.41          3.55         5.32 o                         
 -14   9   2         73.76         75.96         7.83 o                         
 -13   9   2         15.15         25.45         6.12 o                         
 -12   9   2         31.84         35.15         4.85 o                         
 -11   9   2         96.81        102.71         6.47 o                         
 -10   9   2          0.11          0.24         2.15 o                         
  -9   9   2          0.84         -0.82         1.99 o                         
  -8   9   2          0.18         -2.45         1.64 o                         
  -7   9   2          1.89         -0.71         1.61 o                         
  -6   9   2          0.56         -0.64         1.45 o                         
  -5   9   2         17.53         10.28         1.96 o                         
  -4   9   2         73.27         69.06         3.52 o                         
  -3   9   2          4.72          3.53         1.31 o                         
  -2   9   2        126.92        124.80         4.25 o                         
  -1   9   2          3.41          4.09         1.40 o                         
   0   9   2        297.17        280.00         5.98 o                         
   1   9   2        399.73        385.86         7.83 o                         
   2   9   2          0.44         -0.85         1.47 o                         
   3   9   2        108.27        112.45         4.96 o                         
   4   9   2        109.25        108.17         4.97 o                         
   5   9   2         36.49         33.20         3.43 o                         
   6   9   2          0.26          0.15         2.09 o                         
   7   9   2         44.86         41.59         4.14 o                         
   8   9   2          0.01         -4.12         2.06 o                         
   9   9   2         20.65         21.78         3.07 o                         
  10   9   2          0.00         -3.62         2.14 o                         
  11   9   2          0.02         -2.17         2.19 o                         
  12   9   2          1.18         -2.88         2.36 o                         
  13   9   2          7.88          7.61         4.04 o                         
  14   9   2         17.36         28.31         5.40 o                         
 -15  10   2         29.10         44.16         9.38 o                         
 -14  10   2          4.60         22.24         5.38 o                         
 -13  10   2        220.71        253.31        20.95 o                         
 -12  10   2        318.06        385.65        27.17 o                         
 -11  10   2          3.97          9.98         3.92 o                         
 -10  10   2        157.34        168.26         8.01 o                         
  -9  10   2         22.86         25.16         3.48 o                         
  -8  10   2         39.87         37.28         3.83 o                         
  -7  10   2         25.55         20.28         3.08 o                         
  -6  10   2         12.35          7.44         2.18 o                         
  -5  10   2         94.04         87.32         5.43 o                         
  -4  10   2        375.03        372.16         8.68 o                         
  -3  10   2          3.19          0.60         1.69 o                         
  -2  10   2         97.83         90.44         4.11 o                         
  -1  10   2          3.51          4.24         1.68 o                         
   0  10   2        418.50        433.96         9.38 o                         
   1  10   2        208.22        218.56         7.07 o                         
   2  10   2         20.61         22.73         2.65 o                         
   3  10   2         19.68         24.63         2.84 o                         
   4  10   2        236.98        250.37         7.76 o                         
   5  10   2         17.96         14.86         2.66 o                         
   6  10   2          2.26         -1.72         2.00 o                         
   7  10   2         12.27          7.42         2.69 o                         
   8  10   2          0.04         -2.57         2.05 o                         
   9  10   2          1.56         -1.81         2.44 o                         
  10  10   2          5.59          6.53         2.61 o                         
  11  10   2          2.02         -1.67         2.45 o                         
  12  10   2          2.74          0.22         2.53 o                         
  13  10   2          2.33          3.15         4.29 o                         
 -14  11   2         58.99         87.47         9.15 o                         
 -13  11   2          1.15         12.91         5.30 o                         
 -12  11   2         61.64         58.43         8.39 o                         
 -11  11   2         79.90         84.12        14.23 o                         
 -10  11   2         23.30         21.67         4.36 o                         
  -9  11   2         42.02         49.65         5.13 o                         
  -8  11   2          0.02         -2.08         2.44 o                         
  -7  11   2         16.19         11.54         3.85 o                         
  -6  11   2          6.35          3.07         2.24 o                         
  -5  11   2         42.61         36.94         3.13 o                         
  -4  11   2        134.18        124.56         5.75 o                         
  -3  11   2         12.65          5.91         2.31 o                         
  -2  11   2          1.42          0.60         2.08 o                         
  -1  11   2         39.19         28.91         3.28 o                         
   0  11   2        123.96        113.17         5.63 o                         
   1  11   2         23.98         27.32         2.92 o                         
   2  11   2        118.38        112.10         5.35 o                         
   3  11   2          0.01          1.97         2.14 o                         
   4  11   2         84.22         67.23         4.22 o                         
   5  11   2         28.44         21.54         3.11 o                         
   6  11   2          8.09          6.21         3.16 o                         
   7  11   2          1.33          1.49         2.16 o                         
   8  11   2          1.81          1.12         2.62 o                         
   9  11   2          5.25          6.49         3.04 o                         
  10  11   2          6.15         11.27         3.23 o                         
  11  11   2          0.04          0.36         2.69 o                         
  12  11   2          2.23         -0.76         3.11 o                         
 -12  12   2         17.74         11.30         7.32 o                         
 -11  12   2          3.28          8.68         4.57 o                         
 -10  12   2          1.28          1.44         3.79 o                         
  -9  12   2          0.60          0.21         3.50 o                         
  -8  12   2          0.11          1.22         2.73 o                         
  -7  12   2          3.52          1.98         2.39 o                         
  -6  12   2          2.82          2.10         2.24 o                         
  -5  12   2         82.36         78.31         4.53 o                         
  -4  12   2         23.82         22.76         3.19 o                         
  -3  12   2         28.21         18.57         3.24 o                         
  -2  12   2          0.12         -1.02         2.18 o                         
  -1  12   2        109.03        108.83         5.79 o                         
   0  12   2          4.87          3.21         2.34 o                         
   1  12   2          0.33          3.03         2.48 o                         
   2  12   2          9.52          7.37         2.49 o                         
   3  12   2        125.54        115.09         7.89 o                         
   4  12   2          7.81          3.23         2.30 o                         
   5  12   2         28.61         22.80         3.22 o                         
   6  12   2         17.17         15.48         5.15 o                         
   7  12   2          9.20         12.56         3.16 o                         
   8  12   2         24.31         21.76         3.48 o                         
   9  12   2          1.59          5.58         3.18 o                         
  10  12   2          3.44          1.58         2.91 o                         
  11  12   2         21.01         17.98         3.56 o                         
 -10  13   2          0.53          3.18         4.52 o                         
  -9  13   2          0.17          4.42         3.77 o                         
  -8  13   2          2.20          2.58         3.08 o                         
  -7  13   2          0.17         -3.44         2.55 o                         
  -6  13   2          4.85          2.45         2.59 o                         
  -5  13   2          0.02         -2.14         2.46 o                         
  -4  13   2          2.28         -4.69         2.35 o                         
  -3  13   2         12.01          6.80         3.00 o                         
  -2  13   2         73.39         68.67         4.95 o                         
  -1  13   2         64.79         77.94         6.32 o                         
   0  13   2         60.43         59.45         4.64 o                         
   1  13   2         86.18         86.74         5.40 o                         
   2  13   2         48.86         50.45         4.36 o                         
   3  13   2         12.09          8.19         3.00 o                         
   4  13   2         21.21         13.92         3.24 o                         
   5  13   2          0.16         -4.29         2.38 o                         
   6  13   2         14.32         15.69         3.26 o                         
   7  13   2          6.26          2.56         2.81 o                         
   8  13   2         11.07          4.77         3.30 o                         
   9  13   2         31.01         33.32         4.14 o                         
  -8  14   2          8.43          7.75         3.77 o                         
  -7  14   2          0.47          1.83         3.70 o                         
  -6  14   2          1.43          2.39         3.35 o                         
  -5  14   2          0.00          0.66         3.06 o                         
  -4  14   2          0.39          0.29         3.04 o                         
  -3  14   2          3.96         -0.58         3.48 o                         
  -2  14   2         39.99         46.63         4.62 o                         
  -1  14   2        139.71        185.10         9.42 o                         
   0  14   2        140.70        155.94         8.03 o                         
   1  14   2         27.92         35.13         4.34 o                         
   2  14   2          3.34          2.05         2.99 o                         
   3  14   2          0.06          1.97         2.86 o                         
   4  14   2          2.17          1.08         2.99 o                         
   5  14   2          0.01         -1.49         2.86 o                         
   6  14   2          1.83          0.98         3.11 o                         
  -2  15   2         24.05         21.58         4.10 o                         
  -1  15   2         18.51         26.63         4.07 o                         
   0  15   2         33.13         42.71         4.91 o                         
 -20   1   3          9.57         11.95         4.16 o                         
 -19   1   3         14.38          4.80         2.78 o                         
 -18   1   3          5.02          4.04         2.57 o                         
 -17   1   3         21.70         15.41         2.89 o                         
 -16   1   3          5.15          1.83         2.90 o                         
 -15   1   3        124.28        118.38         7.25 o                         
 -14   1   3         54.95         45.22         3.39 o                         
 -13   1   3         22.91         17.89         2.37 o                         
 -12   1   3         69.04         74.80         3.82 o                         
 -11   1   3        414.32        416.40         8.38 o                         
 -10   1   3       1224.14       1308.60        19.28 o                         
  -9   1   3       1163.82       1189.65        16.86 o                         
  -8   1   3        870.50        890.98        13.36 o                         
  -7   1   3         62.45         55.89         1.86 o                         
  -6   1   3        685.57        654.01         8.65 o                         
  -5   1   3       1848.06       1887.26        23.42 o                         
  -4   1   3        600.27        599.58         7.98 o                         
  -3   1   3        966.98        915.10        11.41 o                         
  -2   1   3          6.47          6.17         0.48 o                         
  -1   1   3       1019.63        934.60        11.59 o                         
   0   1   3       1793.07       1634.16        21.18 o                         
   1   1   3        770.45        771.97        10.14 o                         
   2   1   3        709.19        737.85        10.62 o                         
   3   1   3        839.52        868.83        12.43 o                         
   4   1   3        870.58        871.27        12.60 o                         
   5   1   3        787.05        769.96        11.42 o                         
   6   1   3         32.89         27.25         1.58 o                         
   7   1   3         44.52         56.23         2.38 o                         
   8   1   3        950.75        963.48        14.44 o                         
   9   1   3        173.74        161.22         4.39 o                         
  10   1   3       1037.97       1059.14        16.11 o                         
  11   1   3        522.07        515.00         9.22 o                         
  12   1   3        299.09        288.00         7.09 o                         
  13   1   3         66.36         62.38         4.57 o                         
  14   1   3          0.04         -1.47         2.12 o                         
  15   1   3          1.86         -1.46         2.76 o                         
  16   1   3          2.70         -0.54         3.44 o                         
  17   1   3          0.89          1.91         3.76 o                         
  18   1   3         34.14         48.32         8.14 o                         
 -20   2   3          7.42         13.67         4.60 o                         
 -19   2   3          4.29          2.07         3.11 o                         
 -18   2   3          1.79         -1.50         2.38 o                         
 -17   2   3          3.73         -3.36         2.09 o                         
 -16   2   3         14.17          8.97         2.75 o                         
 -15   2   3          0.01         -1.06         1.83 o                         
 -14   2   3          1.91         -2.84         1.99 o                         
 -13   2   3         25.45         21.93         2.46 o                         
 -12   2   3          3.80          4.73         1.36 o                         
 -11   2   3         92.24         85.84         3.16 o                         
 -10   2   3         35.45         41.76         2.05 o                         
  -9   2   3        180.92        185.21         3.69 o                         
  -8   2   3        143.09        141.22         2.60 o                         
  -7   2   3          0.88          0.50         0.54 o                         
  -6   2   3        557.83        549.12         7.87 o                         
  -5   2   3          0.01          1.00         0.61 o                         
  -4   2   3        144.13        137.70         3.34 o                         
  -3   2   3         14.03         13.71         0.84 o                         
  -2   2   3        151.14        153.97         2.52 o                         
  -1   2   3        833.86        811.43        10.35 o                         
   0   2   3        145.67        125.77         2.25 o                         
   1   2   3        293.06        301.02         4.79 o                         
   2   2   3        119.20        129.15         3.06 o                         
   3   2   3       4024.95       4089.94        51.84 o                         
   4   2   3          0.71          0.35         0.63 o                         
   5   2   3        709.98        750.48        11.24 o                         
   6   2   3          3.52          2.34         0.86 o                         
   7   2   3        424.10        452.60         7.64 o                         
   8   2   3          3.51          2.63         1.05 o                         
   9   2   3         55.56         50.48         2.49 o                         
  10   2   3         41.68         40.07         2.42 o                         
  11   2   3        166.79        174.16         5.60 o                         
  12   2   3        244.27        234.65         6.50 o                         
  13   2   3         44.15         40.42         3.61 o                         
  14   2   3          4.92         10.47         2.68 o                         
  15   2   3          3.57          0.26         2.95 o                         
  16   2   3         21.46         17.77         5.57 o                         
  17   2   3         12.73         12.10         4.99 o                         
  18   2   3         12.64          8.12         5.78 o                         
 -20   3   3          1.68          3.13         3.93 o                         
 -19   3   3          0.00          0.23         3.46 o                         
 -18   3   3          0.92         -2.11         2.93 o                         
 -17   3   3         24.96         16.99         3.06 o                         
 -16   3   3         34.58         35.92         3.69 o                         
 -15   3   3          4.63          2.09         2.12 o                         
 -14   3   3         10.27          1.28         1.83 o                         
 -13   3   3          1.43          0.51         1.59 o                         
 -12   3   3          0.01          0.02         1.23 o                         
 -11   3   3          0.65         -0.77         1.00 o                         
 -10   3   3         21.56         22.76         1.65 o                         
  -9   3   3         74.91         72.14         2.13 o                         
  -8   3   3         30.70         29.07         1.34 o                         
  -7   3   3         16.70         17.66         1.03 o                         
  -6   3   3        251.71        253.11         4.13 o                         
  -5   3   3         14.88         18.33         1.27 o                         
  -4   3   3         47.56         47.87         2.01 o                         
  -3   3   3         40.45         51.45         1.81 o                         
  -2   3   3        732.74        720.38        10.15 o                         
  -1   3   3       1681.41       1732.00        21.20 o                         
   0   3   3        125.40        116.29         3.00 o                         
   1   3   3        463.41        452.92         6.55 o                         
   2   3   3        360.81        343.43         5.69 o                         
   3   3   3        403.48        433.84         6.70 o                         
   4   3   3        142.28        153.72         3.24 o                         
   5   3   3         33.42         34.91         1.80 o                         
   6   3   3          0.03         -1.00         0.69 o                         
   7   3   3        183.53        191.60         4.23 o                         
   8   3   3        125.43        125.79         3.72 o                         
   9   3   3          1.77          0.24         1.08 o                         
  10   3   3         18.24         15.31         2.02 o                         
  11   3   3         41.71         41.30         2.96 o                         
  12   3   3         11.16          9.49         2.30 o                         
  13   3   3          3.58          1.65         2.54 o                         
  14   3   3         33.05         24.07         5.30 o                         
  15   3   3        106.90        111.69         8.40 o                         
  16   3   3         36.05         64.21        12.80 o                         
  17   3   3          0.21          0.14         3.97 o                         
 -20   4   3          8.30          5.77         5.15 o                         
 -19   4   3          3.29          4.65         3.79 o                         
 -18   4   3          0.76         -4.65         3.11 o                         
 -17   4   3         42.17         43.39         5.85 o                         
 -16   4   3         14.18         17.12         3.34 o                         
 -15   4   3          0.77         -1.00         2.04 o                         
 -14   4   3         47.90         44.68         4.39 o                         
 -13   4   3         48.13         48.43         3.99 o                         
 -12   4   3         24.62         23.28         2.30 o                         
 -11   4   3         38.14         27.90         2.09 o                         
 -10   4   3         10.08          9.02         1.10 o                         
  -9   4   3          0.60          2.13         0.79 o                         
  -8   4   3        547.25        566.34         8.49 o                         
  -7   4   3          3.48          3.60         0.65 o                         
  -6   4   3         13.06         11.54         1.08 o                         
  -5   4   3        207.18        206.82         3.70 o                         
  -4   4   3       1244.02       1311.32        16.97 o                         
  -3   4   3         28.96         32.51         3.74 o                         
  -2   4   3       1650.05       1750.52        22.30 o                         
  -1   4   3        403.96        387.81         6.84 o                         
   0   4   3        537.92        552.09         7.36 o                         
   1   4   3        753.20        788.08        10.04 o                         
   2   4   3        888.50        900.15        12.04 o                         
   3   4   3        379.41        380.74         6.57 o                         
   4   4   3         47.13         43.17         2.16 o                         
   5   4   3        539.29        545.55         8.41 o                         
   6   4   3          4.27          2.81         0.84 o                         
   7   4   3          0.08         -1.28         0.82 o                         
   8   4   3         17.21         14.22         1.43 o                         
   9   4   3         47.38         44.57         3.97 o                         
  10   4   3          4.27          4.45         1.76 o                         
  11   4   3         19.68         13.23         2.70 o                         
  12   4   3          2.82          1.09         2.19 o                         
  13   4   3          0.33         -2.69         1.97 o                         
  14   4   3         10.19          4.14         3.66 o                         
  15   4   3         18.27         17.84         4.37 o                         
  16   4   3         16.51         19.11         5.31 o                         
  17   4   3          9.73         12.83         5.60 o                         
 -19   5   3          1.24          4.56         4.37 o                         
 -18   5   3         11.31         11.98         5.25 o                         
 -17   5   3          1.07          7.23         3.37 o                         
 -16   5   3          0.22          1.04         2.70 o                         
 -15   5   3          2.00          0.85         2.29 o                         
 -14   5   3         79.75         83.29         5.41 o                         
 -13   5   3         23.98         24.00         3.06 o                         
 -12   5   3          4.17          3.36         1.79 o                         
 -11   5   3        315.14        315.40         8.75 o                         
 -10   5   3         29.75         25.71         1.83 o                         
  -9   5   3        156.59        158.96         4.57 o                         
  -8   5   3        394.07        380.96         6.31 o                         
  -7   5   3          9.03          6.20         0.89 o                         
  -6   5   3         85.05         79.02         2.50 o                         
  -5   5   3          0.68         -0.47         0.68 o                         
  -4   5   3         96.15        106.24         2.66 o                         
  -3   5   3        408.74        400.87         6.49 o                         
  -2   5   3         43.08         47.31         1.89 o                         
  -1   5   3       1787.11       1897.05        24.44 o                         
   0   5   3       2137.76       2268.57        28.78 o                         
   1   5   3        126.39        121.99         2.92 o                         
   2   5   3         19.53         23.97         1.49 o                         
   3   5   3         11.70          5.56         1.19 o                         
   4   5   3        101.23         98.07         3.21 o                         
   5   5   3         46.60         50.11         2.38 o                         
   6   5   3          8.17          5.34         1.15 o                         
   7   5   3          2.33          0.57         1.08 o                         
   8   5   3        112.72        103.88         4.03 o                         
   9   5   3          0.44         -2.47         1.23 o                         
  10   5   3         23.01         16.52         2.59 o                         
  11   5   3          0.05         -2.23         1.90 o                         
  12   5   3          6.22         -0.44         2.05 o                         
  13   5   3          0.35         -2.81         2.00 o                         
  14   5   3          0.14         -4.54         3.22 o                         
  15   5   3          0.60          1.05         3.77 o                         
  16   5   3          3.45         10.28         5.08 o                         
  17   5   3          0.16         -8.56         4.28 o                         
 -19   6   3         11.91         11.56         6.05 o                         
 -18   6   3          2.08          3.48         4.47 o                         
 -17   6   3         30.95         25.64         6.18 o                         
 -16   6   3         32.00         32.65         6.49 o                         
 -15   6   3          0.35         -1.11         2.36 o                         
 -14   6   3          6.48          3.16         2.96 o                         
 -13   6   3        105.16        104.34         5.92 o                         
 -12   6   3          3.45          3.07         2.18 o                         
 -11   6   3         16.36         14.51         2.26 o                         
 -10   6   3         30.09         26.40         2.08 o                         
  -9   6   3         38.91         29.67         1.86 o                         
  -8   6   3         37.86         31.50         1.83 o                         
  -7   6   3        104.16        121.85         3.77 o                         
  -6   6   3         12.94         12.83         1.14 o                         
  -5   6   3        200.31        191.80         4.59 o                         
  -4   6   3        822.33        897.54        13.59 o                         
  -3   6   3        306.15        321.98         5.72 o                         
  -2   6   3         52.29         62.00         3.30 o                         
  -1   6   3       2565.10       2625.03        33.26 o                         
   0   6   3       2571.66       2753.65        33.72 o                         
   1   6   3          3.99          0.36         0.84 o                         
   2   6   3          0.37         -1.07         0.77 o                         
   3   6   3          8.29          5.76         1.21 o                         
   4   6   3         11.42          8.48         1.21 o                         
   5   6   3        151.89        144.54         3.98 o                         
   6   6   3        107.14        110.98         5.88 o                         
   7   6   3        313.84        334.37         7.84 o                         
   8   6   3        206.89        224.47         6.81 o                         
   9   6   3         92.60         99.46         6.55 o                         
  10   6   3        132.45        143.11         6.17 o                         
  11   6   3          9.12          8.03         2.45 o                         
  12   6   3          1.52         -0.65         2.13 o                         
  13   6   3         13.48          8.61         2.75 o                         
  14   6   3          0.51          1.76         3.79 o                         
  15   6   3          1.92          2.79         3.50 o                         
  16   6   3          1.05          6.03         4.88 o                         
 -18   7   3          0.20          5.28         5.17 o                         
 -17   7   3          0.30          4.47         6.54 o                         
 -16   7   3          0.95         -1.34         3.44 o                         
 -15   7   3          0.25         -6.29         3.15 o                         
 -14   7   3          6.34          1.82         4.06 o                         
 -13   7   3        126.24        144.12         8.28 o                         
 -12   7   3        161.72        166.65         7.50 o                         
 -11   7   3          2.12          2.76         1.99 o                         
 -10   7   3          5.02          5.74         1.72 o                         
  -9   7   3          0.66         -0.47         1.32 o                         
  -8   7   3          0.95          0.60         1.18 o                         
  -7   7   3         19.21         17.90         1.48 o                         
  -6   7   3          2.63          5.14         1.01 o                         
  -5   7   3         14.43         14.84         1.64 o                         
  -4   7   3         23.92         25.57         1.78 o                         
  -3   7   3          2.22          0.24         0.98 o                         
  -2   7   3        251.35        254.98         5.32 o                         
  -1   7   3        359.13        379.13         6.50 o                         
   0   7   3        187.66        176.96         3.97 o                         
   1   7   3         60.28         53.29         2.29 o                         
   2   7   3         92.97         93.90         3.28 o                         
   3   7   3         10.86         11.83         1.44 o                         
   4   7   3          2.08          3.02         1.46 o                         
   5   7   3         33.42         23.55         2.72 o                         
   6   7   3        420.11        456.83        10.73 o                         
   7   7   3         69.47         71.50         4.07 o                         
   8   7   3         98.27         96.32         4.69 o                         
   9   7   3        139.21        163.14         6.30 o                         
  10   7   3        231.33        265.36         7.83 o                         
  11   7   3          8.71          8.05         2.43 o                         
  12   7   3          2.26          3.05         2.23 o                         
  13   7   3         25.10         22.76         3.36 o                         
  14   7   3         42.12         56.71         8.62 o                         
  15   7   3          5.43         11.77         4.64 o                         
 -17   8   3          0.38         -1.23         4.88 o                         
 -16   8   3          0.57         -1.37         4.51 o                         
 -15   8   3          0.10         -1.77         3.84 o                         
 -14   8   3          1.02          3.46         4.15 o                         
 -13   8   3          8.06          8.93         5.18 o                         
 -12   8   3         96.65         97.93         7.31 o                         
 -11   8   3         71.25         73.20         5.24 o                         
 -10   8   3         12.19          8.51         2.66 o                         
  -9   8   3          1.15         -2.84         1.50 o                         
  -8   8   3          0.03          1.20         1.60 o                         
  -7   8   3         18.89         16.37         2.17 o                         
  -6   8   3          2.69          2.76         1.31 o                         
  -5   8   3          0.08         -1.04         1.00 o                         
  -4   8   3         14.32         15.20         1.58 o                         
  -3   8   3         19.25         18.07         1.74 o                         
  -2   8   3          0.65         -0.75         1.08 o                         
  -1   8   3        101.82         93.83         3.22 o                         
   0   8   3          2.67          0.94         1.13 o                         
   1   8   3        144.94        156.26         4.17 o                         
   2   8   3          6.92          5.83         1.44 o                         
   3   8   3         81.66         77.91         3.98 o                         
   4   8   3          0.83         -1.47         1.57 o                         
   5   8   3          0.00          0.01         1.83 o                         
   6   8   3          1.93         -0.68         1.74 o                         
   7   8   3        160.71        159.65         6.31 o                         
   8   8   3          0.32          0.29         1.82 o                         
   9   8   3          3.83          5.04         2.20 o                         
  10   8   3          9.74          6.90         2.49 o                         
  11   8   3          0.00         -0.11         2.42 o                         
  12   8   3         13.65          8.50         2.85 o                         
  13   8   3          8.36          5.27         2.76 o                         
  14   8   3          0.25         -6.79         3.39 o                         
  15   8   3          1.78         10.45         4.18 o                         
 -16   9   3          7.45          9.22         5.23 o                         
 -15   9   3          5.74          8.95         5.54 o                         
 -14   9   3          0.00         -0.94         3.87 o                         
 -13   9   3         17.48         23.28         5.17 o                         
 -12   9   3        176.71        184.10        11.31 o                         
 -11   9   3         41.36         51.55         6.36 o                         
 -10   9   3          0.05         -2.41         2.39 o                         
  -9   9   3          3.46          4.02         2.05 o                         
  -8   9   3          1.98         -0.57         1.75 o                         
  -7   9   3         54.70         54.13         3.55 o                         
  -6   9   3          8.36          6.31         1.89 o                         
  -5   9   3        126.54        125.33         5.02 o                         
  -4   9   3         39.85         37.43         2.92 o                         
  -3   9   3        259.32        258.96         6.96 o                         
  -2   9   3         55.17         49.52         2.79 o                         
  -1   9   3        134.68        140.64         4.41 o                         
   0   9   3        291.36        290.88         6.93 o                         
   1   9   3          3.90          0.43         1.73 o                         
   2   9   3          0.10         -3.15         1.58 o                         
   3   9   3         21.29         12.04         3.04 o                         
   4   9   3         21.24         13.33         2.32 o                         
   5   9   3         11.72          4.89         2.13 o                         
   6   9   3         44.71         39.48         3.65 o                         
   7   9   3         43.74         35.71         3.40 o                         
   8   9   3          1.52         -3.28         1.85 o                         
   9   9   3          8.87          1.47         2.20 o                         
  10   9   3         17.03         14.12         2.83 o                         
  11   9   3          0.89         -0.04         2.30 o                         
  12   9   3          9.56         10.09         3.00 o                         
  13   9   3          0.10          2.05         3.39 o                         
  14   9   3         50.93         65.80         7.64 o                         
 -15  10   3         51.16         68.98        10.89 o                         
 -14  10   3        225.45        276.23        16.78 o                         
 -13  10   3         50.94         51.63         7.81 o                         
 -12  10   3          0.67         -0.79         4.02 o                         
 -11  10   3         72.74         88.95        14.30 o                         
 -10  10   3          0.01         -5.97         2.99 o                         
  -9  10   3          0.05         -4.40         2.54 o                         
  -8  10   3         76.60         76.54         4.95 o                         
  -7  10   3         17.50         14.65         2.60 o                         
  -6  10   3        103.41        106.56         5.53 o                         
  -5  10   3         35.77         37.83         3.05 o                         
  -4  10   3        234.02        247.24         6.57 o                         
  -3  10   3         50.95         52.59         3.40 o                         
  -2  10   3         94.70         99.49         5.18 o                         
  -1  10   3        137.78        148.52         5.79 o                         
   0  10   3        314.10        336.70         8.51 o                         
   1  10   3         16.15         16.58         2.38 o                         
   2  10   3         10.10          4.10         2.07 o                         
   3  10   3          0.59         -2.17         1.76 o                         
   4  10   3          3.14         -0.81         1.82 o                         
   5  10   3          1.08         -2.76         2.00 o                         
   6  10   3         10.07          7.17         2.38 o                         
   7  10   3          1.84          0.87         2.41 o                         
   8  10   3         30.01         31.22         3.60 o                         
   9  10   3         17.53         13.82         2.93 o                         
  10  10   3          1.25          0.06         2.53 o                         
  11  10   3          2.70          4.68         2.95 o                         
  12  10   3          0.61         -1.76         2.59 o                         
  13  10   3          3.21         13.97         5.09 o                         
 -14  11   3          1.17          4.69         5.03 o                         
 -13  11   3          0.01          6.49         4.99 o                         
 -12  11   3          3.58          9.88         4.76 o                         
 -11  11   3         24.57         29.41         5.94 o                         
 -10  11   3          0.73         -3.86         3.23 o                         
  -9  11   3         12.12          4.41         4.19 o                         
  -8  11   3          1.17         -0.85         2.81 o                         
  -7  11   3          6.44          3.26         2.27 o                         
  -6  11   3          0.01         -3.48         1.74 o                         
  -5  11   3         20.10         20.97         2.63 o                         
  -4  11   3         23.61         18.79         2.46 o                         
  -3  11   3          1.29         -1.02         2.12 o                         
  -2  11   3        200.22        198.23         7.49 o                         
  -1  11   3        110.02        108.87         5.99 o                         
   0  11   3         82.38         81.51         4.53 o                         
   1  11   3         22.86         16.55         2.96 o                         
   2  11   3          8.06          3.30         2.07 o                         
   3  11   3          5.13          4.10         2.14 o                         
   4  11   3          0.41          1.58         2.46 o                         
   5  11   3          1.33          1.57         2.01 o                         
   6  11   3          0.11         -2.38         2.22 o                         
   7  11   3         17.16         14.76         3.21 o                         
   8  11   3         16.03         13.30         2.94 o                         
   9  11   3          2.15          3.65         2.57 o                         
  10  11   3          0.29         -0.35         2.75 o                         
  11  11   3          0.01         -1.14         2.76 o                         
 -12  12   3         40.82         50.17         7.18 o                         
 -11  12   3         32.32         38.69         6.29 o                         
 -10  12   3          3.95          3.83         3.94 o                         
  -9  12   3          0.83         -3.03         3.01 o                         
  -8  12   3          5.54          1.67         3.17 o                         
  -7  12   3          9.96          7.21         3.09 o                         
  -6  12   3         12.60          7.63         2.62 o                         
  -5  12   3          0.01         -2.42         2.22 o                         
  -4  12   3          4.15          2.22         2.51 o                         
  -3  12   3         13.44          6.78         3.28 o                         
  -2  12   3         11.26          9.00         2.90 o                         
  -1  12   3          4.10         14.34         3.11 o                         
   0  12   3        101.07         94.63         8.42 o                         
   1  12   3         85.56         95.67         5.51 o                         
   2  12   3          2.42         -0.27         2.31 o                         
   3  12   3         10.20          7.93         2.53 o                         
   4  12   3          8.00          4.47         2.48 o                         
   5  12   3          0.02         -3.67         2.26 o                         
   6  12   3          3.01          5.64         2.76 o                         
   7  12   3          0.15          2.52         2.71 o                         
   8  12   3          0.24         -4.48         2.64 o                         
   9  12   3         10.81         10.42         2.99 o                         
  10  12   3          0.00          1.21         2.94 o                         
 -10  13   3          0.47         -5.18         3.64 o                         
  -9  13   3          2.95         -1.44         3.53 o                         
  -8  13   3          3.86          5.52         3.71 o                         
  -7  13   3          0.96         -0.25         3.08 o                         
  -6  13   3          2.73         -0.92         3.24 o                         
  -5  13   3         18.79         19.84         3.60 o                         
  -4  13   3          8.81          0.40         2.83 o                         
  -3  13   3         12.39          4.48         2.87 o                         
  -2  13   3         15.64         17.35         3.30 o                         
  -1  13   3          0.00          3.46         2.70 o                         
   0  13   3          1.70          7.57         2.95 o                         
   1  13   3          2.73         10.45         2.89 o                         
   2  13   3         21.07         23.05         3.64 o                         
   3  13   3          1.19          1.75         2.75 o                         
   4  13   3          1.46         -1.45         2.50 o                         
   5  13   3          0.42         -1.27         2.66 o                         
   6  13   3          0.16          2.11         2.77 o                         
   7  13   3          1.60         -1.33         2.76 o                         
  -7  14   3          0.43          1.40         3.95 o                         
  -6  14   3          7.49          2.10         3.98 o                         
  -5  14   3         11.59          5.56         4.60 o                         
  -4  14   3         19.39         15.11         3.91 o                         
  -3  14   3          5.99          4.30         3.08 o                         
  -2  14   3         12.78         13.93         3.37 o                         
  -1  14   3         52.53         60.26         5.18 o                         
   0  14   3         14.89         16.54         3.75 o                         
   1  14   3          1.18          2.28         3.02 o                         
   2  14   3          0.84          0.78         2.91 o                         
   3  14   3          1.30         -5.12         2.67 o                         
   4  14   3         14.85         19.01         3.86 o                         
   5  14   3          2.31          4.39         3.78 o                         
 -21   0   4         12.28         12.46         7.64 o                         
 -20   0   4          4.58         -4.57         7.42 o                         
 -19   0   4         10.86          4.45         4.86 o                         
 -18   0   4        128.47        138.76         9.36 o                         
 -17   0   4         18.60         12.50         3.79 o                         
 -16   0   4        104.97         92.23         7.29 o                         
 -15   0   4        291.07        275.42        13.72 o                         
 -14   0   4       1387.00       1447.49        37.36 o                         
 -13   0   4       2507.86       2722.38        65.56 o                         
 -12   0   4         20.06         25.85         3.57 o                         
 -11   0   4       2275.78       2288.12        68.70 o                         
 -10   0   4       4967.47       4981.11       111.24 o                         
  -9   0   4       4964.09       5021.41       102.67 o                         
  -8   0   4        111.23        115.99         5.74 o                         
  -7   0   4       1304.25       1314.23        23.64 o                         
  -6   0   4       1316.60       1334.41        22.48 o                         
  -5   0   4        124.55        106.76         3.43 o                         
  -4   0   4         58.50         47.79         1.49 o                         
  -3   0   4        671.65        670.99        11.84 o                         
  -2   0   4       1095.29        976.45        17.76 o                         
  -1   0   4        289.12        282.93         6.03 o                         
   0   0   4        373.03        389.95         8.67 o                         
   1   0   4        148.54        144.35         4.12 o                         
   2   0   4        190.34        179.22         4.98 o                         
   3   0   4       1648.69       1759.18        34.22 o                         
   4   0   4         27.83         22.67         2.10 o                         
   5   0   4        108.40        112.53         4.61 o                         
   6   0   4         81.55         78.85         4.03 o                         
   7   0   4         95.15         87.78         4.48 o                         
   8   0   4         59.96         60.60         3.92 o                         
   9   0   4        109.85        102.76         5.30 o                         
  10   0   4       1152.78       1177.55        25.38 o                         
  11   0   4       1431.30       1511.63        34.84 o                         
  12   0   4        196.16        203.04        17.84 o                         
  13   0   4          0.47          0.20         3.53 o                         
  14   0   4          1.02          3.43         3.51 o                         
  15   0   4          6.93          4.53         4.18 o                         
  16   0   4          0.02          0.45         5.58 o                         
  17   0   4          5.01          0.58         7.05 o                         
 -21   1   4          0.05         -4.49         3.82 o                         
 -20   1   4          2.46         -6.77         3.49 o                         
 -19   1   4          1.03         -3.65         2.48 o                         
 -18   1   4          0.18          3.12         3.13 o                         
 -17   1   4          0.97          3.81         2.06 o                         
 -16   1   4          0.51         -1.74         1.95 o                         
 -15   1   4          0.56         -0.31         1.75 o                         
 -14   1   4        134.11        134.34         5.75 o                         
 -13   1   4        154.12        154.97         7.22 o                         
 -12   1   4         29.72         28.29         2.66 o                         
 -11   1   4         73.33         71.47         2.95 o                         
 -10   1   4       1404.81       1373.17        20.78 o                         
  -9   1   4        814.57        819.28        12.45 o                         
  -8   1   4        228.56        227.57         4.44 o                         
  -7   1   4        171.26        170.43         2.78 o                         
  -6   1   4        863.44        841.66        11.17 o                         
  -5   1   4        111.74        107.08         1.97 o                         
  -4   1   4        256.97        232.41         3.39 o                         
  -3   1   4         77.17         70.48         1.66 o                         
  -2   1   4        900.16        877.69        11.19 o                         
  -1   1   4        836.00        853.39        11.26 o                         
   0   1   4       2320.81       2263.37        30.47 o                         
   1   1   4        633.26        597.89         8.60 o                         
   2   1   4          0.35          1.67         0.75 o                         
   3   1   4       3181.35       3422.48        45.66 o                         
   4   1   4          4.26          1.21         0.87 o                         
   5   1   4         64.25         70.04         2.61 o                         
   6   1   4          1.01         -1.45         0.73 o                         
   7   1   4          4.49          4.76         1.14 o                         
   8   1   4          2.13          4.18         1.15 o                         
   9   1   4         49.55         43.14         2.58 o                         
  10   1   4         63.37         63.48         3.67 o                         
  11   1   4        281.29        282.52         6.55 o                         
  12   1   4        137.14        125.61         5.33 o                         
  13   1   4         15.20         11.27         2.77 o                         
  14   1   4          6.51          1.46         3.08 o                         
  15   1   4          1.70          0.57         3.05 o                         
  16   1   4          3.07         -0.27         3.81 o                         
  17   1   4          0.48          8.50         4.41 o                         
 -20   2   4          0.01         -2.45         3.79 o                         
 -19   2   4          4.02          6.72         4.28 o                         
 -18   2   4          2.89         -1.54         2.62 o                         
 -17   2   4          0.53          3.83         2.47 o                         
 -16   2   4        150.80        143.28         6.43 o                         
 -15   2   4        193.70        185.45         6.96 o                         
 -14   2   4         60.62         59.17         3.93 o                         
 -13   2   4         13.18         11.33         2.21 o                         
 -12   2   4          7.24          5.03         2.01 o                         
 -11   2   4          0.03          1.18         1.30 o                         
 -10   2   4         27.50         24.15         1.57 o                         
  -9   2   4          1.06          0.56         0.52 o                         
  -8   2   4         75.42         69.31         2.08 o                         
  -7   2   4          7.60          4.07         0.99 o                         
  -6   2   4        873.40        910.43        12.65 o                         
  -5   2   4        712.41        727.02        10.34 o                         
  -4   2   4         40.56         33.81         1.45 o                         
  -3   2   4        247.25        235.02         3.74 o                         
  -2   2   4        112.12        110.02         2.32 o                         
  -1   2   4        323.20        336.91         5.02 o                         
   0   2   4        771.94        769.60        10.39 o                         
   1   2   4        129.46        124.85         2.66 o                         
   2   2   4        443.31        424.16         6.40 o                         
   3   2   4       6448.45       7007.56        91.82 o                         
   4   2   4          0.82          2.57         0.88 o                         
   5   2   4          5.89         13.90         2.27 o                         
   6   2   4        108.74        117.65         3.49 o                         
   7   2   4         79.81         81.91         3.28 o                         
   8   2   4         28.11         27.44         2.11 o                         
   9   2   4          1.13         -0.44         1.20 o                         
  10   2   4         46.23         41.85         3.49 o                         
  11   2   4        627.63        671.44        12.76 o                         
  12   2   4         46.02         46.47         4.00 o                         
  13   2   4         12.63         18.09         3.40 o                         
  14   2   4         45.50         52.85         4.81 o                         
  15   2   4         20.06         28.33         4.88 o                         
  16   2   4          0.89          0.44         6.48 o                         
  17   2   4          2.88          7.87         5.00 o                         
 -20   3   4          1.34          1.66         3.77 o                         
 -19   3   4          7.06         -2.86         3.27 o                         
 -18   3   4          3.26          4.63         3.28 o                         
 -17   3   4         29.40         23.75         5.33 o                         
 -16   3   4         74.07         63.07         4.70 o                         
 -15   3   4         13.71          9.10         2.64 o                         
 -14   3   4        173.49        184.78         7.01 o                         
 -13   3   4        332.70        339.96         9.13 o                         
 -12   3   4        125.76        122.38         4.66 o                         
 -11   3   4          6.89          6.04         1.30 o                         
 -10   3   4          5.82          3.89         0.96 o                         
  -9   3   4        137.23        139.00         3.20 o                         
  -8   3   4        306.99        291.28         5.59 o                         
  -7   3   4         74.65         61.81         2.03 o                         
  -6   3   4        393.87        436.92         6.47 o                         
  -5   3   4       2998.31       3168.47        42.44 o                         
  -4   3   4       1422.17       1473.03        20.39 o                         
  -3   3   4        574.71        574.84         8.20 o                         
  -2   3   4         62.78         52.59         1.65 o                         
  -1   3   4          5.11          4.82         0.75 o                         
   0   3   4        101.08        114.48         2.42 o                         
   1   3   4         88.91         96.60         3.05 o                         
   2   3   4         94.43        114.97         3.13 o                         
   3   3   4         44.80         70.04         2.36 o                         
   4   3   4        606.47        614.08         9.32 o                         
   5   3   4         94.91        114.60         3.17 o                         
   6   3   4          2.07          1.24         0.89 o                         
   7   3   4         11.85         11.95         1.38 o                         
   8   3   4         10.37          6.67         1.41 o                         
   9   3   4         16.39         11.81         1.94 o                         
  10   3   4         98.97        113.35         4.94 o                         
  11   3   4         33.18         39.94         4.18 o                         
  12   3   4         98.92        100.18         5.12 o                         
  13   3   4          0.72         -0.09         2.50 o                         
  14   3   4        156.22        166.35         8.98 o                         
  15   3   4         29.96         44.65         5.86 o                         
  16   3   4         35.90         44.44         7.20 o                         
 -20   4   4          1.17         -2.13         4.02 o                         
 -19   4   4          0.22         -2.48         4.26 o                         
 -18   4   4         14.45         11.24         3.69 o                         
 -17   4   4         44.58         38.56         6.94 o                         
 -16   4   4         24.61         21.36         3.99 o                         
 -15   4   4         60.09         68.98         4.63 o                         
 -14   4   4        195.87        189.38         8.15 o                         
 -13   4   4       1247.52       1318.04        26.05 o                         
 -12   4   4        365.85        356.48         8.46 o                         
 -11   4   4        121.75        112.13         4.08 o                         
 -10   4   4         47.68         54.64         2.32 o                         
  -9   4   4        846.59        880.85        12.54 o                         
  -8   4   4        211.21        215.81         4.26 o                         
  -7   4   4        258.01        274.09         4.66 o                         
  -6   4   4        115.23        127.89         2.84 o                         
  -5   4   4        459.72        569.25         8.52 o                         
  -4   4   4       2119.79       2188.46        29.96 o                         
  -3   4   4         44.43         39.37         1.60 o                         
  -2   4   4        396.77        393.75         6.25 o                         
  -1   4   4        488.97        533.38         7.71 o                         
   0   4   4       1256.32       1379.98        16.92 o                         
   1   4   4         21.20         26.46         1.42 o                         
   2   4   4        201.83        200.30         5.26 o                         
   3   4   4       1103.49       1161.25        16.14 o                         
   4   4   4        135.57        149.49         3.48 o                         
   5   4   4         58.67         58.06         2.34 o                         
   6   4   4          0.14          1.29         0.91 o                         
   7   4   4          6.21          6.38         1.31 o                         
   8   4   4          9.82         10.20         1.67 o                         
   9   4   4          9.77          8.48         1.85 o                         
  10   4   4         19.59         11.73         2.31 o                         
  11   4   4        240.99        246.38         7.43 o                         
  12   4   4          7.11          6.51         2.46 o                         
  13   4   4         19.74         20.34         3.31 o                         
  14   4   4          1.31         -0.27         2.91 o                         
  15   4   4         25.13         29.54         5.05 o                         
  16   4   4          4.35         10.84         4.77 o                         
 -19   5   4          5.69          6.42         4.04 o                         
 -18   5   4          0.28         -5.29         2.78 o                         
 -17   5   4        107.59        108.38         7.86 o                         
 -16   5   4         11.57          9.60         3.61 o                         
 -15   5   4         17.36         10.79         7.88 o                         
 -14   5   4         42.93         30.80         4.88 o                         
 -13   5   4        351.60        360.77        10.66 o                         
 -12   5   4       1284.53       1358.23        37.39 o                         
 -11   5   4        140.56        133.66         4.73 o                         
 -10   5   4        370.90        387.96         8.10 o                         
  -9   5   4        550.04        588.95         9.04 o                         
  -8   5   4          8.72          8.60         1.15 o                         
  -7   5   4        745.01        757.89        11.20 o                         
  -6   5   4         21.58         18.39         1.28 o                         
  -5   5   4        684.36        708.61        10.06 o                         
  -4   5   4         83.36         78.28         2.50 o                         
  -3   5   4        644.74        738.46        10.89 o                         
  -2   5   4        382.45        373.41         5.94 o                         
  -1   5   4       1635.44       1740.13        21.75 o                         
   0   5   4       4070.13       4301.01        49.71 o                         
   1   5   4        398.53        358.94         5.48 o                         
   2   5   4          4.41          2.98         0.90 o                         
   3   5   4         41.83         38.10         1.97 o                         
   4   5   4         26.40         29.54         2.08 o                         
   5   5   4          1.42          1.60         1.02 o                         
   6   5   4         21.34         19.51         1.77 o                         
   7   5   4          0.62         -0.03         1.51 o                         
   8   5   4         12.86          8.04         1.77 o                         
   9   5   4          0.00         -3.36         1.68 o                         
  10   5   4         60.60         63.11         4.28 o                         
  11   5   4          8.01          3.68         2.44 o                         
  12   5   4          8.75          6.14         2.55 o                         
  13   5   4          9.71          8.73         2.82 o                         
  14   5   4          1.22         -4.43         3.47 o                         
  15   5   4          0.11          0.65         3.35 o                         
  16   5   4          0.44         -1.83         4.04 o                         
 -19   6   4          0.90          4.77         6.30 o                         
 -18   6   4          0.70          4.07         5.42 o                         
 -17   6   4          0.48          0.07         3.28 o                         
 -16   6   4         10.25         13.21         3.87 o                         
 -15   6   4         36.71         44.29         5.95 o                         
 -14   6   4          0.01         -1.70         3.09 o                         
 -13   6   4        182.15        213.98        10.43 o                         
 -12   6   4        325.27        344.46        11.36 o                         
 -11   6   4          0.61          2.29         1.99 o                         
 -10   6   4          4.97          3.00         1.43 o                         
  -9   6   4         58.00         56.68         2.35 o                         
  -8   6   4        950.10       1029.36        14.18 o                         
  -7   6   4        381.06        399.93         6.85 o                         
  -6   6   4          0.06         -0.33         0.81 o                         
  -5   6   4        286.65        287.41         5.13 o                         
  -4   6   4        119.35        112.50         4.40 o                         
  -3   6   4         44.56         45.20         2.12 o                         
  -2   6   4       2769.32       2922.83        36.94 o                         
  -1   6   4       3597.39       3780.87        45.69 o                         
   0   6   4       1888.80       1937.94        25.20 o                         
   1   6   4        435.67        483.84         8.26 o                         
   2   6   4          1.08          0.67         0.93 o                         
   3   6   4         26.61         19.26         1.54 o                         
   4   6   4          6.86          6.51         1.23 o                         
   5   6   4         42.65         42.53         2.32 o                         
   6   6   4        137.84        120.05         4.56 o                         
   7   6   4         55.24         52.05         3.45 o                         
   8   6   4         46.54         46.93         3.34 o                         
   9   6   4        191.61        216.42         6.94 o                         
  10   6   4         13.61         13.59         2.61 o                         
  11   6   4         11.56          6.53         2.65 o                         
  12   6   4          2.77         -0.26         2.27 o                         
  13   6   4          0.00          0.65         2.56 o                         
  14   6   4          5.00         -1.46         3.60 o                         
  15   6   4          0.29          5.28         4.09 o                         
 -18   7   4          3.47          4.76         5.06 o                         
 -17   7   4          5.29          0.85         3.70 o                         
 -16   7   4         32.57         16.94         6.40 o                         
 -15   7   4          4.48          0.07         4.83 o                         
 -14   7   4         10.02          9.19         3.81 o                         
 -13   7   4          9.31          7.11         3.05 o                         
 -12   7   4          0.49          2.44         2.72 o                         
 -11   7   4          2.79          5.29         2.64 o                         
 -10   7   4          1.40         -2.51         1.64 o                         
  -9   7   4          1.23          0.61         1.35 o                         
  -8   7   4         83.94         92.24         3.04 o                         
  -7   7   4         90.04         96.36         4.06 o                         
  -6   7   4          4.81          2.48         1.19 o                         
  -5   7   4         21.56         19.00         1.52 o                         
  -4   7   4         57.59         52.87         2.44 o                         
  -3   7   4        356.21        344.87         6.66 o                         
  -2   7   4        500.04        540.85         8.57 o                         
  -1   7   4        266.74        270.99         5.11 o                         
   0   7   4        244.37        233.35         4.72 o                         
   1   7   4        177.99        172.59         4.62 o                         
   2   7   4        367.01        377.07         7.08 o                         
   3   7   4         37.76         36.34         2.97 o                         
   4   7   4        229.85        235.71         6.07 o                         
   5   7   4        451.91        468.03        10.23 o                         
   6   7   4          5.49          7.65         2.07 o                         
   7   7   4        185.66        186.96         7.44 o                         
   8   7   4        172.18        198.03         6.94 o                         
   9   7   4         27.90         26.87         3.38 o                         
  10   7   4          4.76          2.93         2.28 o                         
  11   7   4         17.25         14.77         2.95 o                         
  12   7   4          6.03          7.34         2.90 o                         
  13   7   4          0.36         -3.95         2.33 o                         
  14   7   4          4.71          2.65         3.81 o                         
 -17   8   4          2.03          3.54         5.19 o                         
 -16   8   4          0.91         -4.15         4.01 o                         
 -15   8   4          0.00          6.04         4.82 o                         
 -14   8   4          0.44         -2.83         3.97 o                         
 -13   8   4         21.97         21.71         4.00 o                         
 -12   8   4         17.79         13.75         3.65 o                         
 -11   8   4          4.02         -0.05         3.10 o                         
 -10   8   4          2.78         -3.05         2.06 o                         
  -9   8   4          4.95          4.79         2.30 o                         
  -8   8   4          3.32          2.74         1.70 o                         
  -7   8   4          0.39         -0.92         1.37 o                         
  -6   8   4         24.27         24.06         1.88 o                         
  -5   8   4         74.77         78.79         3.19 o                         
  -4   8   4         96.00         93.12         3.65 o                         
  -3   8   4          5.23          2.91         1.29 o                         
  -2   8   4          2.97          0.98         1.55 o                         
  -1   8   4         16.57         13.93         1.53 o                         
   0   8   4          4.68          2.41         1.28 o                         
   1   8   4          0.19         -2.41         1.20 o                         
   2   8   4         76.32         79.44         4.12 o                         
   3   8   4          7.59          4.33         1.84 o                         
   4   8   4          1.66         -2.07         1.56 o                         
   5   8   4          7.07          4.14         2.19 o                         
   6   8   4        283.73        289.50        11.04 o                         
   7   8   4         20.04         18.89         2.97 o                         
   8   8   4          0.50          6.20         2.14 o                         
   9   8   4        131.47        136.07         6.17 o                         
  10   8   4         24.56         17.14         2.88 o                         
  11   8   4          0.02          2.28         2.47 o                         
  12   8   4         13.99         11.77         3.09 o                         
  13   8   4          2.58          3.17         2.89 o                         
  14   8   4         38.06         36.03         6.59 o                         
 -16   9   4          5.28          0.76         5.28 o                         
 -15   9   4          3.75         -6.02         4.49 o                         
 -14   9   4          4.69          2.61         4.38 o                         
 -13   9   4         26.80         27.78         7.23 o                         
 -12   9   4         10.71         15.22         4.30 o                         
 -11   9   4          1.63         -1.01         2.86 o                         
 -10   9   4          5.40          3.85         2.82 o                         
  -9   9   4          6.86          8.80         2.79 o                         
  -8   9   4         54.06         53.38         4.59 o                         
  -7   9   4          0.01         -0.86         1.74 o                         
  -6   9   4         10.00          6.35         1.87 o                         
  -5   9   4         74.64         67.53         3.58 o                         
  -4   9   4        198.12        191.15         7.69 o                         
  -3   9   4         79.67         67.72         3.58 o                         
  -2   9   4        236.50        229.99         5.73 o                         
  -1   9   4          9.02          5.66         1.77 o                         
   0   9   4         30.45         23.29         2.58 o                         
   1   9   4          2.10          1.44         1.80 o                         
   2   9   4          0.33         -1.96         1.68 o                         
   3   9   4          9.24          5.58         2.12 o                         
   4   9   4          0.84         -3.17         1.58 o                         
   5   9   4         19.83         14.71         2.58 o                         
   6   9   4          0.43         -2.65         1.77 o                         
   7   9   4         14.31         12.66         2.65 o                         
   8   9   4         25.03         29.74         3.52 o                         
   9   9   4         12.36         16.86         2.94 o                         
  10   9   4         22.28         27.68         3.54 o                         
  11   9   4          0.16          0.14         2.63 o                         
  12   9   4         13.02         15.05         3.35 o                         
  13   9   4          2.99          0.84         3.40 o                         
 -15  10   4         25.57         30.51         7.60 o                         
 -14  10   4          1.85         -7.20         6.42 o                         
 -13  10   4         31.53         31.32         5.84 o                         
 -12  10   4         39.34         34.26         6.54 o                         
 -11  10   4          3.53          3.37         3.97 o                         
 -10  10   4          5.33          7.08         3.51 o                         
  -9  10   4          4.25          4.06         2.98 o                         
  -8  10   4        141.44        151.27         8.00 o                         
  -7  10   4         37.06         37.09         3.77 o                         
  -6  10   4         85.96         87.36         5.89 o                         
  -5  10   4        222.97        238.32         7.63 o                         
  -4  10   4         62.93         57.88         3.38 o                         
  -3  10   4          6.33          2.50         2.03 o                         
  -2  10   4         53.02         61.25         3.62 o                         
  -1  10   4        545.39        583.45        13.41 o                         
   0  10   4        100.07        107.46         5.04 o                         
   1  10   4         23.17         15.30         2.90 o                         
   2  10   4          0.96         -1.46         1.68 o                         
   3  10   4          1.00         -0.06         2.03 o                         
   4  10   4          0.79         -2.96         1.89 o                         
   5  10   4          0.23         -3.80         1.90 o                         
   6  10   4         15.04         10.50         2.52 o                         
   7  10   4         31.46         30.25         3.67 o                         
   8  10   4         25.20         27.13         3.50 o                         
   9  10   4         20.24         17.20         3.10 o                         
  10  10   4          0.03         -0.59         2.49 o                         
  11  10   4          0.21          2.17         2.98 o                         
  12  10   4          0.12         -2.61         2.73 o                         
 -14  11   4          1.54          2.79         7.23 o                         
 -13  11   4          9.26          5.09         7.26 o                         
 -12  11   4         38.30         30.20         6.15 o                         
 -11  11   4         27.75         23.80         7.54 o                         
 -10  11   4          7.08          4.15         3.87 o                         
  -9  11   4         33.09         32.13         4.92 o                         
  -8  11   4          0.80          4.01         2.59 o                         
  -7  11   4          5.43          4.09         2.61 o                         
  -6  11   4         32.68         27.66         3.43 o                         
  -5  11   4          8.05          4.12         2.46 o                         
  -4  11   4          0.27         -1.66         1.95 o                         
  -3  11   4          4.67          3.73         2.43 o                         
  -2  11   4        302.38        296.22         8.82 o                         
  -1  11   4        262.47        293.58         8.67 o                         
   0  11   4         66.64         76.62         4.65 o                         
   1  11   4         74.95         65.34         4.21 o                         
   2  11   4         39.88         50.40         3.97 o                         
   3  11   4          1.22         -0.72         1.94 o                         
   4  11   4          1.44         -1.25         2.61 o                         
   5  11   4          1.45         -3.70         2.22 o                         
   6  11   4         33.73         35.34         4.14 o                         
   7  11   4         34.16         33.80         3.69 o                         
   8  11   4          0.93         -2.54         2.24 o                         
   9  11   4          3.32         -2.34         2.27 o                         
  10  11   4          4.74          3.42         3.05 o                         
 -12  12   4         89.25         96.79         9.40 o                         
 -11  12   4         14.39          4.44         5.32 o                         
 -10  12   4          1.91          0.65         3.57 o                         
  -9  12   4         83.34         89.84         6.86 o                         
  -8  12   4         32.21         21.55         4.10 o                         
  -7  12   4          1.49         -0.66         3.01 o                         
  -6  12   4         14.30          3.96         2.88 o                         
  -5  12   4          2.32          1.11         2.81 o                         
  -4  12   4         46.11         51.70         4.88 o                         
  -3  12   4          1.71         -1.40         2.49 o                         
  -2  12   4        145.68        146.76         9.94 o                         
  -1  12   4        132.50        147.09         6.77 o                         
   0  12   4        250.35        264.60         9.11 o                         
   1  12   4         56.59         56.64         4.53 o                         
   2  12   4          1.20         -1.94         2.35 o                         
   3  12   4          0.31         -4.32         2.20 o                         
   4  12   4          0.86          1.06         2.52 o                         
   5  12   4          0.82          1.40         2.51 o                         
   6  12   4          0.13         -3.08         2.28 o                         
   7  12   4          6.09          8.70         2.96 o                         
   8  12   4          3.20          1.67         2.72 o                         
 -10  13   4         20.21         21.22         4.93 o                         
  -9  13   4         16.33         12.16         4.31 o                         
  -8  13   4         21.66         23.07         5.75 o                         
  -7  13   4          5.97         10.74         3.95 o                         
  -6  13   4         13.62          9.33         4.23 o                         
  -5  13   4         60.79         70.89         8.72 o                         
  -4  13   4         16.76         15.54         3.70 o                         
  -3  13   4         11.17         10.06         3.29 o                         
  -2  13   4         30.71         22.64         3.66 o                         
  -1  13   4          3.62          2.29         2.74 o                         
   0  13   4          5.76          8.14         3.09 o                         
   1  13   4         10.57         11.93         3.72 o                         
   2  13   4          2.77         -1.08         2.50 o                         
   3  13   4          0.00         -2.01         2.57 o                         
   4  13   4          0.76          0.17         2.70 o                         
   5  13   4          4.10          3.71         2.94 o                         
   6  13   4          0.58         -4.35         2.52 o                         
  -7  14   4          5.48          5.04         5.46 o                         
  -6  14   4          8.03         14.52         4.46 o                         
  -5  14   4         20.79         19.49         4.69 o                         
  -4  14   4         12.41          1.92         3.69 o                         
  -3  14   4         11.70          9.32         4.06 o                         
  -2  14   4          1.51         -0.60         3.24 o                         
  -1  14   4          0.94         -1.75         3.22 o                         
   0  14   4          0.78          2.30         3.12 o                         
   1  14   4          3.35          5.93         3.09 o                         
   2  14   4         27.56         35.61         4.34 o                         
   3  14   4          8.39          3.99         3.14 o                         
 -21   1   5          0.11         -0.96         3.90 o                         
 -20   1   5          1.70         -1.83         3.49 o                         
 -19   1   5         35.20         27.95         5.28 o                         
 -18   1   5         79.06         71.44         5.92 o                         
 -17   1   5         12.63          0.86         2.33 o                         
 -16   1   5          0.52          2.68         2.15 o                         
 -15   1   5        316.45        318.02         9.38 o                         
 -14   1   5       1353.97       1372.83        25.38 o                         
 -13   1   5         14.20         16.87         2.52 o                         
 -12   1   5         30.34         25.73         2.52 o                         
 -11   1   5        356.89        328.48         8.27 o                         
 -10   1   5        380.25        395.05         8.22 o                         
  -9   1   5          1.11          2.89         0.93 o                         
  -8   1   5        165.93        162.48         3.43 o                         
  -7   1   5         42.86         43.52         1.31 o                         
  -6   1   5       1925.77       1964.74        24.87 o                         
  -5   1   5         17.49         20.12         0.99 o                         
  -4   1   5        719.08        751.94        10.00 o                         
  -3   1   5        171.68        173.40         2.90 o                         
  -2   1   5        570.45        600.13         8.32 o                         
  -1   1   5        794.24        821.34        11.49 o                         
   0   1   5        153.41        161.89         3.42 o                         
   1   1   5         50.55         57.10         2.14 o                         
   2   1   5       1586.31       1717.14        22.92 o                         
   3   1   5        786.48        768.54        11.72 o                         
   4   1   5        243.17        255.83         5.05 o                         
   5   1   5         29.23         27.94         1.82 o                         
   6   1   5         24.29         17.42         1.87 o                         
   7   1   5         54.58         59.18         2.81 o                         
   8   1   5         12.26          5.51         1.47 o                         
   9   1   5          9.59          8.07         2.43 o                         
  10   1   5        325.05        336.91         7.26 o                         
  11   1   5        315.12        329.54         8.17 o                         
  12   1   5         44.62         37.84         3.66 o                         
  13   1   5          7.66          4.15         2.96 o                         
  14   1   5         10.22          9.47         5.71 o                         
  15   1   5          0.80          2.13         3.65 o                         
  16   1   5          2.89          5.13         4.56 o                         
 -20   2   5          3.88          3.16         3.56 o                         
 -19   2   5          0.55          1.09         3.39 o                         
 -18   2   5          4.03         -0.57         2.71 o                         
 -17   2   5          0.16         -2.40         2.20 o                         
 -16   2   5          4.67          3.34         2.41 o                         
 -15   2   5         46.89         46.60         4.17 o                         
 -14   2   5        149.32        141.97         7.13 o                         
 -13   2   5        219.13        223.70         8.24 o                         
 -12   2   5        111.22         97.76         4.95 o                         
 -11   2   5        218.68        191.64         4.17 o                         
 -10   2   5          0.27         -0.73         0.55 o                         
  -9   2   5         69.26         63.34         2.22 o                         
  -8   2   5          4.59          4.95         0.97 o                         
  -7   2   5        322.40        297.22         6.26 o                         
  -6   2   5        239.67        218.33         4.29 o                         
  -5   2   5         69.34         68.26         2.03 o                         
  -4   2   5        428.70        443.32         6.66 o                         
  -3   2   5        285.47        280.11         4.55 o                         
  -2   2   5        197.52        192.26         3.71 o                         
  -1   2   5        948.15        992.93        13.80 o                         
   0   2   5         10.63         17.58         1.13 o                         
   1   2   5          5.56          1.87         0.85 o                         
   2   2   5        233.60        203.10         4.05 o                         
   3   2   5        698.40        760.98        11.70 o                         
   4   2   5          4.22          4.08         1.23 o                         
   5   2   5          6.98          5.44         1.14 o                         
   6   2   5         26.63         24.88         1.84 o                         
   7   2   5          7.44          7.06         1.53 o                         
   8   2   5          2.09         -0.41         1.29 o                         
   9   2   5         19.30         16.76         2.11 o                         
  10   2   5        720.52        787.55        13.90 o                         
  11   2   5         33.52         42.63         3.56 o                         
  12   2   5        110.22        105.92         5.43 o                         
  13   2   5         28.36         22.75         4.07 o                         
  14   2   5         21.51         19.39         4.58 o                         
  15   2   5         17.15         16.51         4.63 o                         
  16   2   5          8.84          7.60         4.90 o                         
 -20   3   5          1.31         13.08         4.93 o                         
 -19   3   5          3.21          1.42         2.87 o                         
 -18   3   5         14.34          5.89         2.80 o                         
 -17   3   5         35.54         29.16         3.72 o                         
 -16   3   5          0.26         -1.10         2.15 o                         
 -15   3   5         15.88         14.47         3.05 o                         
 -14   3   5         16.45         22.09         3.22 o                         
 -13   3   5          2.75          1.26         4.36 o                         
 -12   3   5         35.19         33.93         3.70 o                         
 -11   3   5        121.59        106.09         3.65 o                         
 -10   3   5         11.00         12.13         1.01 o                         
  -9   3   5         54.18         48.18         1.98 o                         
  -8   3   5         21.18         20.67         1.81 o                         
  -7   3   5         59.78         61.73         2.77 o                         
  -6   3   5          0.32         -0.14         0.66 o                         
  -5   3   5        126.57        122.81         2.85 o                         
  -4   3   5        317.80        329.65         5.35 o                         
  -3   3   5        304.63        319.24         4.93 o                         
  -2   3   5        405.45        401.19         5.93 o                         
  -1   3   5          7.12          4.98         0.66 o                         
   0   3   5          8.30          7.02         0.86 o                         
   1   3   5        309.37        327.34         6.60 o                         
   2   3   5        220.94        221.78         4.70 o                         
   3   3   5         40.00         31.20         1.67 o                         
   4   3   5         53.68         53.00         2.43 o                         
   5   3   5         85.56         80.36         3.05 o                         
   6   3   5        241.59        236.53         5.74 o                         
   7   3   5         55.82         57.32         2.79 o                         
   8   3   5         13.59         18.83         2.04 o                         
   9   3   5         28.76         28.47         2.82 o                         
  10   3   5       1155.59       1317.32        23.44 o                         
  11   3   5         87.37         98.26         6.06 o                         
  12   3   5         33.38         33.00         3.55 o                         
  13   3   5         33.80         35.61         7.44 o                         
  14   3   5         26.97         29.91         5.02 o                         
  15   3   5          4.39          5.59         5.21 o                         
 -20   4   5          0.03         -2.21         3.74 o                         
 -19   4   5          6.77          7.79         4.02 o                         
 -18   4   5         12.71         14.31         3.45 o                         
 -17   4   5          1.09          1.69         2.67 o                         
 -16   4   5          1.04          1.45         3.26 o                         
 -15   4   5         65.17         53.26         4.86 o                         
 -14   4   5         54.30         52.32         4.44 o                         
 -13   4   5         42.32         39.58         4.18 o                         
 -12   4   5         62.03         62.78         4.19 o                         
 -11   4   5          0.53         -0.90         1.04 o                         
 -10   4   5          1.51          2.46         1.12 o                         
  -9   4   5         98.14        101.32         3.39 o                         
  -8   4   5          1.97          2.95         0.84 o                         
  -7   4   5         38.44         43.02         2.30 o                         
  -6   4   5        121.74        121.95         3.07 o                         
  -5   4   5         14.39         16.60         1.23 o                         
  -4   4   5         73.80         67.41         2.41 o                         
  -3   4   5        404.70        406.28         6.10 o                         
  -2   4   5        427.07        424.33         6.36 o                         
  -1   4   5         19.79         14.72         1.03 o                         
   0   4   5         70.35         55.89         2.01 o                         
   1   4   5        340.92        297.00         5.81 o                         
   2   4   5         20.70         19.67         1.61 o                         
   3   4   5         83.43         84.06         3.01 o                         
   4   4   5         41.20         43.47         2.10 o                         
   5   4   5         11.50          9.84         1.31 o                         
   6   4   5         41.86         39.78         2.63 o                         
   7   4   5          3.93          3.87         1.52 o                         
   8   4   5         20.28         16.30         2.33 o                         
   9   4   5          0.13         -0.53         1.78 o                         
  10   4   5        132.34        150.06         6.10 o                         
  11   4   5         41.26         40.30         5.30 o                         
  12   4   5          0.45          6.35         2.31 o                         
  13   4   5          0.29          0.57         2.50 o                         
  14   4   5          1.95          8.31         3.56 o                         
  15   4   5         17.99         30.44         6.15 o                         
 -19   5   5          0.17          0.55         3.87 o                         
 -18   5   5          0.05         -3.53         3.28 o                         
 -17   5   5         17.90         15.90         3.75 o                         
 -16   5   5         16.85         12.57         3.75 o                         
 -15   5   5          0.09         -3.33         2.15 o                         
 -14   5   5          2.86          1.84         2.72 o                         
 -13   5   5         71.16         59.22         4.75 o                         
 -12   5   5        293.40        308.92        10.32 o                         
 -11   5   5         12.67         10.05         1.75 o                         
 -10   5   5        128.99        139.56         3.94 o                         
  -9   5   5          0.06         -1.30         0.99 o                         
  -8   5   5         65.06         69.15         2.68 o                         
  -7   5   5         16.46         13.59         1.07 o                         
  -6   5   5        159.52        174.18         3.64 o                         
  -5   5   5          6.42          3.30         0.71 o                         
  -4   5   5         49.34         56.62         2.10 o                         
  -3   5   5         83.28         80.69         2.50 o                         
  -2   5   5         36.80         32.97         1.67 o                         
  -1   5   5        123.87        115.29         2.83 o                         
   0   5   5          4.26          4.24         0.85 o                         
   1   5   5          0.11         -0.89         0.74 o                         
   2   5   5         68.84         72.58         2.50 o                         
   3   5   5          5.43          4.31         1.11 o                         
   4   5   5          0.10         -1.35         0.96 o                         
   5   5   5          0.02         -0.97         1.11 o                         
   6   5   5         19.25         12.52         1.77 o                         
   7   5   5         12.43          9.87         1.76 o                         
   8   5   5         57.92         58.37         3.71 o                         
   9   5   5          0.68         -1.25         1.78 o                         
  10   5   5         35.39         36.20         5.82 o                         
  11   5   5         14.02          7.72         2.70 o                         
  12   5   5          1.76         -0.21         2.41 o                         
  13   5   5         15.69         15.51         3.78 o                         
  14   5   5          5.20         13.00         4.02 o                         
  15   5   5         12.38         19.32         4.99 o                         
 -19   6   5          3.77         12.70         7.02 o                         
 -18   6   5          3.98          6.30         3.91 o                         
 -17   6   5          0.03         -1.12         3.62 o                         
 -16   6   5         53.04         44.97         6.22 o                         
 -15   6   5          7.99          2.96         3.90 o                         
 -14   6   5          0.93         -4.18         3.27 o                         
 -13   6   5        107.77        110.47        11.41 o                         
 -12   6   5        219.22        208.62         7.52 o                         
 -11   6   5          6.95          5.40         2.28 o                         
 -10   6   5         12.21         11.49         1.47 o                         
  -9   6   5         96.02         97.68         3.77 o                         
  -8   6   5        344.01        337.85         7.13 o                         
  -7   6   5         29.69         33.33         2.25 o                         
  -6   6   5        162.60        172.41         3.82 o                         
  -5   6   5        190.67        177.10         4.49 o                         
  -4   6   5         27.01         20.18         1.47 o                         
  -3   6   5          3.03          1.10         0.84 o                         
  -2   6   5        208.37        211.11         5.06 o                         
  -1   6   5        205.42        211.42         4.08 o                         
   0   6   5        268.61        267.36         4.65 o                         
   1   6   5        147.79        150.51         3.37 o                         
   2   6   5         30.29         29.97         2.51 o                         
   3   6   5         45.15         41.48         2.26 o                         
   4   6   5         18.49          9.54         1.52 o                         
   5   6   5         85.84         78.44         3.74 o                         
   6   6   5         26.30         20.22         3.26 o                         
   7   6   5          2.14         -3.15         1.58 o                         
   8   6   5          0.17         -3.25         1.77 o                         
   9   6   5          2.22          0.15         1.98 o                         
  10   6   5         11.57         10.03         3.15 o                         
  11   6   5          3.18         -1.46         2.23 o                         
  12   6   5          1.61          0.53         2.34 o                         
  13   6   5         17.36         22.62         3.78 o                         
  14   6   5         18.30         25.05         5.37 o                         
 -18   7   5          2.41         -5.95         6.90 o                         
 -17   7   5          5.73         -1.64         4.13 o                         
 -16   7   5          5.17          3.44         3.93 o                         
 -15   7   5          0.92          1.69         3.54 o                         
 -14   7   5         30.82         28.69         7.13 o                         
 -13   7   5         43.31         44.61         6.76 o                         
 -12   7   5          3.90         -0.59         2.51 o                         
 -11   7   5         15.74         12.63         3.27 o                         
 -10   7   5          1.01         -0.49         1.64 o                         
  -9   7   5         92.43         91.86         3.35 o                         
  -8   7   5         21.07         18.94         2.42 o                         
  -7   7   5         24.40         23.79         2.09 o                         
  -6   7   5          0.02         -0.18         0.87 o                         
  -5   7   5          5.01          2.63         1.01 o                         
  -4   7   5          1.84          0.28         0.95 o                         
  -3   7   5         57.87         58.75         2.53 o                         
  -2   7   5         48.73         48.70         2.26 o                         
  -1   7   5        420.68        430.67         7.16 o                         
   0   7   5         49.34         44.03         2.43 o                         
   1   7   5        435.17        449.80         8.18 o                         
   2   7   5        226.16        227.77         5.96 o                         
   3   7   5         44.44         49.53         2.59 o                         
   4   7   5        220.03        240.30         6.66 o                         
   5   7   5        191.61        179.00         6.02 o                         
   6   7   5         27.54         30.67         2.92 o                         
   7   7   5         24.71         24.13         3.24 o                         
   8   7   5        170.91        181.43         6.82 o                         
   9   7   5          7.82          5.49         2.29 o                         
  10   7   5          3.19          2.42         2.33 o                         
  11   7   5          1.24         -1.70         2.51 o                         
  12   7   5          2.97          2.97         2.74 o                         
  13   7   5          4.05          0.23         2.72 o                         
 -17   8   5          4.04          2.31         5.01 o                         
 -16   8   5          0.16         -1.91         4.43 o                         
 -15   8   5          9.41          7.85         3.90 o                         
 -14   8   5          0.31         -4.75         3.09 o                         
 -13   8   5         31.05         24.98         4.26 o                         
 -12   8   5          0.03          0.56         2.82 o                         
 -11   8   5          0.53         -1.22         2.74 o                         
 -10   8   5         31.85         31.92         3.88 o                         
  -9   8   5         43.98         36.42         3.32 o                         
  -8   8   5         17.16         12.13         2.28 o                         
  -7   8   5         11.36          9.82         1.73 o                         
  -6   8   5          1.85          0.56         1.36 o                         
  -5   8   5         48.37         45.50         2.36 o                         
  -4   8   5         41.73         36.40         2.50 o                         
  -3   8   5         72.11         74.01         3.30 o                         
  -2   8   5         12.47          7.86         1.43 o                         
  -1   8   5         50.01         52.26         2.80 o                         
   0   8   5         86.51         76.26         3.37 o                         
   1   8   5          8.26          3.50         1.81 o                         
   2   8   5          4.71          2.39         1.92 o                         
   3   8   5         12.59          5.75         1.89 o                         
   4   8   5         21.02         18.36         2.45 o                         
   5   8   5         22.92         22.08         2.66 o                         
   6   8   5          2.91          2.25         1.90 o                         
   7   8   5         45.34         36.33         3.39 o                         
   8   8   5          7.59         10.63         2.85 o                         
   9   8   5         24.37         29.40         3.68 o                         
  10   8   5         20.16         15.21         2.94 o                         
  11   8   5          9.67          5.46         2.76 o                         
  12   8   5          0.45         -2.63         2.79 o                         
  13   8   5          0.03          0.07         3.03 o                         
 -16   9   5          1.58         -2.37         3.52 o                         
 -15   9   5          0.10         -2.43         5.82 o                         
 -14   9   5          1.23          0.59         4.83 o                         
 -13   9   5         33.16         35.35         4.90 o                         
 -12   9   5         12.96          7.87         3.45 o                         
 -11   9   5         19.58         19.04         4.64 o                         
 -10   9   5         10.43          9.76         3.09 o                         
  -9   9   5        301.41        317.38        14.53 o                         
  -8   9   5          2.63          0.71         2.16 o                         
  -7   9   5          4.60          4.51         2.28 o                         
  -6   9   5         87.03         89.48         5.14 o                         
  -5   9   5         42.62         40.51         3.14 o                         
  -4   9   5         17.67         10.20         2.62 o                         
  -3   9   5        127.30        122.85         4.59 o                         
  -2   9   5        773.90        832.43        14.08 o                         
  -1   9   5       1086.46       1175.11        18.70 o                         
   0   9   5        817.20        925.07        17.75 o                         
   1   9   5         91.38         83.63         4.94 o                         
   2   9   5          6.41          4.02         2.04 o                         
   3   9   5         22.64         11.46         2.24 o                         
   4   9   5         21.42         14.78         2.57 o                         
   5   9   5         15.01          7.50         2.22 o                         
   6   9   5         15.64         11.49         2.61 o                         
   7   9   5         39.87         45.84         3.68 o                         
   8   9   5        119.10        117.75         5.66 o                         
   9   9   5          0.81         -2.54         2.17 o                         
  10   9   5          0.57         -0.24         2.54 o                         
  11   9   5          0.05          1.22         2.54 o                         
  12   9   5          0.00         -3.63         2.82 o                         
 -15  10   5          1.00          1.49         4.85 o                         
 -14  10   5         18.04         16.13         8.32 o                         
 -13  10   5          0.93         -5.08         4.12 o                         
 -12  10   5          0.04         -1.09         3.73 o                         
 -11  10   5          1.20          6.53         3.64 o                         
 -10  10   5         89.40        106.67         8.87 o                         
  -9  10   5         13.36         11.06         2.98 o                         
  -8  10   5         62.69         68.84         4.98 o                         
  -7  10   5         22.35         18.19         3.26 o                         
  -6  10   5         56.94         60.64         4.64 o                         
  -5  10   5         21.47         26.26         3.33 o                         
  -4  10   5         12.55          5.20         3.08 o                         
  -3  10   5          9.96          6.46         1.95 o                         
  -2  10   5        131.24        121.53         6.14 o                         
  -1  10   5         77.42         75.28         4.28 o                         
   0  10   5          0.73          4.45         1.99 o                         
   1  10   5         40.33         37.29         3.34 o                         
   2  10   5          6.74          3.91         2.24 o                         
   3  10   5          8.31          6.34         2.46 o                         
   4  10   5          1.58          0.48         2.06 o                         
   5  10   5         31.95         29.61         4.28 o                         
   6  10   5         42.22         33.09         3.61 o                         
   7  10   5         75.74         76.58         4.79 o                         
   8  10   5         21.77         12.39         2.85 o                         
   9  10   5          0.95         -1.22         2.52 o                         
  10  10   5          0.45         -3.55         2.44 o                         
 -14  11   5          0.20         -5.14         4.47 o                         
 -13  11   5          0.33         -2.48         4.06 o                         
 -12  11   5          2.78          4.26         4.36 o                         
 -11  11   5          2.55          2.24         3.91 o                         
 -10  11   5          0.15         -1.41         2.97 o                         
  -9  11   5          1.56          0.25         2.76 o                         
  -8  11   5          4.64          2.04         2.69 o                         
  -7  11   5          6.43          1.64         2.53 o                         
  -6  11   5         15.57         10.58         3.52 o                         
  -5  11   5          6.05          7.65         2.48 o                         
  -4  11   5          5.05          1.15         3.08 o                         
  -3  11   5          1.30          2.15         2.63 o                         
  -2  11   5         35.78         37.46         3.82 o                         
  -1  11   5         13.19         14.96         2.67 o                         
   0  11   5          7.01          5.50         2.53 o                         
   1  11   5         17.26         15.07         3.29 o                         
   2  11   5          3.64          4.76         2.48 o                         
   3  11   5          9.57         12.86         2.81 o                         
   4  11   5          1.90         -1.06         2.32 o                         
   5  11   5          4.90          1.33         2.26 o                         
   6  11   5          3.45          2.70         2.55 o                         
   7  11   5         20.53         20.34         3.68 o                         
   8  11   5          2.53          6.42         2.98 o                         
   9  11   5          0.01         -1.83         2.90 o                         
 -12  12   5          5.80          3.74         4.80 o                         
 -11  12   5          2.60          1.77         3.73 o                         
 -10  12   5          2.94         -0.66         3.56 o                         
  -9  12   5         26.58         21.34         4.91 o                         
  -8  12   5          6.55         12.18         4.12 o                         
  -7  12   5          1.11         -0.56         3.07 o                         
  -6  12   5          7.02          1.67         2.95 o                         
  -5  12   5          1.44         -4.73         2.37 o                         
  -4  12   5          1.88         -2.95         2.69 o                         
  -3  12   5         29.04         23.53         3.92 o                         
  -2  12   5          5.19         -1.63         2.72 o                         
  -1  12   5         10.44          2.18         2.82 o                         
   0  12   5          6.07          7.02         3.98 o                         
   1  12   5          0.04         -1.23         2.46 o                         
   2  12   5          1.01          0.77         2.60 o                         
   3  12   5          4.35          2.37         2.56 o                         
   4  12   5          1.29         -5.06         2.54 o                         
   5  12   5          1.88         -1.93         2.57 o                         
   6  12   5          0.07         -2.36         2.55 o                         
   7  12   5          1.24         -0.47         2.67 o                         
  -9  13   5          1.13          2.00         4.58 o                         
  -8  13   5          2.85          5.29         3.69 o                         
  -7  13   5         17.33         12.88         4.01 o                         
  -6  13   5          3.15          0.93         3.12 o                         
  -5  13   5          0.24          4.26         3.78 o                         
  -4  13   5          0.61         -4.99         2.75 o                         
  -3  13   5          1.38          1.17         3.15 o                         
  -2  13   5         10.94         13.76         3.78 o                         
  -1  13   5          7.66          8.63         3.59 o                         
   0  13   5          0.01         -1.79         2.94 o                         
   1  13   5          0.30          1.10         2.95 o                         
   2  13   5          3.08          3.87         3.37 o                         
   3  13   5          0.05          4.65         3.45 o                         
   4  13   5          3.51          6.13         3.28 o                         
   5  13   5          0.12          0.49         2.93 o                         
  -5  14   5          4.99          5.80         3.93 o                         
  -4  14   5          2.56          1.94         3.81 o                         
  -3  14   5          1.19          0.57         3.29 o                         
  -2  14   5          4.06          1.72         3.51 o                         
  -1  14   5          0.72         -1.66         3.47 o                         
   0  14   5          5.71          8.08         3.77 o                         
 -20   0   6        127.90        158.43        13.19 o                         
 -19   0   6        514.69        631.86        24.81 o                         
 -18   0   6        288.53        307.95        20.61 o                         
 -17   0   6         13.48         12.80         5.18 o                         
 -16   0   6        383.34        406.17        19.42 o                         
 -15   0   6        465.30        461.53        23.86 o                         
 -14   0   6       1104.15       1246.45        48.02 o                         
 -13   0   6       1134.41       1204.31        46.36 o                         
 -12   0   6          5.74          4.95         4.67 o                         
 -11   0   6         20.11         15.35         4.34 o                         
 -10   0   6         57.84         52.89         3.08 o                         
  -9   0   6          1.79          1.50         0.98 o                         
  -8   0   6         22.81         24.42         2.26 o                         
  -7   0   6          6.41          3.15         1.33 o                         
  -6   0   6       2938.60       3177.02        49.11 o                         
  -5   0   6       4820.38       5097.88        82.48 o                         
  -4   0   6       1088.77       1075.41        19.01 o                         
  -3   0   6         36.08         40.36         3.08 o                         
  -2   0   6         69.69         70.14         3.66 o                         
  -1   0   6        118.23        112.58         3.84 o                         
   0   0   6          9.87          9.11         1.50 o                         
   1   0   6        243.74        231.12         7.24 o                         
   2   0   6        314.96        315.81         8.37 o                         
   3   0   6       1566.79       1751.61        35.00 o                         
   4   0   6        650.34        719.29        16.27 o                         
   5   0   6          7.16          3.48         1.76 o                         
   6   0   6         28.77         27.38         3.16 o                         
   7   0   6          0.65         -1.24         1.83 o                         
   8   0   6          7.16          1.60         2.14 o                         
   9   0   6          0.60         -2.50         2.09 o                         
  10   0   6          5.24         -0.63         2.58 o                         
  11   0   6        110.58        113.44         6.81 o                         
  12   0   6         28.55         12.81         4.50 o                         
  13   0   6         17.55         18.82         6.05 o                         
  14   0   6         22.17         29.45         8.80 o                         
  15   0   6          2.39         -1.47         4.83 o                         
 -20   1   6         23.24         38.03         6.10 o                         
 -19   1   6         47.79         45.35         5.26 o                         
 -18   1   6         53.79         67.20         5.99 o                         
 -17   1   6          7.19         10.50         3.27 o                         
 -16   1   6         84.75         72.36         5.72 o                         
 -15   1   6         28.57         34.47         4.61 o                         
 -14   1   6        925.93        978.72        22.59 o                         
 -13   1   6        357.64        365.30        13.30 o                         
 -12   1   6        254.46        245.91         9.72 o                         
 -11   1   6        113.26        113.28         4.41 o                         
 -10   1   6         17.58         15.72         1.17 o                         
  -9   1   6         56.99         47.21         1.74 o                         
  -8   1   6          4.12          3.33         0.59 o                         
  -7   1   6        295.14        271.34         4.50 o                         
  -6   1   6        732.91        741.96         9.33 o                         
  -5   1   6          0.06          1.09         0.48 o                         
  -4   1   6        371.48        357.81         5.37 o                         
  -3   1   6        367.93        373.18         5.60 o                         
  -2   1   6        194.52        209.23         3.84 o                         
  -1   1   6        107.92        116.86         3.74 o                         
   0   1   6         94.50         91.95         3.05 o                         
   1   1   6        113.61        125.27         3.30 o                         
   2   1   6        349.71        315.80         5.93 o                         
   3   1   6        144.62        148.56         3.71 o                         
   4   1   6         17.01         13.20         1.49 o                         
   5   1   6          1.17         -0.04         1.08 o                         
   6   1   6          0.45         -2.10         1.05 o                         
   7   1   6          7.24          5.50         1.55 o                         
   8   1   6          9.70          6.10         1.67 o                         
   9   1   6         16.37         10.73         2.03 o                         
  10   1   6        150.70        152.15         5.46 o                         
  11   1   6         64.98         68.62         4.51 o                         
  12   1   6         31.64         29.44         4.15 o                         
  13   1   6          5.97          2.58         3.29 o                         
  14   1   6          0.22          0.75         3.38 o                         
  15   1   6          0.06         -1.74         3.88 o                         
 -20   2   6         23.23         23.61         4.46 o                         
 -19   2   6          5.89          6.29         3.78 o                         
 -18   2   6          0.24         -2.03         2.81 o                         
 -17   2   6          1.77         -3.18         2.36 o                         
 -16   2   6          0.49          0.95         2.35 o                         
 -15   2   6         47.01         55.21         4.85 o                         
 -14   2   6        181.96        167.93         8.05 o                         
 -13   2   6       1393.15       1484.54        32.79 o                         
 -12   2   6        623.40        609.98        15.33 o                         
 -11   2   6         46.29         41.09         1.97 o                         
 -10   2   6         39.27         36.77         2.15 o                         
  -9   2   6         97.65         94.58         2.76 o                         
  -8   2   6          6.22          3.62         0.96 o                         
  -7   2   6        287.15        279.81         6.17 o                         
  -6   2   6        369.02        371.55         5.98 o                         
  -5   2   6         95.88         90.42         2.78 o                         
  -4   2   6        227.48        222.59         4.32 o                         
  -3   2   6        117.96        131.26         3.17 o                         
  -2   2   6        388.73        415.90         6.22 o                         
  -1   2   6        252.94        272.65         5.11 o                         
   0   2   6          4.40          1.48         0.79 o                         
   1   2   6        145.52        117.19         3.23 o                         
   2   2   6        185.58        189.20         4.07 o                         
   3   2   6         92.33         96.19         4.18 o                         
   4   2   6        202.73        198.81         5.13 o                         
   5   2   6        181.92        196.58         4.86 o                         
   6   2   6        115.88         89.34         4.46 o                         
   7   2   6          0.93          1.08         1.38 o                         
   8   2   6         70.68         66.47         3.38 o                         
   9   2   6         12.94         10.55         2.12 o                         
  10   2   6        275.24        305.53         9.70 o                         
  11   2   6        121.23        122.00         5.93 o                         
  12   2   6         22.18         22.96         3.55 o                         
  13   2   6          3.61          0.27         3.00 o                         
  14   2   6          7.50          9.55         3.90 o                         
  15   2   6          0.00          0.06         4.30 o                         
 -20   3   6         16.59         27.76         5.45 o                         
 -19   3   6          7.03          3.07         3.62 o                         
 -18   3   6          3.62         -0.15         3.19 o                         
 -17   3   6          0.00         -4.21         2.38 o                         
 -16   3   6          5.50          4.87         2.43 o                         
 -15   3   6          9.89          6.55         2.60 o                         
 -14   3   6          6.34          0.04         2.72 o                         
 -13   3   6        134.97        118.13         6.68 o                         
 -12   3   6        349.42        336.64        14.46 o                         
 -11   3   6         35.87         32.44         1.88 o                         
 -10   3   6          0.00         -0.10         0.75 o                         
  -9   3   6          4.53          4.70         1.07 o                         
  -8   3   6          2.50          0.82         0.89 o                         
  -7   3   6        112.57        105.17         3.44 o                         
  -6   3   6        133.91        118.54         3.82 o                         
  -5   3   6          5.91          8.56         1.20 o                         
  -4   3   6        162.58        175.59         3.57 o                         
  -3   3   6        666.41        657.72         9.37 o                         
  -2   3   6         59.20         51.79         1.54 o                         
  -1   3   6          0.93         -0.46         0.73 o                         
   0   3   6         41.43         47.30         1.97 o                         
   1   3   6         34.69         30.33         1.69 o                         
   2   3   6         55.34         47.60         2.71 o                         
   3   3   6         57.69         57.44         2.60 o                         
   4   3   6         30.57         21.92         1.72 o                         
   5   3   6        262.66        244.25         5.48 o                         
   6   3   6        431.38        448.22         8.84 o                         
   7   3   6         67.34         69.53         3.54 o                         
   8   3   6         65.32         60.18         3.45 o                         
   9   3   6          0.11          0.52         1.82 o                         
  10   3   6        425.43        471.71        11.01 o                         
  11   3   6          0.22          6.87         2.47 o                         
  12   3   6         22.65         25.79         3.37 o                         
  13   3   6          0.00         -1.98         2.96 o                         
  14   3   6          0.14          4.93         3.43 o                         
 -20   4   6          5.50          2.55         4.52 o                         
 -19   4   6          0.06         -1.04         4.66 o                         
 -18   4   6          0.99          3.05         3.25 o                         
 -17   4   6         18.02         17.22         3.73 o                         
 -16   4   6          0.00         -4.93         2.47 o                         
 -15   4   6         29.57         22.15         3.75 o                         
 -14   4   6          1.45         -2.53         2.20 o                         
 -13   4   6         67.15         62.19         4.93 o                         
 -12   4   6        162.13        149.93         6.30 o                         
 -11   4   6        107.79        115.67         3.50 o                         
 -10   4   6         19.21         12.92         2.23 o                         
  -9   4   6         12.39          9.69         1.25 o                         
  -8   4   6        464.42        509.13         8.66 o                         
  -7   4   6        549.15        548.87         9.51 o                         
  -6   4   6          0.00          0.10         1.07 o                         
  -5   4   6        510.06        518.43         8.36 o                         
  -4   4   6         55.70         67.98         2.15 o                         
  -3   4   6         97.39        102.56         2.77 o                         
  -2   4   6        107.32        102.18         2.84 o                         
  -1   4   6        143.24        136.09         3.21 o                         
   0   4   6          7.09          4.45         0.88 o                         
   1   4   6          9.80          7.44         1.03 o                         
   2   4   6        116.59        120.57         3.40 o                         
   3   4   6         10.66          7.65         1.34 o                         
   4   4   6          4.25          2.42         1.25 o                         
   5   4   6         76.29         79.81         3.60 o                         
   6   4   6         85.60         80.52         3.74 o                         
   7   4   6          7.35          5.82         1.76 o                         
   8   4   6          3.36          2.43         1.83 o                         
   9   4   6         11.46          8.40         2.29 o                         
  10   4   6          1.04          3.84         2.32 o                         
  11   4   6          2.29          3.81         2.54 o                         
  12   4   6          0.15         -0.53         2.54 o                         
  13   4   6          1.46          0.33         3.45 o                         
  14   4   6          0.00          2.55         3.69 o                         
 -19   5   6          0.25         -2.82         3.51 o                         
 -18   5   6         21.48         21.93         7.77 o                         
 -17   5   6          0.11          4.03         3.75 o                         
 -16   5   6        127.62        121.76         8.34 o                         
 -15   5   6         26.73         27.11         3.89 o                         
 -14   5   6         56.18         45.61         5.84 o                         
 -13   5   6         40.04         28.10         3.67 o                         
 -12   5   6          9.89          8.73         2.27 o                         
 -11   5   6          4.53          2.18         1.16 o                         
 -10   5   6          0.01         -2.12         1.06 o                         
  -9   5   6          3.67          0.53         0.99 o                         
  -8   5   6         17.70         19.54         1.50 o                         
  -7   5   6          4.76          5.42         1.25 o                         
  -6   5   6         55.00         57.41         3.23 o                         
  -5   5   6          3.84          2.92         0.69 o                         
  -4   5   6        228.14        214.41         4.26 o                         
  -3   5   6         10.62          5.88         1.16 o                         
  -2   5   6          6.77          6.07         1.04 o                         
  -1   5   6         13.85         12.17         1.10 o                         
   0   5   6         23.27         19.59         1.39 o                         
   1   5   6          0.00         -0.85         0.81 o                         
   2   5   6         23.72         18.02         1.66 o                         
   3   5   6         63.91         71.17         3.55 o                         
   4   5   6         14.71         11.37         1.68 o                         
   5   5   6          1.49         -1.46         1.16 o                         
   6   5   6          0.01         -2.71         1.36 o                         
   7   5   6          2.52         -2.22         1.66 o                         
   8   5   6          2.14         -0.78         1.98 o                         
   9   5   6          0.89          0.86         2.13 o                         
  10   5   6          2.08          6.85         2.56 o                         
  11   5   6          1.61         -2.35         2.37 o                         
  12   5   6          0.10          1.46         2.60 o                         
  13   5   6          1.56          1.97         2.91 o                         
 -19   6   6          0.02         -6.18         3.18 o                         
 -18   6   6          8.18         10.13         4.80 o                         
 -17   6   6         78.23         73.88         7.72 o                         
 -16   6   6          0.31          2.06         3.36 o                         
 -15   6   6         41.58         38.56         4.95 o                         
 -14   6   6         40.41         35.58         4.89 o                         
 -13   6   6        264.62        258.26        11.34 o                         
 -12   6   6          0.96          2.06         2.15 o                         
 -11   6   6          0.01         -1.45         1.01 o                         
 -10   6   6          0.04          0.15         1.28 o                         
  -9   6   6        174.12        180.47         5.13 o                         
  -8   6   6          1.42         -0.11         0.87 o                         
  -7   6   6          0.96         -0.43         0.71 o                         
  -6   6   6         11.88         12.69         1.20 o                         
  -5   6   6         19.36         16.26         1.49 o                         
  -4   6   6         14.76         13.96         1.71 o                         
  -3   6   6         10.97          9.53         1.23 o                         
  -2   6   6         20.37         16.24         1.25 o                         
  -1   6   6         43.86         50.38         2.02 o                         
   0   6   6         25.69         23.17         1.55 o                         
   1   6   6         17.45         11.55         1.54 o                         
   2   6   6          0.62         -1.09         1.15 o                         
   3   6   6         20.20         15.87         1.82 o                         
   4   6   6          7.15          2.08         1.53 o                         
   5   6   6         19.25         11.75         1.93 o                         
   6   6   6         18.52          5.21         2.79 o                         
   7   6   6         12.04          7.11         2.25 o                         
   8   6   6          2.36         -1.07         2.14 o                         
   9   6   6         14.96         15.39         2.80 o                         
  10   6   6          7.50          2.90         2.41 o                         
  11   6   6          1.57         -3.14         2.55 o                         
  12   6   6          1.24         -3.16         2.73 o                         
  13   6   6          1.73          0.64         2.86 o                         
 -18   7   6         17.34         15.22         5.56 o                         
 -17   7   6          2.07          2.17         4.17 o                         
 -16   7   6         26.83         27.17         5.80 o                         
 -15   7   6          1.24          1.41         3.93 o                         
 -14   7   6         32.63         35.22         5.63 o                         
 -13   7   6         35.66         34.82         4.56 o                         
 -12   7   6          8.24          3.32         2.86 o                         
 -11   7   6         30.37         31.44         2.94 o                         
 -10   7   6         63.74         68.19         4.44 o                         
  -9   7   6         80.94         79.10         3.53 o                         
  -8   7   6        121.28        124.86         4.27 o                         
  -7   7   6         24.33         19.16         1.66 o                         
  -6   7   6          2.20          2.34         1.23 o                         
  -5   7   6         39.85         34.39         2.27 o                         
  -4   7   6         62.04         51.23         3.47 o                         
  -3   7   6          0.11         -0.80         1.13 o                         
  -2   7   6        230.30        219.11         4.64 o                         
  -1   7   6        106.68        107.32         3.67 o                         
   0   7   6        284.51        278.11         5.84 o                         
   1   7   6        104.62         90.97         3.51 o                         
   2   7   6          2.11          0.04         1.51 o                         
   3   7   6         22.34         14.81         1.92 o                         
   4   7   6         47.88         52.64         4.94 o                         
   5   7   6        166.96        165.02         7.03 o                         
   6   7   6          9.53          5.61         2.14 o                         
   7   7   6         76.49         69.44         4.29 o                         
   8   7   6         21.72         18.00         2.80 o                         
   9   7   6          1.33          6.97         2.72 o                         
  10   7   6          7.98          8.72         2.88 o                         
  11   7   6          4.64          4.70         2.80 o                         
  12   7   6          0.75         -2.17         2.66 o                         
 -17   8   6          2.80          5.43         5.97 o                         
 -16   8   6          4.03          5.75         4.46 o                         
 -15   8   6          0.50         -4.47         3.81 o                         
 -14   8   6          6.94          5.33         4.19 o                         
 -13   8   6          5.34         -1.44         3.53 o                         
 -12   8   6         10.31          9.14         3.71 o                         
 -11   8   6         94.92         96.53         7.09 o                         
 -10   8   6        182.87        170.25         7.43 o                         
  -9   8   6        267.40        247.63         7.89 o                         
  -8   8   6         92.19         84.84         3.76 o                         
  -7   8   6          0.58         -1.89         1.17 o                         
  -6   8   6          1.97         -0.13         1.33 o                         
  -5   8   6          9.53          7.62         1.62 o                         
  -4   8   6         10.33          4.50         1.95 o                         
  -3   8   6        191.97        200.36         5.39 o                         
  -2   8   6       2200.16       2411.46        35.89 o                         
  -1   8   6       2335.37       2602.18        37.00 o                         
   0   8   6        349.12        372.48         8.16 o                         
   1   8   6        584.02        597.86        11.05 o                         
   2   8   6         13.48         12.43         2.51 o                         
   3   8   6         71.35         71.99         4.27 o                         
   4   8   6         95.49         89.85         5.05 o                         
   5   8   6         98.73         80.51         4.55 o                         
   6   8   6         47.33         39.98         3.44 o                         
   7   8   6         17.00         12.73         2.70 o                         
   8   8   6         47.79         33.07         3.46 o                         
   9   8   6          4.66          3.17         2.45 o                         
  10   8   6          4.00          4.04         2.83 o                         
  11   8   6          3.25          2.20         2.78 o                         
 -16   9   6          0.65         -2.44         3.96 o                         
 -15   9   6          0.24         -2.36         4.69 o                         
 -14   9   6          0.55          4.55         3.85 o                         
 -13   9   6         38.87         51.48         6.71 o                         
 -12   9   6         31.32         29.75         4.74 o                         
 -11   9   6          4.03         11.46         4.01 o                         
 -10   9   6        175.82        177.70        15.32 o                         
  -9   9   6         29.47         38.59         3.75 o                         
  -8   9   6         69.27         64.76         4.48 o                         
  -7   9   6         58.03         52.54         3.92 o                         
  -6   9   6        145.57        147.86         5.21 o                         
  -5   9   6          1.72         -0.93         1.73 o                         
  -4   9   6         51.72         47.82         3.17 o                         
  -3   9   6          9.97          2.65         2.02 o                         
  -2   9   6         16.67          9.97         2.31 o                         
  -1   9   6         10.77         10.41         2.27 o                         
   0   9   6         44.74         57.02         3.97 o                         
   1   9   6          5.14          2.05         1.99 o                         
   2   9   6          2.83          3.64         2.11 o                         
   3   9   6         17.78         20.57         2.84 o                         
   4   9   6         22.17         21.65         3.90 o                         
   5   9   6         10.72         11.03         2.69 o                         
   6   9   6          6.47          3.62         2.41 o                         
   7   9   6          0.00          0.34         2.69 o                         
   8   9   6         12.68         16.63         3.14 o                         
   9   9   6          1.63         -0.13         2.29 o                         
  10   9   6          1.18          2.17         2.67 o                         
 -15  10   6          0.11         -1.24         4.48 o                         
 -14  10   6         18.85         27.89         6.97 o                         
 -13  10   6         35.88         58.36        12.19 o                         
 -12  10   6          0.15          2.17         3.92 o                         
 -11  10   6         23.84         21.36         4.51 o                         
 -10  10   6          0.32          3.45         2.81 o                         
  -9  10   6        155.97        156.77         7.65 o                         
  -8  10   6         13.84          8.39         2.74 o                         
  -7  10   6          0.00         -1.76         2.14 o                         
  -6  10   6          3.38          0.80         2.25 o                         
  -5  10   6          4.32          0.62         2.33 o                         
  -4  10   6          1.61         -3.02         2.26 o                         
  -3  10   6         71.09         63.66         4.19 o                         
  -2  10   6        232.92        238.55         8.43 o                         
  -1  10   6        246.86        256.82         8.75 o                         
   0  10   6         63.78         55.84         4.18 o                         
   1  10   6         13.98         12.85         2.78 o                         
   2  10   6          1.88          0.53         2.09 o                         
   3  10   6          3.40          2.18         2.23 o                         
   4  10   6          0.10          1.29         2.08 o                         
   5  10   6         12.62          8.83         2.57 o                         
   6  10   6         21.50         15.77         3.00 o                         
   7  10   6         17.01         15.35         3.05 o                         
   8  10   6          2.92         -1.09         2.50 o                         
   9  10   6          0.55          2.04         2.70 o                         
 -13  11   6          4.63         11.58         5.66 o                         
 -12  11   6          1.57         -3.36         3.92 o                         
 -11  11   6          6.99          8.03         3.43 o                         
 -10  11   6         26.68         14.19         4.12 o                         
  -9  11   6         29.78         22.73         3.72 o                         
  -8  11   6          2.13         -1.16         2.61 o                         
  -7  11   6         15.61         17.25         3.40 o                         
  -6  11   6          3.51          3.02         2.82 o                         
  -5  11   6         36.67         28.38         4.08 o                         
  -4  11   6          5.78          2.56         2.37 o                         
  -3  11   6         15.49         14.43         3.18 o                         
  -2  11   6          4.90          4.46         2.76 o                         
  -1  11   6          7.15         11.32         2.91 o                         
   0  11   6          0.79          2.90         2.60 o                         
   1  11   6          4.17          7.49         2.76 o                         
   2  11   6          6.87          7.64         2.72 o                         
   3  11   6          7.87          8.06         2.62 o                         
   4  11   6          0.91          4.49         2.56 o                         
   5  11   6          9.52         12.50         2.93 o                         
   6  11   6          6.93          5.10         2.86 o                         
   7  11   6          0.25          0.67         2.63 o                         
 -11  12   6         12.71          9.05         3.89 o                         
 -10  12   6         18.11         24.79         6.87 o                         
  -9  12   6          0.04          5.38         3.72 o                         
  -8  12   6          0.33          2.50         3.26 o                         
  -7  12   6         12.60         11.82         3.06 o                         
  -6  12   6          6.01          2.57         2.94 o                         
  -5  12   6          0.13         -1.52         2.62 o                         
  -4  12   6          9.07          4.36         2.98 o                         
  -3  12   6          4.86          2.43         2.90 o                         
  -2  12   6          4.29         -1.57         2.87 o                         
  -1  12   6          2.93         -0.82         2.97 o                         
   0  12   6          0.02         -2.21         2.85 o                         
   1  12   6          0.34          2.58         2.61 o                         
   2  12   6          0.00          0.03         2.64 o                         
   3  12   6          2.70          2.89         2.79 o                         
   4  12   6          0.61          2.89         2.75 o                         
   5  12   6          2.25          3.02         2.67 o                         
  -8  13   6          1.98          5.25         3.32 o                         
  -7  13   6          1.86         -0.52         3.09 o                         
  -6  13   6          1.36          0.83         3.20 o                         
  -5  13   6          0.06         -1.39         2.96 o                         
  -4  13   6          2.05          1.96         2.89 o                         
  -3  13   6          1.31          1.67         3.34 o                         
  -2  13   6          7.98          5.24         3.33 o                         
  -1  13   6          4.56         -2.51         2.98 o                         
   0  13   6          1.11         -1.33         3.31 o                         
   1  13   6          1.05          3.59         3.42 o                         
   2  13   6          0.03         -1.99         3.42 o                         
 -20   1   7         44.07         34.90         5.20 o                         
 -19   1   7         98.11        102.57         7.39 o                         
 -18   1   7         21.25         17.65         4.22 o                         
 -17   1   7         53.21         63.60         6.58 o                         
 -16   1   7         69.44         46.82         5.27 o                         
 -15   1   7         19.48         23.26         4.39 o                         
 -14   1   7         57.97         74.00         7.28 o                         
 -13   1   7        236.91        245.61        14.21 o                         
 -12   1   7          3.57          5.90         2.27 o                         
 -11   1   7         44.00         35.57         2.95 o                         
 -10   1   7         32.46         31.46         2.28 o                         
  -9   1   7         43.25         44.87         1.95 o                         
  -8   1   7         23.33         24.09         1.36 o                         
  -7   1   7         69.89         61.98         1.75 o                         
  -6   1   7          1.80          2.01         0.59 o                         
  -5   1   7        445.17        422.91         6.22 o                         
  -4   1   7          0.30          0.26         0.65 o                         
  -3   1   7         31.25         22.81         1.32 o                         
  -2   1   7        110.73        112.18         3.07 o                         
  -1   1   7          0.60          1.08         0.80 o                         
   0   1   7         13.44          9.74         1.22 o                         
   1   1   7          9.63          4.49         1.09 o                         
   2   1   7          1.16          0.49         0.94 o                         
   3   1   7         38.77         45.65         2.43 o                         
   4   1   7          1.91          1.14         1.19 o                         
   5   1   7          2.28         -1.44         1.22 o                         
   6   1   7          4.06          0.85         1.48 o                         
   7   1   7          0.01         -2.73         1.42 o                         
   8   1   7         12.32          6.22         1.88 o                         
   9   1   7          0.04         -2.75         1.68 o                         
  10   1   7          9.50          4.17         2.07 o                         
  11   1   7         62.17         64.73         4.64 o                         
  12   1   7          1.76         -0.05         3.08 o                         
  13   1   7         10.39         20.48         4.63 o                         
 -20   2   7         14.79         10.09         4.59 o                         
 -19   2   7         11.01          7.72         3.85 o                         
 -18   2   7          5.31          2.87         2.91 o                         
 -17   2   7         16.76         18.45         4.28 o                         
 -16   2   7          1.54          0.06         2.97 o                         
 -15   2   7         44.42         44.04         5.10 o                         
 -14   2   7        307.58        310.71        12.72 o                         
 -13   2   7        301.86        309.43        19.43 o                         
 -12   2   7        158.40        161.73         7.07 o                         
 -11   2   7          7.13          5.57         1.48 o                         
 -10   2   7         55.85         52.99         2.31 o                         
  -9   2   7         96.98         94.92         2.71 o                         
  -8   2   7         25.32         25.92         1.94 o                         
  -7   2   7          8.76          8.85         1.49 o                         
  -6   2   7        841.18        872.08        13.64 o                         
  -5   2   7         29.80         26.52         1.83 o                         
  -4   2   7         91.62         91.69         2.40 o                         
  -3   2   7        102.87        102.73         3.00 o                         
  -2   2   7        112.65        127.17         3.20 o                         
  -1   2   7         14.72         15.60         1.36 o                         
   0   2   7         11.27         10.05         1.20 o                         
   1   2   7        154.11        142.75         3.93 o                         
   2   2   7        131.41        132.48         4.01 o                         
   3   2   7         32.00         28.64         2.11 o                         
   4   2   7         66.26         64.99         3.09 o                         
   5   2   7        108.58        101.90         4.00 o                         
   6   2   7        230.86        221.05         5.79 o                         
   7   2   7          3.10          1.72         1.66 o                         
   8   2   7          7.63          3.09         1.83 o                         
   9   2   7         16.66         14.44         2.45 o                         
  10   2   7         16.49         12.75         2.75 o                         
  11   2   7         18.84         24.86         3.44 o                         
  12   2   7          0.46          0.39         2.46 o                         
  13   2   7          8.41         11.47         3.46 o                         
 -20   3   7         19.14         32.90         5.72 o                         
 -19   3   7          0.36         -4.32         2.71 o                         
 -18   3   7          6.99          9.47         3.94 o                         
 -17   3   7          2.24          0.31         3.41 o                         
 -16   3   7          1.20         -5.89         2.94 o                         
 -15   3   7          1.37          1.03         2.89 o                         
 -14   3   7         65.47         61.47         5.03 o                         
 -13   3   7         98.41        106.97         6.49 o                         
 -12   3   7        169.40        177.84         6.29 o                         
 -11   3   7          1.02         -0.42         0.82 o                         
 -10   3   7         19.04         17.05         1.70 o                         
  -9   3   7         31.81         29.10         1.98 o                         
  -8   3   7        170.51        174.38         4.40 o                         
  -7   3   7        107.32        108.12         3.90 o                         
  -6   3   7        407.66        439.08         7.62 o                         
  -5   3   7        633.08        634.52        10.12 o                         
  -4   3   7         56.89         51.76         2.22 o                         
  -3   3   7          3.20          4.99         1.42 o                         
  -2   3   7          0.00          0.56         0.68 o                         
  -1   3   7         15.31         17.20         1.47 o                         
   0   3   7        118.39        112.28         4.47 o                         
   1   3   7        103.73        101.91         3.47 o                         
   2   3   7        483.04        514.86         9.03 o                         
   3   3   7        214.02        207.31         5.18 o                         
   4   3   7          3.32          2.54         1.35 o                         
   5   3   7        303.83        282.62         7.56 o                         
   6   3   7         45.41         56.72         3.32 o                         
   7   3   7          5.68          3.99         1.81 o                         
   8   3   7         70.38         58.02         3.56 o                         
   9   3   7         15.06         14.39         2.73 o                         
  10   3   7         27.94         24.09         3.18 o                         
  11   3   7         42.22         56.19         4.49 o                         
  12   3   7          6.95          3.31         2.83 o                         
  13   3   7         30.99         43.21         6.21 o                         
 -19   4   7          4.25          2.01         3.28 o                         
 -18   4   7          1.42          0.80         3.10 o                         
 -17   4   7          1.18         -1.99         2.95 o                         
 -16   4   7          6.73          1.11         2.86 o                         
 -15   4   7          4.67          2.22         2.56 o                         
 -14   4   7          0.11         -2.97         2.27 o                         
 -13   4   7         42.36         40.45         4.29 o                         
 -12   4   7        183.05        192.28         6.13 o                         
 -11   4   7         63.89         56.23         3.74 o                         
 -10   4   7          9.65          6.14         1.65 o                         
  -9   4   7         81.93         71.39         2.99 o                         
  -8   4   7        179.56        185.42         4.76 o                         
  -7   4   7        255.51        257.43         6.01 o                         
  -6   4   7         38.21         33.66         2.03 o                         
  -5   4   7        153.32        149.04         4.40 o                         
  -4   4   7          0.28         -0.65         0.80 o                         
  -3   4   7        122.05         99.38         4.44 o                         
  -2   4   7         62.17         55.24         2.72 o                         
  -1   4   7         39.77         36.03         1.90 o                         
   0   4   7        125.99        125.58         3.56 o                         
   1   4   7          0.22         -0.14         1.03 o                         
   2   4   7        373.21        397.87         7.25 o                         
   3   4   7        183.40        185.59         7.15 o                         
   4   4   7          0.17         -1.21         1.34 o                         
   5   4   7          2.90         -0.78         1.48 o                         
   6   4   7        116.18        108.73         4.57 o                         
   7   4   7          6.25          1.71         2.29 o                         
   8   4   7         43.27         43.49         4.17 o                         
   9   4   7         40.72         38.17         3.57 o                         
  10   4   7        115.70        134.38         6.75 o                         
  11   4   7        133.09        155.18         8.23 o                         
  12   4   7          6.86          5.80         3.14 o                         
  13   4   7         15.87         20.85         4.59 o                         
 -19   5   7          3.94          0.47         4.50 o                         
 -18   5   7          0.06         -3.70         3.27 o                         
 -17   5   7          3.32          2.82         3.88 o                         
 -16   5   7          0.00          2.73         3.58 o                         
 -15   5   7         23.08         19.99         4.03 o                         
 -14   5   7         34.65         28.70         3.91 o                         
 -13   5   7         43.09         36.08         4.51 o                         
 -12   5   7         15.31         13.29         1.85 o                         
 -11   5   7          2.00         -0.74         1.25 o                         
 -10   5   7          0.69         -0.49         1.13 o                         
  -9   5   7         18.19         13.66         1.43 o                         
  -8   5   7          2.77          3.33         1.56 o                         
  -7   5   7          3.36          2.70         1.33 o                         
  -6   5   7          6.30          3.39         1.23 o                         
  -5   5   7         77.15         73.87         3.37 o                         
  -4   5   7        105.65         99.06         3.46 o                         
  -3   5   7        299.06        274.32         5.38 o                         
  -2   5   7        375.68        359.96         6.17 o                         
  -1   5   7        544.96        556.37        11.32 o                         
   0   5   7        124.21        118.00         3.52 o                         
   1   5   7          5.09          2.96         1.34 o                         
   2   5   7         94.21         86.77         3.79 o                         
   3   5   7         50.45         46.85         3.41 o                         
   4   5   7         12.17          9.48         2.53 o                         
   5   5   7          0.93         -2.14         1.47 o                         
   6   5   7         59.97         41.64         3.02 o                         
   7   5   7         39.63         34.11         3.88 o                         
   8   5   7          3.49          0.41         2.07 o                         
   9   5   7         16.65         20.66         3.29 o                         
  10   5   7        175.91        199.59         8.35 o                         
  11   5   7         98.79        109.52         6.33 o                         
  12   5   7         11.58         11.16         3.65 o                         
 -18   6   7         49.64         57.05         7.32 o                         
 -17   6   7          7.11          1.23         3.72 o                         
 -16   6   7          0.45          2.71         3.21 o                         
 -15   6   7         11.87          4.39         4.61 o                         
 -14   6   7          3.62          1.62         2.82 o                         
 -13   6   7          0.01         -2.28         2.50 o                         
 -12   6   7         15.63         13.10         2.33 o                         
 -11   6   7         20.08         14.51         2.02 o                         
 -10   6   7         33.40         25.22         2.07 o                         
  -9   6   7         42.97         30.64         2.83 o                         
  -8   6   7         41.69         35.57         2.68 o                         
  -7   6   7          0.29         -2.55         1.27 o                         
  -6   6   7          1.61          0.88         0.77 o                         
  -5   6   7          2.93         -0.33         1.11 o                         
  -4   6   7         36.80         39.66         2.70 o                         
  -3   6   7        188.78        191.96         4.90 o                         
  -2   6   7        312.21        297.27         5.62 o                         
  -1   6   7         67.06         68.25         4.03 o                         
   0   6   7        168.23        174.57         4.95 o                         
   1   6   7          3.57         -0.64         1.34 o                         
   2   6   7          0.19         -2.78         1.39 o                         
   3   6   7          8.30          5.56         1.69 o                         
   4   6   7         11.09          8.41         1.88 o                         
   5   6   7          0.17         -0.22         1.65 o                         
   6   6   7          0.00          0.88         1.91 o                         
   7   6   7         11.61          6.85         2.40 o                         
   8   6   7          6.73          0.02         2.10 o                         
   9   6   7         70.27         69.79         4.89 o                         
  10   6   7         97.04        117.11         8.14 o                         
  11   6   7         26.92         41.18         4.47 o                         
  12   6   7          0.93         -1.33         2.80 o                         
 -17   7   7          3.41         -3.08         3.66 o                         
 -16   7   7          2.33         -0.40         3.61 o                         
 -15   7   7          0.16         -3.41         3.34 o                         
 -14   7   7         15.36         13.02         3.66 o                         
 -13   7   7          0.01         -0.25         3.00 o                         
 -12   7   7          2.97          1.49         2.66 o                         
 -11   7   7         13.85         13.70         2.09 o                         
 -10   7   7          4.13          1.13         1.34 o                         
  -9   7   7         30.55         23.73         1.55 o                         
  -8   7   7          7.51          9.94         0.98 o                         
  -7   7   7         14.77         11.84         1.27 o                         
  -6   7   7          2.07          0.90         1.61 o                         
  -5   7   7        105.81        111.30         3.86 o                         
  -4   7   7        207.24        211.52         5.96 o                         
  -3   7   7        132.43        136.83         4.29 o                         
  -2   7   7         88.17         97.76         3.99 o                         
  -1   7   7         14.66         16.89         2.10 o                         
   0   7   7        597.57        613.17        10.57 o                         
   1   7   7          1.08          4.92         1.66 o                         
   2   7   7         22.85         25.05         3.15 o                         
   3   7   7         25.37         22.73         2.58 o                         
   4   7   7          0.73         -1.66         1.80 o                         
   5   7   7          1.29          1.58         1.99 o                         
   6   7   7          0.18         -1.45         1.91 o                         
   7   7   7          4.02          6.05         2.37 o                         
   8   7   7          4.90          0.04         3.27 o                         
   9   7   7         11.98         13.64         3.38 o                         
  10   7   7         16.84         17.83         3.44 o                         
  11   7   7         11.14         15.06         3.44 o                         
 -16   8   7          1.85          2.66         4.14 o                         
 -15   8   7          1.09         -1.75         4.06 o                         
 -14   8   7         12.59          7.72         5.02 o                         
 -13   8   7         24.88         19.75         4.30 o                         
 -12   8   7         14.04         20.53         3.67 o                         
 -11   8   7         57.07         62.73         3.96 o                         
 -10   8   7          0.46         -0.37         1.92 o                         
  -9   8   7          7.04          5.32         1.82 o                         
  -8   8   7         10.18          8.87         1.92 o                         
  -7   8   7          0.03         -2.18         1.09 o                         
  -6   8   7         45.71         47.76         2.88 o                         
  -5   8   7          6.67          3.78         1.60 o                         
  -4   8   7         59.61         57.66         3.52 o                         
  -3   8   7         93.57        101.27         4.13 o                         
  -2   8   7         38.43         39.71         2.82 o                         
  -1   8   7          0.54          3.60         1.69 o                         
   0   8   7          6.81          4.74         1.83 o                         
   1   8   7         37.87         36.05         3.45 o                         
   2   8   7         42.19         39.36         3.26 o                         
   3   8   7          5.29         -0.78         1.80 o                         
   4   8   7          0.00         -1.36         1.86 o                         
   5   8   7          0.61         -2.05         1.82 o                         
   6   8   7          0.03          0.26         2.19 o                         
   7   8   7          7.50          0.53         2.21 o                         
   8   8   7          0.67         -2.80         2.38 o                         
   9   8   7          3.25          9.89         3.23 o                         
  10   8   7         12.07         17.39         3.49 o                         
 -15   9   7         43.22         62.26         9.70 o                         
 -14   9   7         21.59         18.21         5.32 o                         
 -13   9   7          5.31         14.34         4.84 o                         
 -12   9   7          0.17          0.88         3.36 o                         
 -11   9   7         37.55         31.93         5.53 o                         
 -10   9   7         10.47         18.40         3.55 o                         
  -9   9   7         14.94         16.85         2.17 o                         
  -8   9   7          4.97          3.27         1.72 o                         
  -7   9   7          3.23         -0.69         1.64 o                         
  -6   9   7         22.37         16.75         2.18 o                         
  -5   9   7         14.33         11.68         2.41 o                         
  -4   9   7          6.41          0.65         1.55 o                         
  -3   9   7          5.24          3.42         2.02 o                         
  -2   9   7          6.52          7.57         2.11 o                         
  -1   9   7         54.78         45.21         3.51 o                         
   0   9   7         13.48         10.55         3.12 o                         
   1   9   7          4.17          3.11         2.06 o                         
   2   9   7         24.16         25.18         3.06 o                         
   3   9   7          2.59          2.05         2.01 o                         
   4   9   7          1.77          2.99         2.24 o                         
   5   9   7          0.13         -0.20         2.30 o                         
   6   9   7          0.18          1.18         2.38 o                         
   7   9   7          4.78          2.09         2.64 o                         
   8   9   7         10.56         12.44         3.03 o                         
   9   9   7          1.45          1.90         2.95 o                         
 -14  10   7         32.94         44.97         7.10 o                         
 -13  10   7          3.21          2.14         4.75 o                         
 -12  10   7          3.34          4.77         3.69 o                         
 -11  10   7         12.16         15.10         3.40 o                         
 -10  10   7         47.40         35.14         4.02 o                         
  -9  10   7         73.92         70.16         5.82 o                         
  -8  10   7         28.63         26.70         3.17 o                         
  -7  10   7          7.63          0.86         2.12 o                         
  -6  10   7          0.53         -3.47         2.24 o                         
  -5  10   7          5.35          6.00         2.15 o                         
  -4  10   7          1.27          1.60         1.94 o                         
  -3  10   7         28.40         33.56         3.42 o                         
  -2  10   7          3.99          6.57         2.49 o                         
  -1  10   7         30.68         29.26         3.23 o                         
   0  10   7         26.93         17.05         2.89 o                         
   1  10   7          1.11          0.13         2.14 o                         
   2  10   7          3.38          6.07         2.47 o                         
   3  10   7          5.56          5.72         2.45 o                         
   4  10   7          1.20          0.92         2.30 o                         
   5  10   7          5.06         -1.37         2.31 o                         
   6  10   7          4.38          4.05         2.55 o                         
   7  10   7          2.45          0.26         2.75 o                         
 -12  11   7          3.34          1.61         3.06 o                         
 -11  11   7         30.31         32.50         4.98 o                         
 -10  11   7         23.36         19.67         3.63 o                         
  -9  11   7          4.43          3.35         2.88 o                         
  -8  11   7          8.72          3.97         2.68 o                         
  -7  11   7          0.03          2.65         2.57 o                         
  -6  11   7          2.78          2.01         2.11 o                         
  -5  11   7          7.93          5.59         3.30 o                         
  -4  11   7          3.02          4.62         2.62 o                         
  -3  11   7         60.67         70.77         5.31 o                         
  -2  11   7        136.79        159.21         7.47 o                         
  -1  11   7        245.93        292.71        13.58 o                         
   0  11   7        116.83        121.48         6.20 o                         
   1  11   7          5.62          6.44         2.74 o                         
   2  11   7          1.32         -0.54         2.27 o                         
   3  11   7          0.24         -1.23         2.89 o                         
   4  11   7          1.82          0.61         3.17 o                         
   5  11   7          2.20          3.43         2.70 o                         
   6  11   7          5.36          7.04         2.99 o                         
 -10  12   7          0.80          1.81         3.31 o                         
  -9  12   7          5.11          1.11         3.27 o                         
  -8  12   7          3.77          6.02         3.06 o                         
  -7  12   7          1.00         -1.94         2.52 o                         
  -6  12   7          0.64         -3.33         2.52 o                         
  -5  12   7          0.22          2.13         2.89 o                         
  -4  12   7          9.20          8.32         3.05 o                         
  -3  12   7         24.57         22.36         3.89 o                         
  -2  12   7         42.10         35.54         4.28 o                         
  -1  12   7         72.52         70.04         5.89 o                         
   0  12   7         25.49         25.80         3.59 o                         
   1  12   7          1.06          4.51         2.86 o                         
   2  12   7          1.59          5.09         3.02 o                         
   3  12   7          5.68          6.17         2.96 o                         
  -5  13   7          0.00          2.43         3.17 o                         
  -4  13   7          0.69         -4.66         2.93 o                         
  -3  13   7          8.01          1.27         3.26 o                         
  -2  13   7         67.96         92.00         9.81 o                         
 -20   0   8          0.20          5.01         5.42 o                         
 -19   0   8          7.37         -2.44         4.25 o                         
 -18   0   8          2.59         -0.44         4.80 o                         
 -17   0   8          3.32          2.85         5.07 o                         
 -16   0   8          0.02          4.26         5.76 o                         
 -15   0   8          0.99          4.48         5.78 o                         
 -14   0   8        136.22        126.66        14.32 o                         
 -13   0   8        976.65       1144.91        36.32 o                         
 -12   0   8        888.03        947.71        30.99 o                         
 -11   0   8          5.97         -0.45         2.95 o                         
 -10   0   8         65.75         53.47         4.80 o                         
  -9   0   8          1.51          1.60         1.91 o                         
  -8   0   8         39.51         42.22         3.56 o                         
  -7   0   8         27.80         24.28         2.77 o                         
  -6   0   8         83.28         77.91         3.68 o                         
  -5   0   8         26.67         25.88         2.62 o                         
  -4   0   8        103.56         98.30         4.19 o                         
  -3   0   8        230.94        221.08         6.76 o                         
  -2   0   8        203.71        204.91         6.54 o                         
  -1   0   8          6.31          4.69         1.58 o                         
   0   0   8         31.13         26.97         3.16 o                         
   1   0   8          9.14          4.22         1.82 o                         
   2   0   8          0.10         -0.07         1.68 o                         
   3   0   8          2.48          0.39         1.89 o                         
   4   0   8          6.38          3.35         2.26 o                         
   5   0   8          2.08          0.65         2.45 o                         
   6   0   8          0.30         -0.58         2.04 o                         
   7   0   8          4.20          2.56         2.42 o                         
   8   0   8          1.87         -2.48         2.29 o                         
   9   0   8          4.49          3.84         3.17 o                         
  10   0   8          5.90          5.49         3.37 o                         
  11   0   8          0.00         -0.83         4.41 o                         
  12   0   8          0.89          5.91         6.60 o                         
 -20   1   8         16.57         15.10         4.48 o                         
 -19   1   8         33.67         32.44         5.03 o                         
 -18   1   8         11.57          7.39         3.53 o                         
 -17   1   8         21.08         17.99         4.32 o                         
 -16   1   8          1.98         -0.89         3.00 o                         
 -15   1   8        103.01        105.71         8.89 o                         
 -14   1   8        161.98        166.82        10.70 o                         
 -13   1   8        304.43        375.25        15.98 o                         
 -12   1   8        262.92        273.86         9.02 o                         
 -11   1   8         59.38         54.68         4.15 o                         
 -10   1   8        119.84        113.37         4.53 o                         
  -9   1   8          0.95          1.29         1.26 o                         
  -8   1   8         20.73         14.39         1.33 o                         
  -7   1   8         17.38         16.21         1.38 o                         
  -6   1   8        101.15         96.99         3.69 o                         
  -5   1   8         90.01         88.49         2.64 o                         
  -4   1   8         13.34          9.51         1.15 o                         
  -3   1   8          3.83          2.36         0.99 o                         
  -2   1   8         37.07         30.25         1.92 o                         
  -1   1   8          0.41         -0.18         0.98 o                         
   0   1   8         13.03         10.83         1.50 o                         
   1   1   8          1.09          0.76         1.19 o                         
   2   1   8          0.41         -2.29         1.14 o                         
   3   1   8          4.79          3.75         1.47 o                         
   4   1   8          4.99          4.24         1.68 o                         
   5   1   8         13.86         14.05         2.04 o                         
   6   1   8          3.35          1.37         1.79 o                         
   7   1   8          0.24         -3.07         1.53 o                         
   8   1   8          0.21         -2.73         1.60 o                         
   9   1   8          0.19         -0.40         2.23 o                         
  10   1   8          0.55         -1.76         2.03 o                         
  11   1   8          0.17         -2.49         2.73 o                         
  12   1   8          0.27         -1.64         3.31 o                         
 -19   2   8          0.52          0.36         3.66 o                         
 -18   2   8          0.01          0.27         3.04 o                         
 -17   2   8          0.00         -1.97         3.08 o                         
 -16   2   8         29.96         23.70         4.50 o                         
 -15   2   8         57.78         69.15         6.38 o                         
 -14   2   8        174.21        196.71        11.83 o                         
 -13   2   8        341.51        405.77        11.90 o                         
 -12   2   8        131.76        146.93        11.06 o                         
 -11   2   8         24.39         15.88         2.77 o                         
 -10   2   8        238.43        214.64         5.82 o                         
  -9   2   8         53.60         49.48         1.96 o                         
  -8   2   8          7.75          5.13         0.82 o                         
  -7   2   8        366.85        373.93         6.29 o                         
  -6   2   8         16.91         16.16         1.19 o                         
  -5   2   8        715.58        741.37        11.66 o                         
  -4   2   8        428.71        432.15         7.06 o                         
  -3   2   8          7.03          3.15         0.98 o                         
  -2   2   8         10.24          6.82         1.18 o                         
  -1   2   8          9.49          7.19         1.33 o                         
   0   2   8         95.90         82.50         3.61 o                         
   1   2   8        237.28        260.60         5.78 o                         
   2   2   8         76.75         77.50         3.39 o                         
   3   2   8         35.66         25.44         2.21 o                         
   4   2   8         70.38         64.53         3.33 o                         
   5   2   8        102.20        105.66         4.37 o                         
   6   2   8          8.12          9.52         2.06 o                         
   7   2   8          4.09          1.30         2.43 o                         
   8   2   8          6.77          6.43         2.08 o                         
   9   2   8          0.00         -3.59         1.80 o                         
  10   2   8          1.43         -0.28         2.44 o                         
  11   2   8          6.25          5.56         2.84 o                         
  12   2   8          0.10         -0.07         2.94 o                         
 -19   3   8          0.17         -4.90         3.28 o                         
 -18   3   8          0.31         -1.93         3.03 o                         
 -17   3   8          2.08         -0.43         3.49 o                         
 -16   3   8         14.51         23.20         4.62 o                         
 -15   3   8          5.44          3.75         3.38 o                         
 -14   3   8          4.64          0.67         2.56 o                         
 -13   3   8        114.18        127.46         8.58 o                         
 -12   3   8        104.10        115.84         5.69 o                         
 -11   3   8          7.63          4.85         1.30 o                         
 -10   3   8        115.41        111.58         4.09 o                         
  -9   3   8         66.40         67.83         3.34 o                         
  -8   3   8          5.57          4.04         1.47 o                         
  -7   3   8         15.58         16.31         1.91 o                         
  -6   3   8        322.46        338.82         6.37 o                         
  -5   3   8        198.36        198.45         5.10 o                         
  -4   3   8         41.69         46.71         2.36 o                         
  -3   3   8        120.92        127.82         3.53 o                         
  -2   3   8          2.32          1.64         1.09 o                         
  -1   3   8         59.12         65.41         2.82 o                         
   0   3   8        221.15        229.47         5.36 o                         
   1   3   8         43.45         43.03         2.58 o                         
   2   3   8        420.43        420.41         8.07 o                         
   3   3   8         80.16         85.70         3.85 o                         
   4   3   8          4.18          4.34         1.66 o                         
   5   3   8         38.04         43.33         3.02 o                         
   6   3   8        145.04        142.11         5.47 o                         
   7   3   8          7.62          4.40         2.09 o                         
   8   3   8         11.52         13.60         2.52 o                         
   9   3   8          3.44         -0.48         2.25 o                         
  10   3   8          0.86         -0.21         2.36 o                         
  11   3   8         19.83          9.52         4.43 o                         
  12   3   8          0.63          1.87         4.00 o                         
 -19   4   8          1.32         -6.84         3.42 o                         
 -18   4   8          2.01         -0.71         3.03 o                         
 -17   4   8         40.61         37.96         6.25 o                         
 -16   4   8          3.20          0.74         3.07 o                         
 -15   4   8          4.98          0.14         2.80 o                         
 -14   4   8         64.26         75.95         7.31 o                         
 -13   4   8        130.13        127.32         7.65 o                         
 -12   4   8          1.09          2.67         1.50 o                         
 -11   4   8          0.27         -1.08         1.28 o                         
 -10   4   8          5.90          7.05         1.61 o                         
  -9   4   8          3.08          0.59         1.42 o                         
  -8   4   8          7.02          3.14         1.49 o                         
  -7   4   8         34.04         29.97         2.53 o                         
  -6   4   8          2.55          1.37         1.26 o                         
  -5   4   8         22.45         22.69         1.91 o                         
  -4   4   8          2.41         -0.21         1.18 o                         
  -3   4   8        102.64        101.01         3.06 o                         
  -2   4   8        429.21        439.28         7.52 o                         
  -1   4   8         38.46         34.95         2.13 o                         
   0   4   8         33.46         34.24         2.94 o                         
   1   4   8          6.95          2.79         1.69 o                         
   2   4   8        118.90        121.72         4.61 o                         
   3   4   8         29.88         24.66         2.46 o                         
   4   4   8          9.92          7.08         2.71 o                         
   5   4   8         33.63         32.64         2.79 o                         
   6   4   8         72.72         64.01         4.51 o                         
   7   4   8          8.92          8.16         2.14 o                         
   8   4   8          0.01         -1.82         2.02 o                         
   9   4   8         11.96         14.70         3.04 o                         
  10   4   8         28.65         25.15         3.85 o                         
  11   4   8          7.14         13.08         3.89 o                         
 -18   5   8          0.79         -7.10         3.55 o                         
 -17   5   8          2.10         -1.33         3.36 o                         
 -16   5   8          0.11         -2.82         3.29 o                         
 -15   5   8          4.52          0.72         3.43 o                         
 -14   5   8          2.35          1.60         3.03 o                         
 -13   5   8         33.24         37.01         4.36 o                         
 -12   5   8          9.23          4.51         1.96 o                         
 -11   5   8          1.11         -1.06         1.30 o                         
 -10   5   8        118.71         96.80         3.70 o                         
  -9   5   8          0.35         -2.62         1.31 o                         
  -8   5   8          1.39         -0.99         1.57 o                         
  -7   5   8         26.36         13.31         2.03 o                         
  -6   5   8          0.08         -0.54         1.28 o                         
  -5   5   8          9.65          6.34         1.40 o                         
  -4   5   8         13.87         12.51         2.39 o                         
  -3   5   8        194.52        193.62         5.13 o                         
  -2   5   8        724.21        735.17        11.79 o                         
  -1   5   8        501.88        541.95         9.01 o                         
   0   5   8        102.51        102.80         3.90 o                         
   1   5   8        124.41        127.65         4.73 o                         
   2   5   8         14.54         10.64         2.03 o                         
   3   5   8          2.44         -1.31         1.47 o                         
   4   5   8          4.84          4.08         1.79 o                         
   5   5   8         21.34         15.05         2.24 o                         
   6   5   8         15.28          7.21         2.14 o                         
   7   5   8         27.26         19.03         3.03 o                         
   8   5   8         37.90         29.02         3.59 o                         
   9   5   8         29.82         26.52         3.71 o                         
  10   5   8         23.90         27.38         5.83 o                         
  11   5   8         19.63         13.95         3.37 o                         
 -18   6   8         19.80         19.41         7.30 o                         
 -17   6   8          3.04          4.46         4.16 o                         
 -16   6   8          1.38         -5.59         2.79 o                         
 -15   6   8          7.66         -0.22         3.57 o                         
 -14   6   8          2.24         -0.30         3.10 o                         
 -13   6   8          0.15         -4.09         2.65 o                         
 -12   6   8          6.43          8.94         2.08 o                         
 -11   6   8         52.22         44.57         2.62 o                         
 -10   6   8        139.95        125.65         5.33 o                         
  -9   6   8         90.96         76.13         3.75 o                         
  -8   6   8         12.57          4.18         1.70 o                         
  -7   6   8          7.79          6.30         1.77 o                         
  -6   6   8          1.26          0.52         1.10 o                         
  -5   6   8          1.17         -1.36         1.10 o                         
  -4   6   8         25.81         21.15         2.06 o                         
  -3   6   8         63.75         62.14         2.92 o                         
  -2   6   8        577.53        626.48        11.15 o                         
  -1   6   8        290.15        292.11         7.82 o                         
   0   6   8         80.88         78.71         3.52 o                         
   1   6   8          7.82          2.88         1.56 o                         
   2   6   8          0.11         -1.71         1.38 o                         
   3   6   8          1.67          0.40         1.56 o                         
   4   6   8          2.74          3.59         1.70 o                         
   5   6   8          5.03          2.38         1.97 o                         
   6   6   8         21.74         18.00         2.96 o                         
   7   6   8          0.17         -2.41         2.23 o                         
   8   6   8          8.43         11.28         3.00 o                         
   9   6   8         23.21         35.27         4.06 o                         
  10   6   8          6.46          6.44         3.09 o                         
 -17   7   8          0.37         -7.48         3.74 o                         
 -16   7   8          4.07         11.22         4.22 o                         
 -15   7   8          0.61         -4.93         3.12 o                         
 -14   7   8          0.27         -2.30         2.86 o                         
 -13   7   8         22.04         17.44         5.54 o                         
 -12   7   8          0.47         -3.08         1.54 o                         
 -11   7   8          0.72          0.10         1.06 o                         
 -10   7   8         60.11         45.43         3.51 o                         
  -9   7   8        234.77        226.71         6.31 o                         
  -8   7   8         16.83         19.76         2.48 o                         
  -7   7   8         66.11         64.58         3.75 o                         
  -6   7   8          4.07          5.73         1.68 o                         
  -5   7   8        300.49        373.58         7.59 o                         
  -4   7   8        125.76        132.55         4.82 o                         
  -3   7   8         10.07          4.44         1.55 o                         
  -2   7   8        106.95        114.24         4.60 o                         
  -1   7   8         11.82          6.62         1.79 o                         
   0   7   8         53.06         56.98         3.30 o                         
   1   7   8         18.56         15.03         2.47 o                         
   2   7   8         16.47         10.20         1.94 o                         
   3   7   8         13.28         18.00         2.68 o                         
   4   7   8          0.07         -0.56         2.17 o                         
   5   7   8          2.18         -0.12         2.62 o                         
   6   7   8          0.11         -3.07         2.10 o                         
   7   7   8          0.65          0.81         2.30 o                         
   8   7   8          2.46          6.70         2.78 o                         
   9   7   8         10.41         18.85         3.65 o                         
 -16   8   8         15.79          9.79         5.09 o                         
 -15   8   8         34.67         26.30         5.07 o                         
 -14   8   8          0.46         -1.92         3.49 o                         
 -13   8   8          0.53          0.55         3.19 o                         
 -12   8   8          0.69          0.66         1.66 o                         
 -11   8   8          7.06          7.94         1.35 o                         
 -10   8   8         34.16         25.41         3.21 o                         
  -9   8   8        149.63        139.90         5.42 o                         
  -8   8   8         10.41         16.40         2.33 o                         
  -7   8   8         25.21         20.56         2.27 o                         
  -6   8   8          4.83          6.67         1.43 o                         
  -5   8   8        188.14        193.24         6.40 o                         
  -4   8   8        175.29        178.21         5.38 o                         
  -3   8   8          0.71          2.02         1.63 o                         
  -2   8   8         64.88         57.28         3.30 o                         
  -1   8   8         52.56         57.67         3.44 o                         
   0   8   8         16.99          9.60         2.04 o                         
   1   8   8          6.50          5.64         2.18 o                         
   2   8   8         23.07         22.54         2.92 o                         
   3   8   8          0.43         -2.96         1.98 o                         
   4   8   8          0.85         -2.34         2.06 o                         
   5   8   8          0.05         -1.87         2.12 o                         
   6   8   8          0.02          0.33         2.35 o                         
   7   8   8          0.05         -1.07         2.52 o                         
   8   8   8          0.99          1.34         2.85 o                         
 -14   9   8         32.12         31.02         6.39 o                         
 -13   9   8          7.88         12.42         5.20 o                         
 -12   9   8         10.97          9.65         2.51 o                         
 -11   9   8          0.04         -0.75         1.87 o                         
 -10   9   8          3.77         -0.99         2.52 o                         
  -9   9   8         17.46         15.65         3.21 o                         
  -8   9   8          2.57          2.50         1.77 o                         
  -7   9   8          5.80          3.65         1.46 o                         
  -6   9   8         10.78          8.15         1.72 o                         
  -5   9   8          0.29          0.18         1.52 o                         
  -4   9   8          0.50          1.76         1.48 o                         
  -3   9   8          3.99          8.07         1.96 o                         
  -2   9   8          5.05         -0.77         1.92 o                         
  -1   9   8          6.22          6.22         2.18 o                         
   0   9   8          9.80          9.88         2.61 o                         
   1   9   8          1.50         -1.62         1.99 o                         
   2   9   8          0.19          2.80         2.25 o                         
   3   9   8          0.19         -2.67         2.07 o                         
   4   9   8         10.28          9.03         2.63 o                         
   5   9   8          1.51         -0.17         2.28 o                         
   6   9   8          0.21          0.22         2.46 o                         
   7   9   8          1.77          2.80         2.83 o                         
 -13  10   8          0.02         -3.76         2.64 o                         
 -12  10   8          2.55          4.21         2.58 o                         
 -11  10   8          3.11          3.04         3.18 o                         
 -10  10   8         40.71         40.87         3.34 o                         
  -9  10   8         46.59         42.83         3.32 o                         
  -8  10   8          4.60          6.05         2.01 o                         
  -7  10   8          0.07          0.98         1.84 o                         
  -6  10   8          1.79          0.85         1.66 o                         
  -5  10   8          0.18         -0.17         1.61 o                         
  -4  10   8          6.00          3.65         2.03 o                         
  -3  10   8          0.01         -0.77         1.95 o                         
  -2  10   8         41.39         31.34         3.25 o                         
  -1  10   8         69.93         63.86         5.32 o                         
   0  10   8         17.02         13.64         2.85 o                         
   1  10   8          2.09         -2.16         2.16 o                         
   2  10   8          0.13         -1.06         2.34 o                         
   3  10   8          1.88         -1.65         2.35 o                         
   4  10   8          2.24          1.75         2.73 o                         
   5  10   8          0.17         -3.31         2.35 o                         
 -11  11   8         32.40         31.37         4.01 o                         
 -10  11   8          2.78          3.69         2.36 o                         
  -9  11   8          8.48          6.22         2.73 o                         
  -8  11   8          8.93         10.22         2.65 o                         
  -7  11   8          0.69          0.77         1.85 o                         
  -6  11   8          0.32         -5.35         2.78 o                         
  -5  11   8          7.27          6.68         2.22 o                         
  -4  11   8         23.48         22.36         3.21 o                         
  -3  11   8        100.01        116.26         6.16 o                         
  -2  11   8         66.68         65.29         4.65 o                         
  -1  11   8         34.53         29.20         3.99 o                         
   0  11   8         16.63         15.65         3.06 o                         
   1  11   8          8.13          6.71         2.78 o                         
   2  11   8          0.12          0.70         2.62 o                         
   3  11   8          0.03          2.10         2.63 o                         
  -7  12   8          0.02         -4.21         2.33 o                         
  -6  12   8          1.58          1.93         3.13 o                         
  -5  12   8          0.20         -0.39         2.56 o                         
  -4  12   8         14.11         15.38         3.98 o                         
  -3  12   8         13.96         13.78         3.21 o                         
  -2  12   8         75.65         78.89         5.82 o                         
  -1  12   8         39.33         45.98         4.67 o                         
   0  12   8          0.67          0.43         2.60 o                         
 -19   1   9          0.14         -1.41         3.53 o                         
 -18   1   9          3.03         -2.43         3.65 o                         
 -17   1   9          2.83          4.84         3.65 o                         
 -16   1   9          0.26         -0.51         3.60 o                         
 -15   1   9          1.19         -0.64         3.37 o                         
 -14   1   9         28.77         26.77         3.75 o                         
 -13   1   9         32.54         35.63         4.88 o                         
 -12   1   9         27.10         24.40         3.40 o                         
 -11   1   9        145.77        137.70         6.71 o                         
 -10   1   9         11.45          7.11         2.08 o                         
  -9   1   9         26.35         21.14         2.37 o                         
  -8   1   9         42.91         38.17         2.73 o                         
  -7   1   9         41.01         41.80         2.54 o                         
  -6   1   9          4.10          1.72         1.22 o                         
  -5   1   9        313.38        317.17         6.34 o                         
  -4   1   9          3.96          2.74         1.27 o                         
  -3   1   9        380.67        384.12         7.10 o                         
  -2   1   9         76.61         68.94         3.37 o                         
  -1   1   9          1.18         -0.90         1.21 o                         
   0   1   9         56.43         53.82         2.93 o                         
   1   1   9         24.46         18.51         2.06 o                         
   2   1   9          0.04         -1.52         1.42 o                         
   3   1   9          7.50          3.65         1.75 o                         
   4   1   9         47.31         48.64         3.07 o                         
   5   1   9         55.06         56.53         3.37 o                         
   6   1   9         53.89         54.88         3.63 o                         
   7   1   9         18.30         15.25         2.44 o                         
   8   1   9         13.07          7.13         2.35 o                         
   9   1   9          0.50          3.18         2.42 o                         
  10   1   9          1.32         -1.78         2.81 o                         
 -19   2   9          1.09         -5.21         3.40 o                         
 -18   2   9          0.17          2.27         4.14 o                         
 -17   2   9          3.53         -1.18         3.36 o                         
 -16   2   9          0.73          1.34         3.49 o                         
 -15   2   9        152.96        143.79        10.93 o                         
 -14   2   9          5.35          2.82         2.58 o                         
 -13   2   9         11.57          8.39         3.53 o                         
 -12   2   9         46.96         45.14         4.14 o                         
 -11   2   9         89.88         87.11         6.55 o                         
 -10   2   9         12.30         12.64         2.86 o                         
  -9   2   9          0.83         -1.54         1.29 o                         
  -8   2   9         47.25         45.75         2.66 o                         
  -7   2   9          0.75         -1.37         1.04 o                         
  -6   2   9          1.85          0.71         1.25 o                         
  -5   2   9         29.60         32.55         2.18 o                         
  -4   2   9        190.29        190.41         5.10 o                         
  -3   2   9         43.72         39.83         2.48 o                         
  -2   2   9        483.90        468.36         8.36 o                         
  -1   2   9        431.76        460.19         8.55 o                         
   0   2   9         39.42         33.51         2.58 o                         
   1   2   9        188.21        177.94         5.40 o                         
   2   2   9         28.87         20.47         2.17 o                         
   3   2   9          0.00          0.01         1.39 o                         
   4   2   9         18.07         12.89         2.59 o                         
   5   2   9         66.16         59.86         3.71 o                         
   6   2   9         12.87          8.68         2.17 o                         
   7   2   9         29.00         29.57         3.88 o                         
   8   2   9          0.50          0.62         2.12 o                         
   9   2   9         11.14          7.94         2.90 o                         
  10   2   9          0.00         -4.80         3.00 o                         
 -18   3   9          1.25          9.85         4.64 o                         
 -17   3   9         12.13          8.36         3.80 o                         
 -16   3   9         15.01          9.67         3.67 o                         
 -15   3   9          0.08         -1.10         3.25 o                         
 -14   3   9         37.97         39.37         3.83 o                         
 -13   3   9         77.18         79.91         6.18 o                         
 -12   3   9        139.72        154.32         7.03 o                         
 -11   3   9        162.42        154.72         6.95 o                         
 -10   3   9         53.20         45.48         2.23 o                         
  -9   3   9         18.08          7.58         2.05 o                         
  -8   3   9          4.01          0.18         1.64 o                         
  -7   3   9         18.06         19.15         1.52 o                         
  -6   3   9          5.55          4.48         1.22 o                         
  -5   3   9          6.21          4.99         1.35 o                         
  -4   3   9        104.03        111.05         3.91 o                         
  -3   3   9       1012.26       1106.44        17.28 o                         
  -2   3   9        366.73        365.65         7.50 o                         
  -1   3   9         21.39         28.72         2.22 o                         
   0   3   9        399.37        434.23         8.38 o                         
   1   3   9         36.33         43.86         2.94 o                         
   2   3   9         10.08          6.58         1.81 o                         
   3   3   9         36.31         26.51         2.57 o                         
   4   3   9         12.29          5.07         1.88 o                         
   5   3   9         15.05         11.60         2.19 o                         
   6   3   9          1.15          0.74         1.90 o                         
   7   3   9         28.51         26.45         3.03 o                         
   8   3   9          3.31          0.63         2.35 o                         
   9   3   9          0.47          0.26         2.60 o                         
  10   3   9          0.06         -1.12         2.88 o                         
 -18   4   9          0.08         -4.50         3.69 o                         
 -17   4   9         14.18         13.28         6.54 o                         
 -16   4   9         12.83          8.24         3.93 o                         
 -15   4   9          5.71          3.46         3.51 o                         
 -14   4   9        227.07        269.78        17.88 o                         
 -13   4   9         58.39         70.93         5.06 o                         
 -12   4   9         31.40         28.66         3.29 o                         
 -11   4   9         36.40         28.82         3.68 o                         
 -10   4   9         42.93         38.03         3.06 o                         
  -9   4   9         11.45          6.52         1.90 o                         
  -8   4   9         54.43         50.98         3.46 o                         
  -7   4   9          0.00         -1.22         1.25 o                         
  -6   4   9        161.30        171.04         5.06 o                         
  -5   4   9         17.21         16.22         2.11 o                         
  -4   4   9          2.78          1.03         1.23 o                         
  -3   4   9         18.35         15.49         1.97 o                         
  -2   4   9        206.03        211.01         5.66 o                         
  -1   4   9         76.68         82.90         4.59 o                         
   0   4   9         25.90         15.11         2.12 o                         
   1   4   9          8.57          8.38         1.81 o                         
   2   4   9         27.69         23.13         2.45 o                         
   3   4   9         28.99         25.67         2.55 o                         
   4   4   9          0.69          1.03         1.70 o                         
   5   4   9          1.34         -2.49         1.70 o                         
   6   4   9          0.06         -0.56         1.90 o                         
   7   4   9          8.17          4.76         2.56 o                         
   8   4   9          2.01         -1.80         2.26 o                         
   9   4   9          0.40         -2.36         2.66 o                         
 -17   5   9          3.70          5.02         4.94 o                         
 -16   5   9          0.02         -6.29         3.14 o                         
 -15   5   9         19.95         13.74         3.98 o                         
 -14   5   9         71.27         82.19         5.49 o                         
 -13   5   9        119.24        142.40         7.56 o                         
 -12   5   9         12.94          7.57         2.09 o                         
 -11   5   9         34.48         38.22         3.12 o                         
 -10   5   9          2.76          0.13         1.89 o                         
  -9   5   9          6.86          3.12         1.86 o                         
  -8   5   9         14.40         10.23         2.13 o                         
  -7   5   9          2.07         -0.51         1.23 o                         
  -6   5   9         27.56         26.22         2.35 o                         
  -5   5   9        136.29        132.52         4.72 o                         
  -4   5   9         44.33         37.59         2.54 o                         
  -3   5   9          0.33          0.15         1.31 o                         
  -2   5   9          0.26         -1.14         1.54 o                         
  -1   5   9          0.73          0.00         1.50 o                         
   0   5   9          0.08         -2.76         1.38 o                         
   1   5   9          0.88         -0.63         1.47 o                         
   2   5   9         48.30         38.87         3.57 o                         
   3   5   9          8.19          5.18         1.84 o                         
   4   5   9          0.01         -1.72         1.59 o                         
   5   5   9          0.29         -2.45         1.89 o                         
   6   5   9          0.44         -1.46         2.21 o                         
   7   5   9          1.62          2.30         2.45 o                         
   8   5   9          0.04         -2.08         2.55 o                         
   9   5   9          0.01         -1.25         2.80 o                         
 -17   6   9          3.53         -2.31         4.30 o                         
 -16   6   9          4.98          2.12         4.63 o                         
 -15   6   9          2.07         -3.71         3.06 o                         
 -14   6   9         30.13         40.09         5.63 o                         
 -13   6   9         17.44         17.12         2.79 o                         
 -12   6   9         39.37         33.51         4.30 o                         
 -11   6   9         11.28          9.49         2.29 o                         
 -10   6   9         26.46         30.52         2.90 o                         
  -9   6   9         32.44         33.83         2.85 o                         
  -8   6   9          2.80         -1.03         1.68 o                         
  -7   6   9          4.16          1.92         1.82 o                         
  -6   6   9        268.19        301.88         7.22 o                         
  -5   6   9         49.07         44.03         2.80 o                         
  -4   6   9          9.16          8.87         2.03 o                         
  -3   6   9          1.79         -0.38         1.33 o                         
  -2   6   9          2.03         -0.49         1.46 o                         
  -1   6   9          0.78         -1.02         1.46 o                         
   0   6   9          0.35         -1.37         1.46 o                         
   1   6   9         23.34         19.53         2.35 o                         
   2   6   9         45.56         43.37         3.12 o                         
   3   6   9         29.89         28.48         2.78 o                         
   4   6   9         26.89         24.72         3.48 o                         
   5   6   9          3.59          0.39         2.20 o                         
   6   6   9          7.70         11.04         2.96 o                         
   7   6   9          4.12          3.27         2.83 o                         
   8   6   9          0.00         -0.38         2.49 o                         
 -16   7   9          8.42          5.86         6.27 o                         
 -15   7   9          0.61         -0.04         3.85 o                         
 -14   7   9          3.12          1.88         6.01 o                         
 -13   7   9         28.50         27.97         4.93 o                         
 -12   7   9          6.07          5.18         2.79 o                         
 -11   7   9          0.77          2.64         2.14 o                         
 -10   7   9         50.31         60.47         3.85 o                         
  -9   7   9        169.09        179.03         6.51 o                         
  -8   7   9         21.70         18.87         2.53 o                         
  -7   7   9         39.64         40.77         3.25 o                         
  -6   7   9         57.25         64.55         3.09 o                         
  -5   7   9        128.49        133.93         8.42 o                         
  -4   7   9          5.90          5.22         1.62 o                         
  -3   7   9         69.88         75.80         3.68 o                         
  -2   7   9          1.58         -0.47         1.77 o                         
  -1   7   9         13.51         15.03         2.40 o                         
   0   7   9          0.33         -0.67         1.71 o                         
   1   7   9         36.55         35.75         2.88 o                         
   2   7   9         49.49         49.66         3.69 o                         
   3   7   9         11.20          7.26         2.28 o                         
   4   7   9          1.67          1.88         2.29 o                         
   5   7   9          0.77         -0.55         2.57 o                         
   6   7   9         11.64          9.03         2.99 o                         
   7   7   9          0.43         -0.67         2.54 o                         
 -15   8   9          0.08          5.61         3.81 o                         
 -14   8   9          1.01         -1.17         3.83 o                         
 -13   8   9          7.28          2.82         3.80 o                         
 -12   8   9         22.20         20.02         4.19 o                         
 -11   8   9         10.53          7.74         2.74 o                         
 -10   8   9         13.52         14.89         2.72 o                         
  -9   8   9         42.38         46.52         3.57 o                         
  -8   8   9         26.44         24.78         2.87 o                         
  -7   8   9         11.66          9.75         2.85 o                         
  -6   8   9          5.78          4.86         1.61 o                         
  -5   8   9          8.73          6.58         1.64 o                         
  -4   8   9          0.07          0.94         1.52 o                         
  -3   8   9          1.12         -0.55         1.59 o                         
  -2   8   9         68.21         72.28         4.14 o                         
  -1   8   9          4.52          7.93         2.40 o                         
   0   8   9         12.52         13.85         2.58 o                         
   1   8   9         14.47         11.26         2.58 o                         
   2   8   9          3.29          1.70         2.21 o                         
   3   8   9         20.01         19.45         3.21 o                         
   4   8   9          4.05          6.12         2.78 o                         
   5   8   9          0.55         -0.11         2.68 o                         
   6   8   9          2.55         -0.02         2.63 o                         
 -13   9   9          0.24          0.42         3.88 o                         
 -12   9   9          0.29         -1.35         3.76 o                         
 -11   9   9          2.60         -0.81         2.65 o                         
 -10   9   9         10.09          7.42         2.87 o                         
  -9   9   9          5.63          3.54         3.09 o                         
  -8   9   9          0.21          3.34         2.68 o                         
  -7   9   9          1.51          2.18         2.68 o                         
  -6   9   9          5.35          3.69         2.44 o                         
  -5   9   9         11.29         10.30         2.20 o                         
  -4   9   9          0.00         -1.32         1.52 o                         
  -3   9   9          7.67          5.25         2.53 o                         
  -2   9   9         16.49         20.88         3.23 o                         
  -1   9   9          9.41          6.84         2.22 o                         
   0   9   9          1.61         -1.14         2.68 o                         
   1   9   9         10.18         13.23         3.10 o                         
   2   9   9         18.79         19.08         3.23 o                         
   3   9   9          1.38          2.28         2.93 o                         
   4   9   9          4.12          7.70         2.99 o                         
   5   9   9          0.00          2.51         2.88 o                         
 -11  10   9          1.25         -1.82         3.43 o                         
 -10  10   9         11.80          6.74         4.06 o                         
  -9  10   9          2.33          4.84         3.64 o                         
  -8  10   9          1.71         -1.46         3.18 o                         
  -7  10   9          9.85         12.36         2.02 o                         
  -6  10   9          2.79          2.07         1.82 o                         
  -5  10   9          0.07         -0.48         2.42 o                         
  -4  10   9          9.35          7.62         2.18 o                         
  -3  10   9          1.79          4.37         2.33 o                         
  -2  10   9          2.95          1.11         2.03 o                         
  -1  10   9          0.74          7.27         2.52 o                         
   0  10   9         14.71         21.14         3.10 o                         
   1  10   9         17.22         22.72         3.44 o                         
   2  10   9         16.33         28.78         3.81 o                         
   3  10   9         11.52         24.85         3.79 o                         
  -8  11   9          3.91          1.43         2.68 o                         
  -7  11   9          2.73          0.29         1.75 o                         
  -6  11   9          5.08          3.79         3.10 o                         
  -5  11   9          0.69          2.16         2.66 o                         
  -4  11   9          3.84          4.93         2.28 o                         
  -3  11   9          2.29          6.47         4.20 o                         
  -2  11   9          0.01         -0.49         2.31 o                         
  -1  11   9          0.53         -1.93         2.75 o                         
   0  11   9          3.18          4.42         2.80 o                         
 -18   0  10          0.00         -2.29         6.11 o                         
 -17   0  10          0.39          3.05        10.01 o                         
 -16   0  10          0.78          4.60         5.67 o                         
 -15   0  10          4.89         -3.74         3.82 o                         
 -14   0  10          4.49         -1.92         3.41 o                         
 -13   0  10          0.07         -1.16         3.62 o                         
 -12   0  10         55.68         64.12         7.40 o                         
 -11   0  10         23.55         25.13         4.85 o                         
 -10   0  10         32.99         27.67         4.52 o                         
  -9   0  10         26.24         21.83         3.62 o                         
  -8   0  10         10.51          6.59         2.61 o                         
  -7   0  10         11.46          5.23         2.64 o                         
  -6   0  10          0.87         -3.49         1.74 o                         
  -5   0  10          8.81          6.30         2.51 o                         
  -4   0  10         74.47         70.75         5.51 o                         
  -3   0  10         62.47         55.17         4.37 o                         
  -2   0  10         19.82         15.75         2.97 o                         
  -1   0  10         12.28          6.24         2.60 o                         
   0   0  10          2.77         -4.42         2.22 o                         
   1   0  10         22.21         17.01         3.27 o                         
   2   0  10          7.45          4.81         2.50 o                         
   3   0  10          2.15         -2.11         2.08 o                         
   4   0  10          1.72         -0.34         2.26 o                         
   5   0  10         10.85          5.07         2.96 o                         
   6   0  10         13.39         15.82         3.88 o                         
   7   0  10          0.50         -0.31         4.61 o                         
   8   0  10          3.58          7.12         3.83 o                         
   9   0  10          5.50          7.38         4.11 o                         
 -18   1  10          0.65         -5.10         3.92 o                         
 -17   1  10          0.64         -3.16         3.56 o                         
 -16   1  10         36.27         33.95         6.16 o                         
 -15   1  10          7.54          3.00         2.71 o                         
 -14   1  10          2.65         -3.61         2.38 o                         
 -13   1  10          0.80         -0.16         2.36 o                         
 -12   1  10          4.89          4.10         2.66 o                         
 -11   1  10          8.14          5.15         2.43 o                         
 -10   1  10          0.44         -1.37         1.82 o                         
  -9   1  10          3.38          2.29         2.40 o                         
  -8   1  10          4.32          0.37         1.63 o                         
  -7   1  10          3.30         -1.89         1.28 o                         
  -6   1  10          1.37         -0.06         1.35 o                         
  -5   1  10          0.73         -1.80         1.41 o                         
  -4   1  10        146.33        139.55         4.63 o                         
  -3   1  10         45.08         47.87         2.89 o                         
  -2   1  10         44.15         39.75         2.90 o                         
  -1   1  10         55.21         58.29         3.22 o                         
   0   1  10         16.19         10.54         2.00 o                         
   1   1  10          1.41         -3.03         1.51 o                         
   2   1  10          1.07         -1.73         1.55 o                         
   3   1  10          1.30         -0.56         1.68 o                         
   4   1  10         11.69         12.51         2.86 o                         
   5   1  10          2.49          1.85         1.92 o                         
   6   1  10         26.37         19.66         2.81 o                         
   7   1  10          8.70          9.93         2.50 o                         
   8   1  10          0.96         -1.76         2.44 o                         
   9   1  10          3.74         -2.71         2.71 o                         
 -18   2  10          2.76          4.76         4.21 o                         
 -17   2  10          9.93         14.70         4.32 o                         
 -16   2  10         56.18         64.99         7.98 o                         
 -15   2  10         23.65         22.44         3.68 o                         
 -14   2  10          0.08          0.83         2.40 o                         
 -13   2  10          7.26          9.63         2.89 o                         
 -12   2  10         96.60         99.72         6.30 o                         
 -11   2  10         16.01         11.59         2.80 o                         
 -10   2  10         67.65         61.54         4.19 o                         
  -9   2  10         29.87         24.81         2.69 o                         
  -8   2  10         57.78         62.93         4.20 o                         
  -7   2  10         53.10         51.83         4.02 o                         
  -6   2  10          0.98          0.89         1.45 o                         
  -5   2  10        283.65        309.04         6.98 o                         
  -4   2  10        129.18        149.95         5.69 o                         
  -3   2  10        290.62        337.65        10.48 o                         
  -2   2  10        633.29        721.42        14.98 o                         
  -1   2  10         16.51         25.31         2.70 o                         
   0   2  10         95.67        101.48         4.28 o                         
   1   2  10          1.05         -2.94         1.47 o                         
   2   2  10          4.07          3.21         1.82 o                         
   3   2  10          0.19         -2.88         1.70 o                         
   4   2  10          2.30          2.89         1.94 o                         
   5   2  10          9.63         10.01         2.35 o                         
   6   2  10          7.11          4.83         2.32 o                         
   7   2  10          6.63          4.71         2.64 o                         
   8   2  10          4.05          5.27         2.62 o                         
 -17   3  10          2.03         -0.40         3.83 o                         
 -16   3  10          3.57          0.62         3.55 o                         
 -15   3  10          0.08         -2.18         2.51 o                         
 -14   3  10         97.93        103.64         6.60 o                         
 -13   3  10        118.70        129.37         7.11 o                         
 -12   3  10         53.70         46.54         4.29 o                         
 -11   3  10         59.20         49.13         3.96 o                         
 -10   3  10         40.86         35.95         3.18 o                         
  -9   3  10          0.30         -2.28         1.34 o                         
  -8   3  10         64.70         62.95         4.12 o                         
  -7   3  10         11.29         10.48         1.92 o                         
  -6   3  10          1.05          0.70         1.26 o                         
  -5   3  10         28.94         32.05         2.45 o                         
  -4   3  10        268.24        303.06         8.70 o                         
  -3   3  10          1.46         10.13         1.92 o                         
  -2   3  10        220.10        232.96         6.30 o                         
  -1   3  10        215.05        222.50         6.18 o                         
   0   3  10          1.76          1.16         1.71 o                         
   1   3  10         36.45         31.31         2.84 o                         
   2   3  10         19.95         13.99         2.29 o                         
   3   3  10          0.05         -2.10         1.70 o                         
   4   3  10          7.00          9.44         2.26 o                         
   5   3  10          3.41         -0.54         1.92 o                         
   6   3  10          1.36          0.10         2.10 o                         
   7   3  10          2.19         -2.00         2.18 o                         
   8   3  10          1.20         -2.68         2.39 o                         
 -17   4  10          0.01         -4.85         3.60 o                         
 -16   4  10          0.20         -0.91         3.88 o                         
 -15   4  10         54.91         66.40         5.48 o                         
 -14   4  10        169.12        203.24         8.29 o                         
 -13   4  10         56.38         52.54         5.34 o                         
 -12   4  10         46.36         54.72         4.46 o                         
 -11   4  10          4.00          0.31         2.20 o                         
 -10   4  10        151.46        137.10         7.24 o                         
  -9   4  10         62.58         52.35         4.31 o                         
  -8   4  10          0.10         -2.31         1.90 o                         
  -7   4  10         38.67         33.91         2.40 o                         
  -6   4  10          1.01          0.32         1.19 o                         
  -5   4  10          0.48         -0.10         1.41 o                         
  -4   4  10         60.19         57.97         3.88 o                         
  -3   4  10          1.43          1.81         1.87 o                         
  -2   4  10        180.72        173.67         5.47 o                         
  -1   4  10         55.18         57.80         3.53 o                         
   0   4  10          0.03         -1.99         1.60 o                         
   1   4  10          2.87         -0.15         1.70 o                         
   2   4  10         34.02         26.46         2.77 o                         
   3   4  10          0.41         -1.97         1.78 o                         
   4   4  10          3.19          0.89         2.11 o                         
   5   4  10          0.18         -1.39         2.04 o                         
   6   4  10          0.17          0.41         2.21 o                         
   7   4  10          0.82         -0.58         2.61 o                         
   8   4  10          1.47         -2.83         2.74 o                         
 -16   5  10         48.07         49.98         6.73 o                         
 -15   5  10         64.37         84.11         5.87 o                         
 -14   5  10         53.21         63.43         5.31 o                         
 -13   5  10         55.58         53.80         3.84 o                         
 -12   5  10         17.12         20.07         3.98 o                         
 -11   5  10          0.58         -0.60         2.62 o                         
 -10   5  10         19.71          8.06         2.76 o                         
  -9   5  10         71.07         68.68         4.14 o                         
  -8   5  10          7.40          9.18         2.27 o                         
  -7   5  10         30.00         24.54         2.66 o                         
  -6   5  10         25.80         22.04         1.77 o                         
  -5   5  10        131.22        137.59         4.37 o                         
  -4   5  10          9.95         10.74         1.95 o                         
  -3   5  10         11.46         13.05         1.97 o                         
  -2   5  10          0.36         -2.36         1.50 o                         
  -1   5  10          2.81         -2.80         1.85 o                         
   0   5  10          1.18          1.59         1.74 o                         
   1   5  10          2.19         -1.58         1.74 o                         
   2   5  10          1.16         -0.66         1.89 o                         
   3   5  10          0.02         -1.86         1.71 o                         
   4   5  10          1.28          0.78         2.05 o                         
   5   5  10          1.55         -0.05         2.15 o                         
   6   5  10          0.75         -4.30         2.38 o                         
   7   5  10          0.18         -4.64         2.62 o                         
 -16   6  10          0.01          2.60         4.86 o                         
 -15   6  10          0.25          0.41         3.84 o                         
 -14   6  10          2.81          5.73         2.45 o                         
 -13   6  10          0.11          0.50         3.08 o                         
 -12   6  10          0.01         -0.09         2.91 o                         
 -11   6  10         11.90         12.31         3.14 o                         
 -10   6  10          7.47          1.25         2.10 o                         
  -9   6  10          5.62         -0.79         1.98 o                         
  -8   6  10          3.44          1.38         1.97 o                         
  -7   6  10         57.10         62.40         3.30 o                         
  -6   6  10         11.65         10.29         2.06 o                         
  -5   6  10          1.47         -0.96         1.48 o                         
  -4   6  10         36.86         48.31         2.96 o                         
  -3   6  10         10.57          9.15         1.89 o                         
  -2   6  10          9.20          7.80         1.96 o                         
  -1   6  10          0.33          0.85         1.65 o                         
   0   6  10         12.93          6.31         2.10 o                         
   1   6  10         27.62         29.35         3.90 o                         
   2   6  10         26.91         17.22         2.61 o                         
   3   6  10         10.06          7.21         2.35 o                         
   4   6  10          0.02          1.40         2.58 o                         
   5   6  10          1.91         -1.85         2.35 o                         
   6   6  10          4.41          5.80         2.95 o                         
 -14   7  10         51.53         76.37        12.02 o                         
 -13   7  10         23.96         18.31         4.53 o                         
 -12   7  10          0.07          0.03         2.92 o                         
 -11   7  10         17.14         19.70         3.10 o                         
 -10   7  10         35.04         35.12         3.39 o                         
  -9   7  10          9.08          7.69         2.41 o                         
  -8   7  10          3.07          3.86         2.07 o                         
  -7   7  10          0.84          2.50         2.46 o                         
  -6   7  10          0.12          2.92         1.90 o                         
  -5   7  10          0.00         -0.51         1.83 o                         
  -4   7  10          2.10          3.18         2.10 o                         
  -3   7  10         30.97         27.42         2.57 o                         
  -2   7  10          0.78         -1.77         1.56 o                         
  -1   7  10         18.56         19.31         2.57 o                         
   0   7  10         15.49         15.56         2.42 o                         
   1   7  10         23.78         23.49         2.93 o                         
   2   7  10         10.13         11.71         3.01 o                         
   3   7  10         17.33         19.38         3.41 o                         
   4   7  10          0.00          1.01         2.61 o                         
   5   7  10          2.31          2.31         3.83 o                         
 -13   8  10         24.79         24.26         5.80 o                         
 -12   8  10         11.44          6.59         3.24 o                         
 -11   8  10         18.37         20.10         3.66 o                         
 -10   8  10         85.54         92.30         5.66 o                         
  -9   8  10         33.70         37.98         3.94 o                         
  -8   8  10          1.34          4.76         2.67 o                         
  -7   8  10          5.13          6.25         2.71 o                         
  -6   8  10         49.35         43.10         3.89 o                         
  -5   8  10         13.44         12.97         1.99 o                         
  -4   8  10          8.84         12.01         2.45 o                         
  -3   8  10          1.67          2.20         1.83 o                         
  -2   8  10          0.00          0.69         1.86 o                         
  -1   8  10          0.01         -2.53         1.87 o                         
   0   8  10          0.21          1.03         2.22 o                         
   1   8  10          5.97          3.78         2.43 o                         
   2   8  10          2.42          3.54         2.56 o                         
   3   8  10          0.48          0.43         2.72 o                         
   4   8  10          0.24         -0.80         2.63 o                         
 -11   9  10          0.49         -1.53         3.44 o                         
 -10   9  10          1.66          2.00         3.26 o                         
  -9   9  10          1.99          1.55         3.31 o                         
  -8   9  10          1.80          3.79         2.86 o                         
  -7   9  10          0.17         -1.00         2.89 o                         
  -6   9  10          7.34          7.56         1.69 o                         
  -5   9  10          4.32          4.06         1.87 o                         
  -4   9  10          0.05          1.98         1.82 o                         
  -3   9  10          8.26          2.35         2.23 o                         
  -2   9  10          2.16          0.72         2.04 o                         
  -1   9  10          0.03          2.73         2.21 o                         
   0   9  10          0.60         -0.13         2.31 o                         
   1   9  10         18.27         18.39         3.35 o                         
   2   9  10          8.69         13.03         3.10 o                         
  -8  10  10          0.29         -1.12         3.30 o                         
  -7  10  10          0.03         -0.48         2.25 o                         
  -6  10  10          1.04          2.87         2.23 o                         
  -5  10  10          0.12         -1.08         1.90 o                         
  -4  10  10          1.19          4.40         2.74 o                         
  -3  10  10          0.51          0.86         2.25 o                         
  -2  10  10          0.05          0.46         2.32 o                         
  -1  10  10          0.17          0.17         2.28 o                         
 -17   1  11          5.69          7.93         5.00 o                         
 -16   1  11          4.72          1.29         2.82 o                         
 -15   1  11          3.29         -1.11         2.68 o                         
 -14   1  11          0.20         -4.92         2.46 o                         
 -13   1  11         11.22          7.38         3.45 o                         
 -12   1  11          3.62          3.26         2.78 o                         
 -11   1  11         91.38        100.66         6.23 o                         
 -10   1  11        163.18        180.20         7.68 o                         
  -9   1  11          0.09          0.71         1.97 o                         
  -8   1  11         17.16         11.85         2.37 o                         
  -7   1  11          0.46         -3.11         1.56 o                         
  -6   1  11         46.99         53.43         4.20 o                         
  -5   1  11         34.05         33.35         2.93 o                         
  -4   1  11         40.26         37.72         3.10 o                         
  -3   1  11        528.92        626.79        12.25 o                         
  -2   1  11        656.65        735.54        17.14 o                         
  -1   1  11        173.69        192.62         8.31 o                         
   0   1  11         14.08         11.04         2.52 o                         
   1   1  11          0.02         -3.01         1.72 o                         
   2   1  11          5.43          1.49         2.06 o                         
   3   1  11          6.00          2.32         2.16 o                         
   4   1  11          6.30          9.06         2.38 o                         
   5   1  11         14.39         13.26         2.63 o                         
   6   1  11         59.64         73.39         5.43 o                         
 -16   2  11          4.60          2.33         3.32 o                         
 -15   2  11          8.47          8.07         3.33 o                         
 -14   2  11          4.06          2.88         2.93 o                         
 -13   2  11          1.29          0.50         2.50 o                         
 -12   2  11         22.29         23.09         3.46 o                         
 -11   2  11          0.01         -4.05         3.12 o                         
 -10   2  11          0.31          0.89         2.36 o                         
  -9   2  11        164.08        176.48         6.45 o                         
  -8   2  11         55.65         56.71         3.81 o                         
  -7   2  11          0.10          2.26         1.84 o                         
  -6   2  11          0.57          5.74         1.92 o                         
  -5   2  11        124.69        143.26         6.20 o                         
  -4   2  11        195.65        205.33         7.09 o                         
  -3   2  11         17.68         20.15         2.86 o                         
  -2   2  11          0.64          3.51         1.87 o                         
  -1   2  11          3.04          3.24         1.88 o                         
   0   2  11          0.15         -3.03         1.72 o                         
   1   2  11          2.46          0.63         2.30 o                         
   2   2  11          0.74         -1.31         1.80 o                         
   3   2  11          0.76          3.27         2.13 o                         
   4   2  11         36.81         42.94         3.51 o                         
   5   2  11          3.55          2.56         2.25 o                         
   6   2  11          9.67          6.17         2.65 o                         
 -16   3  11          0.19         -3.94         2.57 o                         
 -15   3  11          2.42         -5.04         2.57 o                         
 -14   3  11          1.74         -0.63         2.56 o                         
 -13   3  11          0.77          3.00         3.05 o                         
 -12   3  11         37.32         38.41         5.71 o                         
 -11   3  11          1.29          1.05         2.29 o                         
 -10   3  11         52.20         50.28         3.73 o                         
  -9   3  11         96.15        118.92         5.49 o                         
  -8   3  11         30.59         30.46         2.90 o                         
  -7   3  11          1.17          0.35         1.56 o                         
  -6   3  11         64.29         70.64         4.49 o                         
  -5   3  11         87.77         90.91         4.29 o                         
  -4   3  11         11.09         11.87         2.11 o                         
  -3   3  11         50.44         49.80         3.28 o                         
  -2   3  11          5.78          7.62         2.18 o                         
  -1   3  11          0.00         -2.51         1.72 o                         
   0   3  11          0.02         -3.03         1.71 o                         
   1   3  11          8.58          7.28         2.28 o                         
   2   3  11          0.26         -1.94         1.90 o                         
   3   3  11          0.10         -1.85         1.92 o                         
   4   3  11          1.02         -1.16         2.08 o                         
   5   3  11         12.56         17.74         2.93 o                         
   6   3  11         25.49         26.19         4.11 o                         
 -16   4  11          0.78         -2.52         3.02 o                         
 -15   4  11          3.65         -1.21         2.81 o                         
 -14   4  11          0.54          2.34         2.77 o                         
 -13   4  11          0.55          2.20         2.66 o                         
 -12   4  11          0.04         -1.29         2.15 o                         
 -11   4  11         10.96          8.10         3.31 o                         
 -10   4  11          1.64         -0.31         2.06 o                         
  -9   4  11          0.19          1.95         1.82 o                         
  -8   4  11          7.36          7.34         2.21 o                         
  -7   4  11          5.10          2.43         1.83 o                         
  -6   4  11         10.16          8.52         2.13 o                         
  -5   4  11         18.74         18.52         2.17 o                         
  -4   4  11          0.53         -1.01         1.53 o                         
  -3   4  11          3.26          1.29         1.86 o                         
  -2   4  11          3.58          0.90         1.96 o                         
  -1   4  11         29.23         23.71         2.68 o                         
   0   4  11          0.01         -3.16         1.81 o                         
   1   4  11          1.58         -1.30         2.01 o                         
   2   4  11          3.07          2.18         2.08 o                         
   3   4  11          0.03         -2.27         2.10 o                         
   4   4  11          2.03         -2.96         2.25 o                         
   5   4  11          0.21          0.05         2.39 o                         
 -15   5  11          4.67          8.16         3.04 o                         
 -14   5  11          0.04         -0.12         2.36 o                         
 -13   5  11          3.31          3.58         2.30 o                         
 -12   5  11          1.62          0.80         2.77 o                         
 -11   5  11          5.96          7.41         3.60 o                         
 -10   5  11          8.22          5.87         3.25 o                         
  -9   5  11          0.65         -0.20         2.61 o                         
  -8   5  11          5.29          3.76         1.78 o                         
  -7   5  11          0.23         -1.11         1.31 o                         
  -6   5  11          0.73         -1.04         1.39 o                         
  -5   5  11          4.80          3.58         1.91 o                         
  -4   5  11         11.31         12.43         2.05 o                         
  -3   5  11         49.00         53.35         3.50 o                         
  -2   5  11         40.76         45.84         3.38 o                         
  -1   5  11          7.62          6.70         2.17 o                         
   0   5  11          0.00         -0.12         1.90 o                         
   1   5  11          1.15         -1.73         2.04 o                         
   2   5  11          1.21          1.14         2.00 o                         
   3   5  11          0.09          1.22         2.26 o                         
   4   5  11          0.46         -1.04         2.26 o                         
 -14   6  11         32.87         34.69         4.53 o                         
 -13   6  11         58.77         65.56         5.91 o                         
 -12   6  11          3.46          3.25         3.26 o                         
 -11   6  11          0.05         -0.04         2.88 o                         
 -10   6  11          2.67         -2.12         2.26 o                         
  -9   6  11          2.76          7.67         2.64 o                         
  -8   6  11          0.20         -2.25         2.26 o                         
  -7   6  11          4.48          3.61         1.37 o                         
  -6   6  11          0.02         -0.05         1.58 o                         
  -5   6  11         24.73         30.29         2.72 o                         
  -4   6  11          4.26          4.51         1.89 o                         
  -3   6  11          4.66          6.24         1.91 o                         
  -2   6  11         23.16         25.68         2.85 o                         
  -1   6  11          3.71          1.59         2.07 o                         
   0   6  11          2.70          2.33         2.17 o                         
   1   6  11          9.66          8.84         2.46 o                         
   2   6  11          2.03          3.70         2.37 o                         
   3   6  11          9.75         17.62         3.47 o                         
 -12   7  11         29.01         36.77         4.96 o                         
 -11   7  11         47.41         58.60         5.68 o                         
 -10   7  11          5.86          8.84         3.04 o                         
  -9   7  11          1.65         -0.63         2.65 o                         
  -8   7  11         12.47         13.96         3.08 o                         
  -7   7  11          0.30          2.06         1.48 o                         
  -6   7  11         23.14         21.35         3.98 o                         
  -5   7  11         24.62         24.40         2.48 o                         
  -4   7  11          5.06          3.06         1.92 o                         
  -3   7  11          0.93          0.77         1.84 o                         
  -2   7  11          4.32          1.22         2.06 o                         
  -1   7  11          0.87          2.10         2.12 o                         
   0   7  11         11.81         17.93         2.86 o                         
   1   7  11         19.92         19.61         3.46 o                         
   2   7  11         37.97         66.79         5.45 o                         
 -10   8  11          0.11          1.86         3.44 o                         
  -9   8  11          8.69         13.22         3.49 o                         
  -8   8  11          3.04          0.95         2.95 o                         
  -7   8  11          0.18          1.85         2.00 o                         
  -6   8  11         13.67         11.90         2.14 o                         
  -5   8  11         10.91          7.87         2.26 o                         
  -4   8  11          0.22         -0.33         2.03 o                         
  -3   8  11          1.97          2.59         1.91 o                         
  -2   8  11          0.39         -3.75         1.88 o                         
  -1   8  11          5.46         10.86         3.91 o                         
   0   8  11         21.50         33.68         4.04 o                         
  -7   9  11         28.81         36.84         3.44 o                         
  -6   9  11         39.70         40.03         4.05 o                         
  -5   9  11         42.91         57.85         3.95 o                         
  -4   9  11          2.76          4.21         2.92 o                         
 -15   0  12          0.12         -4.30         4.47 o                         
 -14   0  12          0.01         -0.47         4.77 o                         
 -13   0  12         12.67          7.24         5.01 o                         
 -12   0  12         56.63         60.04         7.79 o                         
 -11   0  12         20.98         23.54         5.37 o                         
 -10   0  12         91.56        103.81         8.85 o                         
  -9   0  12         38.16         30.88         5.02 o                         
  -8   0  12          0.44          0.09         2.92 o                         
  -7   0  12         10.67          9.79         4.54 o                         
  -6   0  12          2.28         -0.41         3.48 o                         
  -5   0  12         40.52         45.20         8.80 o                         
  -4   0  12        101.97        115.65         7.38 o                         
  -3   0  12        120.46        117.47         7.79 o                         
  -2   0  12        331.23        360.86        13.26 o                         
  -1   0  12        148.07        158.83         9.41 o                         
   0   0  12         23.54         14.15         4.00 o                         
   1   0  12          1.67         -2.80         2.87 o                         
   2   0  12          1.58         -0.99         3.24 o                         
   3   0  12          0.10         -4.66         3.02 o                         
   4   0  12         15.03         10.88         4.07 o                         
 -15   1  12          1.93          2.32         3.29 o                         
 -14   1  12          1.12          1.73         3.37 o                         
 -13   1  12          2.25          5.23         3.20 o                         
 -12   1  12          7.32          6.85         3.22 o                         
 -11   1  12         24.79         23.52         3.89 o                         
 -10   1  12          0.68          3.70         2.62 o                         
  -9   1  12         58.43         60.11         5.13 o                         
  -8   1  12          1.39         -1.69         2.04 o                         
  -7   1  12          4.34          3.17         2.23 o                         
  -6   1  12          9.59          3.92         2.13 o                         
  -5   1  12          0.49          0.30         1.93 o                         
  -4   1  12         19.64         21.33         2.77 o                         
  -3   1  12         23.59         31.57         3.17 o                         
  -2   1  12          4.47          7.37         2.34 o                         
  -1   1  12          0.96          0.75         2.19 o                         
   0   1  12          8.26         10.47         2.76 o                         
   1   1  12          0.02          0.20         2.20 o                         
   2   1  12          0.70         -3.39         2.15 o                         
   3   1  12          1.59          0.53         2.46 o                         
   4   1  12          9.62          8.71         2.88 o                         
 -15   2  12          0.87         -2.88         3.13 o                         
 -14   2  12         22.44         33.74         4.68 o                         
 -13   2  12         18.84         25.96         4.20 o                         
 -12   2  12          8.78         13.62         3.44 o                         
 -11   2  12          9.19         12.43         3.14 o                         
 -10   2  12         93.05         96.44         5.98 o                         
  -9   2  12         10.90         12.48         4.04 o                         
  -8   2  12          6.69          6.08         2.25 o                         
  -7   2  12          5.00          2.04         2.12 o                         
  -6   2  12         18.30         14.29         2.40 o                         
  -5   2  12          3.59          4.11         2.16 o                         
  -4   2  12          3.83          4.61         2.14 o                         
  -3   2  12          2.90          4.69         2.31 o                         
  -2   2  12          3.32          6.12         2.21 o                         
  -1   2  12          4.72          2.56         2.23 o                         
   0   2  12          0.17         -1.32         2.06 o                         
   1   2  12          5.13          2.07         2.29 o                         
   2   2  12          0.22         -4.07         2.13 o                         
   3   2  12          0.73         -0.91         2.36 o                         
 -14   3  12         14.61         14.36         3.67 o                         
 -13   3  12         19.27         19.61         3.79 o                         
 -12   3  12         23.66         27.15         3.97 o                         
 -11   3  12          3.44          3.71         3.36 o                         
 -10   3  12          9.93         10.37         2.90 o                         
  -9   3  12         58.12         57.64         4.25 o                         
  -8   3  12          9.55         12.45         2.31 o                         
  -7   3  12          0.32         -0.98         1.81 o                         
  -6   3  12          0.69         -0.27         1.87 o                         
  -5   3  12          3.34          1.84         1.96 o                         
  -4   3  12          0.01          1.89         1.99 o                         
  -3   3  12         13.49         12.57         2.61 o                         
  -2   3  12          3.12          6.74         2.38 o                         
  -1   3  12          3.24          1.60         2.14 o                         
   0   3  12          0.09         -0.10         2.02 o                         
   1   3  12          3.57          3.28         2.25 o                         
   2   3  12          0.15         -0.73         2.29 o                         
   3   3  12          0.35          0.05         2.39 o                         
 -13   4  12          1.49          2.87         2.88 o                         
 -12   4  12          0.51         -3.48         2.44 o                         
 -11   4  12          2.75          3.79         2.77 o                         
 -10   4  12          3.32         -0.40         2.25 o                         
  -9   4  12          1.51         -1.52         2.09 o                         
  -8   4  12          5.09          5.66         2.29 o                         
  -7   4  12          6.28          4.26         2.20 o                         
  -6   4  12          0.21         -2.53         1.66 o                         
  -5   4  12          0.43          1.06         2.00 o                         
  -4   4  12         42.04         40.02         3.42 o                         
  -3   4  12         15.28         17.65         2.71 o                         
  -2   4  12          4.53          3.25         2.21 o                         
  -1   4  12          7.58         11.34         2.53 o                         
   0   4  12          1.22          0.99         2.37 o                         
   1   4  12          0.37          1.55         2.32 o                         
   2   4  12          1.11          2.13         2.44 o                         
 -12   5  12          3.94         -2.48         2.76 o                         
 -11   5  12          0.00         -1.70         1.78 o                         
 -10   5  12          3.11          2.96         2.15 o                         
  -9   5  12          0.31          0.92         2.26 o                         
  -8   5  12          0.05         -0.35         2.16 o                         
  -7   5  12          1.19          0.41         1.73 o                         
  -6   5  12          4.33          4.80         1.90 o                         
  -5   5  12          2.44          3.08         3.04 o                         
  -4   5  12          2.68          3.38         1.98 o                         
  -3   5  12          0.08          1.39         2.03 o                         
  -2   5  12          6.01         11.42         2.62 o                         
  -1   5  12          0.55         -0.89         2.35 o                         
   0   5  12          2.97         -2.31         2.35 o                         
   1   5  12          0.48         -3.85         2.24 o                         
 -11   6  12          0.41          0.77         3.30 o                         
 -10   6  12          3.44         -4.31         2.97 o                         
  -9   6  12          0.02         -1.64         2.06 o                         
  -8   6  12          0.16         -3.40         1.70 o                         
  -7   6  12          0.00         -2.06         2.18 o                         
  -6   6  12          0.35          1.97         1.97 o                         
  -5   6  12          0.05         -3.09         1.83 o                         
  -4   6  12          2.13          1.99         1.98 o                         
  -3   6  12          7.05          6.70         2.36 o                         
  -2   6  12          1.76         -0.61         2.25 o                         
  -1   6  12          0.79          2.17         2.30 o                         
   0   6  12          1.31          0.69         2.41 o                         
  -8   7  12          0.33         -4.10         2.98 o                         
  -7   7  12          1.15          2.51         1.71 o                         
  -6   7  12          1.55         -0.78         1.82 o                         
  -5   7  12          0.59          3.51         2.14 o                         
  -4   7  12          5.89          7.14         3.00 o                         
  -3   7  12          0.08          0.51         2.35 o                         
 -12   1  13          0.03          1.57         3.20 o                         
 -11   1  13         10.69         16.23         3.69 o                         
 -10   1  13          1.84         -0.99         2.79 o                         
  -9   1  13         17.09         14.13         3.44 o                         
  -8   1  13          2.82         -0.36         2.38 o                         
  -7   1  13          1.50         -1.56         2.21 o                         
  -6   1  13          1.00         -3.83         2.11 o                         
  -5   1  13          0.02         -2.55         2.06 o                         
  -4   1  13          1.86          1.53         2.27 o                         
  -3   1  13          6.87          1.64         2.10 o                         
  -2   1  13         47.23         55.09         5.17 o                         
  -1   1  13         34.02         36.67         4.26 o                         
   0   1  13         16.81         19.95         3.27 o                         
 -12   2  13          6.47         -0.99         3.29 o                         
 -11   2  13         43.75         53.70         6.25 o                         
 -10   2  13          0.01          2.38         2.86 o                         
  -9   2  13         31.46         30.70         4.25 o                         
  -8   2  13          0.92         -0.96         2.20 o                         
  -7   2  13          1.00          1.99         2.21 o                         
  -6   2  13          0.02          3.36         2.20 o                         
  -5   2  13          0.00          3.81         2.34 o                         
  -4   2  13          5.86          3.83         2.31 o                         
  -3   2  13         20.53         29.14         3.61 o                         
  -2   2  13          9.57         11.62         2.96 o                         
  -1   2  13          9.66         15.31         3.11 o                         
 -11   3  13         44.42         55.35         5.24 o                         
 -10   3  13          5.86          4.65         3.55 o                         
  -9   3  13          4.09          5.70         2.71 o                         
  -8   3  13          3.90          3.68         2.38 o                         
  -7   3  13          1.06         -2.44         2.05 o                         
  -6   3  13          0.03          0.41         2.04 o                         
  -5   3  13          0.98         -1.65         2.17 o                         
  -4   3  13         30.10         24.49         3.36 o                         
  -3   3  13         71.58         66.32         4.57 o                         
  -2   3  13        149.68        194.30         8.91 o                         
  -1   3  13         30.70         40.17         3.95 o                         
 -10   4  13          2.68          2.09         2.80 o                         
  -9   4  13          2.07         -1.51         2.36 o                         
  -8   4  13          6.52          2.97         2.57 o                         
  -7   4  13          2.51          0.29         2.14 o                         
  -6   4  13          5.59          2.71         2.44 o                         
  -5   4  13          5.28          2.65         2.42 o                         
  -4   4  13         13.95         14.92         3.02 o                         
  -3   4  13         87.79        103.17         9.27 o                         
                                                                                
